# Supplementary material for: Polo-like kinase 1 regulates growth in juvenile Fasciola hepatica
Source: PLoS Pathog. 2025 Dec 2;21(12):e1013406. doi: 10.1371/journal.ppat.1013406 (PMC12688102; doi:10.1371/journal.ppat.1013406)
Supplement: S3 Table — (Sheet 1) Downregulated genes (adjp < 0.001), (Sheet 2) Upregulated genes (adjp < 0.001), (Sheet 3) All DESeq2 results. (XLSX) [file ppat.1013406.s009.xlsx]

## Sheet: Downregulated_padj<0.001
DESeq2							NCBI nr BLAST						NCBI nr BLAST (excl. F. hepatica)						Swissprot BLAST						Landmark BLAST						S. mansoni Hit		GO Mapping and Enyzme Annotation				InterPro Data		EggNOG orthology Annotation
Gene ID	baseMean	log2FoldChange	log2FoldChange SE	stat	pvalue	padj	Top Hit Description	Top Hit Species	Top Hit E-Value	Top Hit Similarity	Top Hit Accession	Top Hit Score	Top Hit Description	Top Hit Species	Top Hit E-Value	Top Hit Similarity	Top Hit Accession	Top Hit Score	Top Hit Description	Top Hit Species	Top Hit E-Value	Top Hit Similarity	Top Hit Accession	Top Hit Score	Top Hit Description	Top Hit Species	Top Hit E-Value	Top Hit Similarity	Top Hit Accession	Top Hit Score	Top Hit ID	Top Hit E-Value	Annotation GO ID	Annotation GO Term	Enzyme Code	Enzyme Name	InterPro Accessions	InterPro Name	Gene Name	eggNOG Description	eggNOG E-Value	eggNOG Bit-Score	KEGG KO	KEGG Pathway
FhHiC23_g15916	76.3935	-9.34118	1.23059	-7.5908	3.17928876535799e-14	9.99442695016898e-13	hypothetical protein D915_004303 [Fasciola hepatica]	Fasciola hepatica	3.7e-112	0.9767	THD24865	327	hypothetical protein FGIG_03083, partial [Fasciola gigantica]	Fasciola gigantica	5.1e-82	0.9462	TPP60176	250	-	-	-	-	-	-	-	-	-	-	-	-	-	-	-	-	-	-	-	-	-	-	-	-	-	-
FhHiC23_g16050	247.274	-8.60437	0.863758	-9.96156	2.24521548775406e-23	1.77224527624616e-21	hypothetical protein D915_008271 [Fasciola hepatica]	Fasciola hepatica	4.3e-33	0.9861	THD20947	131	hypothetical protein FGIG_03522, partial [Fasciola gigantica]	Fasciola gigantica	1.1e-25	0.8406	TPP60087	113	-	-	-	-	-	-	-	-	-	-	-	-	-	-	GO:0016020	membrane	-	-	-	-	-	-	-	-	-	-
FhHiC23_g8937	1633.26	-5.86605	0.623945	-9.40156	5.37619561117613e-21	3.30330564427606e-19	hypothetical protein D915_006521 [Fasciola hepatica]	Fasciola hepatica	4e-72	1	THD22755	224	hypothetical protein FGIG_03242 [Fasciola gigantica]	Fasciola gigantica	3.7e-68	0.9823	TPP63995	214	-	-	-	-	-	-	-	-	-	-	-	-	-	-	-	-	-	-	IPR035914;IPR000859;IPR035914	Spermadhesin, CUB domain superfamily;CUB domain;CUB domain;CUB domain;CUB domain;CUB domain;CUB domain;CUB domain;CUB domain;CUB domain;Spermadhesin, CUB domain superfamily	-	-	-	-	-	-
FhHiC23_g10021	62.2051	-5.32843	0.677544	-7.86433	3.71086392574495e-15	1.30289878224045e-13	hypothetical protein D915_007875 [Fasciola hepatica]	Fasciola hepatica	2.3e-83	0.9922	THD21345	250	hypothetical protein FGIG_09147 [Fasciola gigantica]	Fasciola gigantica	2e-80	0.9766	TPP57461	243	-	-	-	-	-	-	-	-	-	-	-	-	-	-	-	-	-	-	-	-	-	-	-	-	-	-
FhHiC23_g16051	1242.17	-5.15613	0.538488	-9.57521	1.01646999265775e-21	7.04622211576984e-20	hypothetical protein D915_008270 [Fasciola hepatica]	Fasciola hepatica	1.3e-108	0.8414	THD20946	329	hypothetical protein FGIG_03525, partial [Fasciola gigantica]	Fasciola gigantica	1.4e-89	0.9434	TPP60090	279	-	-	-	-	-	-	-	-	-	-	-	-	-	-	-	-	-	-	-	-	-	-	-	-	-	-
FhHiC23_g10022	98.6509	-4.65187	0.472457	-9.84612	7.12394583377587e-23	5.34988543378141e-21	hypothetical protein D915_007875 [Fasciola hepatica]	Fasciola hepatica	4e-84	1	THD21345	252	hypothetical protein FGIG_09147 [Fasciola gigantica]	Fasciola gigantica	3.5e-81	0.9844	TPP57461	245	-	-	-	-	-	-	-	-	-	-	-	-	-	-	-	-	-	-	-	-	-	-	-	-	-	-
FhHiC23_g15917	371.694	-4.55711	0.285547	-15.9592	2.45714347492552e-57	1.32857747689223e-54	hypothetical protein D915_004302 [Fasciola hepatica]	Fasciola hepatica	1.3e-99	0.9868	THD24864	295	hypothetical protein FGIG_03082, partial [Fasciola gigantica]	Fasciola gigantica	1.2e-95	0.9605	TPP60175	285	-	-	-	-	-	-	-	-	-	-	-	-	-	-	GO:0016020	membrane	-	-	IPR036364	SEA domain superfamily	-	-	-	-	-	-
FhHiC23_g15857	906.802	-4.38926	0.832688	-5.2712	1.35535246361758e-07	1.30514528419951e-06	unnamed protein product [Echinostoma caproni]	Echinostoma caproni	1.2e-05	0.5806	VDP66645	55.1	unnamed protein product [Echinostoma caproni]	Echinostoma caproni	1.2e-05	0.5806	VDP66645	55.1	-	-	-	-	-	-	-	-	-	-	-	-	-	-	-	-	-	-	-	-	-	-	-	-	-	-
FhHiC23_g5217	285.478	-3.74953	0.276846	-13.5437	8.62898577740352e-42	2.02856200427917e-39	hypothetical protein D915_000757 [Fasciola hepatica]	Fasciola hepatica	2.5e-58	0.8519	THD28411	185	hypothetical protein FGIG_10587 [Fasciola gigantica]	Fasciola gigantica	4.1e-57	0.8426	TPP59830	182	-	-	-	-	-	-	-	-	-	-	-	-	-	-	-	-	-	-	-	-	-	-	-	-	-	-
FhHiC23_g7879	36.4192	-3.66456	0.765002	-4.79026	1.66564290537185e-06	1.27475317612818e-05	hypothetical protein D915_003141 [Fasciola hepatica]	Fasciola hepatica	3.4e-40	0.8021	THD26187	138	hypothetical protein FGIG_06698 [Fasciola gigantica]	Fasciola gigantica	1e-29	0.7204	TPP60735	111	-	-	-	-	-	-	-	-	-	-	-	-	-	-	-	-	-	-	-	-	-	-	-	-	-	-
FhHiC23_g13616	130.768	-3.51197	0.354554	-9.9053	3.94801953720284e-23	3.02793498406464e-21	hypothetical protein D915_005207 [Fasciola hepatica]	Fasciola hepatica	0	0.9293	THD24136	2365	hypothetical protein FGIG_02626 [Fasciola gigantica]	Fasciola gigantica	0	0.9123	TPP57595	2293	-	-	-	-	-	-	-	-	-	-	-	-	-	-	-	-	-	-	IPR036392	PLAT/LH2 domain superfamily	LOXHD1	Lipoxygenase homology domains 1	0.24	45.4	-	-
FhHiC23_g4459	481.1	-2.92881	0.198996	-14.7179	4.9472685778722e-49	1.57352242356206e-46	hypothetical protein D915_007936 [Fasciola hepatica]/CAK6928102.1 unnamed protein product [Fasciola hepatica]	Fasciola hepatica	1.1e-32	1	THD21387	120	#N/A	#N/A	#N/A	#N/A	#N/A	#N/A	-	-	-	-	-	-	-	-	-	-	-	-	-	-	-	-	-	-	-	-	-	-	-	-	-	-
FhHiC23_g9985	152.168	-2.66184	0.353496	-7.53002	5.07311720082831e-14	1.54973698897619e-12	hypothetical protein D915_000611 [Fasciola hepatica]	Fasciola hepatica	1.6e-292	1	THD28565	804	hypothetical protein FGIG_09497 [Fasciola gigantica]	Fasciola gigantica	7.7e-73	0.8808	TPP62776	237	-	-	-	-	-	-	-	-	-	-	-	-	-	-	GO:0016020	membrane	-	-	-	-	-	-	-	-	-	-
MSTRG.17728	34.8325	-2.41086	0.631148	-3.81979	0.000133563	0.000688771	Retrovirus Pol polyprotein from transposon [Fasciola gigantica]	Fasciola gigantica	3.8e-51	0.7197	TPP61406	180	Retrovirus Pol polyprotein from transposon [Fasciola gigantica]	Fasciola gigantica	3.8e-51	0.7197	TPP61406	180	-	-	-	-	-	-	uncharacterized protein cuzd1.1 [Danio rerio]	Danio rerio	2.2e-11	0.5278	XP_021323077	69.3218	-	-	GO:0006259	DNA metabolic process	-	-	IPR036397;IPR001584;IPR012337	Ribonuclease H superfamily;Integrase, catalytic core;Ribonuclease H-like superfamily	-	-	-	-	-	-
FhHiC23_g15858	727.681	-2.3271	0.170758	-13.6281	2.72579423333367e-42	6.69925882710689e-40	-	-	-	-	-	-	-	-	-	-	-	-	-	-	-	-	-	-	-	-	-	-	-	-	-	-	-	-	-	-	-	-	-	-	-	-	-	-
FhHiC23_g15170	77.9622	-2.09896	0.412179	-5.09235	3.53660774116416e-07	3.14513783823596e-06	hypothetical protein FGIG_10480 [Fasciola gigantica]	Fasciola gigantica	2.4e-56	0.967	TPP56690	179	hypothetical protein FGIG_10480 [Fasciola gigantica]	Fasciola gigantica	2.4e-56	0.967	TPP56690	179	-	-	-	-	-	-	-	-	-	-	-	-	-	-	-	-	-	-	-	-	-	-	-	-	-	-
FhHiC23_g13178	79.5916	-2.07448	0.407613	-5.08935	3.59287084577259e-07	3.18992654566378e-06	-	-	-	-	-	-	-	-	-	-	-	-	-	-	-	-	-	-	-	-	-	-	-	-	-	-	-	-	-	-	-	-	-	-	-	-	-	-
MSTRG.13984	1705.53	-1.9897	0.40945	-4.85944	1.17717128194086e-06	9.37402816119916e-06	hypothetical protein D915_001836 [Fasciola hepatica]	Fasciola hepatica	1.1e-06	0.6981	THD27422	56.2	Metallothionein [Fasciola gigantica]	Fasciola gigantica	7.5e-06	0.6222	TPP63968	52.4	-	-	-	-	-	-	-	-	-	-	-	-	-	-	-	-	-	-	-	-	-	-	-	-	-	-
MSTRG.13985	1715.02	-1.98085	0.416871	-4.75169	2.01719949461383e-06	1.52545421921356e-05	hypothetical protein D915_001836 [Fasciola hepatica]	Fasciola hepatica	1.4e-06	0.6981	THD27422	56.2	Metallothionein [Fasciola gigantica]	Fasciola gigantica	9.5e-06	0.6222	TPP63968	52.4	-	-	-	-	-	-	-	-	-	-	-	-	-	-	-	-	-	-	-	-	-	-	-	-	-	-
MSTRG.6882	293.502	-1.89411	0.271633	-6.97304	3.10162378584986e-12	7.25994796973603e-11	hypothetical protein D915_001836 [Fasciola hepatica]	Fasciola hepatica	2.7e-19	0.8772	THD27422	85.5	Metallothionein [Fasciola gigantica]	Fasciola gigantica	4.5e-12	0.7333	TPP63968	65.5	-	-	-	-	-	-	-	-	-	-	-	-	-	-	-	-	-	-	-	-	-	-	-	-	-	-
FhHiC23_g7310	284.108	-1.88841	0.227775	-8.29069	1.12592872114571e-16	4.75616921502723e-15	-	-	-	-	-	-	-	-	-	-	-	-	-	-	-	-	-	-	-	-	-	-	-	-	-	-	-	-	-	-	-	-	-	-	-	-	-	-
FhHiC23_g12278	146.792	-1.76591	0.33913	-5.20718	1.91734273329865e-07	1.7917026361962e-06	unnamed protein product [Fasciola hepatica]	Fasciola hepatica	1.8e-226	1	CAK6928833	627	hypothetical protein P879_10574, partial [Paragonimus westermani]	Paragonimus westermani	1.4e-17	0.5738	KAF8560646	89.7	-	-	-	-	-	-	-	-	-	-	-	-	-	-	-	-	-	-	IPR032071;noIPR	Domain of unknown function DUF4806;Domain of unknown function DUF4806	-	cellular response to interferon-beta	0.00026	53.1	-	-
MSTRG.6880	1127.54	-1.76522	0.160999	-10.9642	5.68286355812085e-28	6.60800930295902e-26	Metallothionein [Fasciola gigantica]	Fasciola gigantica	1.5e-16	0.975	TPP63968	77.4	Metallothionein [Fasciola gigantica]	Fasciola gigantica	1.5e-16	0.975	TPP63968	77.4	-	-	-	-	-	-	-	-	-	-	-	-	-	-	-	-	-	-	-	-	-	-	-	-	-	-
FhHiC23_g13806	101.26	-1.66776	0.374817	-4.44953	8.60573256536119e-06	5.84930182035298e-05	-	-	-	-	-	-	-	-	-	-	-	-	-	-	-	-	-	-	-	-	-	-	-	-	-	-	-	-	-	-	-	-	-	-	-	-	-	-
MSTRG.6881	633.513	-1.65065	0.214988	-7.67786	1.6176728390181e-14	5.26913074733184e-13	hypothetical protein D915_001836 [Fasciola hepatica]	Fasciola hepatica	3e-19	0.8772	THD27422	85.5	Metallothionein [Fasciola gigantica]	Fasciola gigantica	5.1e-12	0.7333	TPP63968	65.5	-	-	-	-	-	-	-	-	-	-	-	-	-	-	-	-	-	-	-	-	-	-	-	-	-	-
MSTRG.647	883.502	-1.41038	0.244462	-5.76932	7.95905468723862e-09	9.90439785820466e-08	uncharacterized protein DEA37_0012735 [Paragonimus westermani]	Paragonimus westermani	8.6e-05	0.55	KAA3681263	57.8	uncharacterized protein DEA37_0012735 [Paragonimus westermani]	Paragonimus westermani	8.6e-05	0.55	KAA3681263	57.8	RecName: Full=Uncharacterized protein K02A2.6 [Caenorhabditis elegans]	Caenorhabditis elegans	3.6e-14	0.487	Q09575	70.0922	thy-1 membrane glycoprotein isoform X1 [Danio rerio]	Danio rerio	2e-17	0.4845	XP_017214541	80.8777	-	-	-	-	-	-	-	-	-	-	-	-	-	-
FhHiC23_g4480	4826.67	-1.36817	0.142656	-9.59073	8.74674743499859e-22	6.14203420532953e-20	unnamed protein product [Fasciola hepatica]	Fasciola hepatica	5.5e-63	1	CAK6928130	203	#N/A	#N/A	#N/A	#N/A	#N/A	#N/A	-	-	-	-	-	-	-	-	-	-	-	-	-	-	-	-	-	-	-	-	-	-	-	-	-	-
FhHiC23_g12520	338.573	-1.12148	0.203066	-5.52274	3.33747647356819e-08	3.65668394986488e-07	-	-	-	-	-	-	-	-	-	-	-	-	-	-	-	-	-	-	-	-	-	-	-	-	-	-	-	-	-	-	-	-	-	-	-	-	-	-
FhHiC23_g15545	466.505	-0.977478	0.191517	-5.10387	3.32777678551095e-07	2.97164146643397e-06	hypothetical protein D915_004092 [Fasciola hepatica]	Fasciola hepatica	6.1e-229	0.8547	THD25033	641	hypothetical protein FGIG_06717 [Fasciola gigantica]	Fasciola gigantica	3.7e-207	0.8296	TPP60196	586	-	-	-	-	-	-	-	-	-	-	-	-	-	-	-	-	-	-	-	-	-	-	-	-	-	-
FhHiC23_g8101	4565.82	-0.929254	0.125232	-7.42028	1.16873973848193e-13	3.33476293718827e-12	Ribosomal protein large P2 [Fasciola hepatica]	Fasciola hepatica	1.2e-10	0.9815	THD24301	63.5	Ribosomal protein large P2 [Fasciola gigantica]	Fasciola gigantica	4.6e-10	0.963	TPP66289	62	-	-	-	-	-	-	-	-	-	-	-	-	-	-	GO:0002182;GO:0003735;GO:0022625	cytoplasmic translational elongation;structural constituent of ribosome;cytosolic large ribosomal subunit	-	-	-	-	-	-	-	-	-	-
MSTRG.989	5121.72	-0.905649	0.119047	-7.60747	2.79516601352757e-14	8.89027213831976e-13	Cytosolic 80S ribosomal protein L39 Cytosolic 60S large ribosomal protein L39 [Fasciola hepatica]	Fasciola hepatica	4e-28	1	THD27502	107	Large subunit ribosomal protein L39, partial [Fasciolopsis buski]	Fasciolopsis buski	1.8e-24	0.96	KAA0183450	98.2	RecName: Full=Large ribosomal subunit protein eL39; AltName: Full=60S ribosomal protein L39 [Debaryomyces hansenii CBS767]	Debaryomyces hansenii CBS767	4.3e-20	0.8235	Q6BHV8	79.337	60S ribosomal protein L39 [Glycine max]	Mus musculus/Homo sapiens	1.5e-19	0.8431	NP_000991;NP_080331	78.1814	-	-	GO:0003735;GO:0006412;GO:0022625	structural constituent of ribosome;translation;cytosolic large ribosomal subunit	-	-	-	-	-	-	-	-	-	-
MSTRG.10347	1991.4	-0.889998	0.132657	-6.70901	1.95944829936551e-11	3.92397664987752e-10	unnamed protein product [Echinostoma caproni]	Echinostoma caproni	1.6e-33	0.9821	VDP83568	122	unnamed protein product [Echinostoma caproni]	Echinostoma caproni	1.6e-33	0.9821	VDP83568	122	RecName: Full=Small ribosomal subunit protein uS14; AltName: Full=40S ribosomal protein S29 [Plutella xylostella]	Plutella xylostella	1.2e-25	0.8929	Q6F473	94.7449	Ribosomal protein S14p/S29e family protein [Arabidopsis thaliana]	Drosophila melanogaster	1.8e-25	0.8929	NP_649946;NP_731407	94.7449	-	-	GO:0002181;GO:0003735;GO:0005791;GO:0008270;GO:0022627	cytoplasmic translation;structural constituent of ribosome;rough endoplasmic reticulum;zinc ion binding;cytosolic small ribosomal subunit	-	-	-	-	-	-	-	-	-	-
FhHiC23_g9097	490.857	-0.817797	0.171986	-4.75501	1.98441086530402e-06	1.50381353170271e-05	hypothetical protein FGIG_06619 [Fasciola gigantica]	Fasciola gigantica	2.1e-47	0.975	TPP59904	166	hypothetical protein FGIG_06619 [Fasciola gigantica]	Fasciola gigantica	2.1e-47	0.975	TPP59904	166	-	-	-	-	-	-	-	-	-	-	-	-	-	-	GO:0005509;GO:0016020	calcium ion binding;membrane	-	-	-	-	-	-	-	-	-	-
FhHiC23_g4482	36942.4	-0.807262	0.121831	-6.6261	3.4467724744851e-11	6.55068498050648e-10	unnamed protein product [Fasciola hepatica]	Fasciola hepatica	2e-29	1	CAK6928133	115	#N/A	#N/A	#N/A	#N/A	#N/A	#N/A	-	-	-	-	-	-	-	-	-	-	-	-	-	-	-	-	-	-	-	-	-	-	-	-	-	-
FhHiC23_g731	295.764	-0.805809	0.191553	-4.20671	2.59113835867957e-05	0.000158667	hypothetical protein D915_006410 [Fasciola hepatica]	Fasciola hepatica	3e-29	0.7113	THD22344	120	hypothetical protein FGIG_08562 [Fasciola gigantica]	Fasciola gigantica	8.2e-16	0.6282	TPP56485	83.2	-	-	-	-	-	-	-	-	-	-	-	-	-	-	-	-	-	-	-	-	-	-	-	-	-	-
MSTRG.15257	254.247	-0.799335	0.199571	-4.00527	6.19456509437662e-05	0.000344766	unnamed protein product [Echinostoma caproni]	Echinostoma caproni	8.4e-45	0.7226	VDP95190	177	unnamed protein product [Echinostoma caproni]	Echinostoma caproni	8.4e-45	0.7226	VDP95190	177	RecName: Full=Putative enzymatic polyprotein; Includes: RecName: Full=Protease; Short=PR; Includes: RecName: Full=Reverse transcriptase; Short=RT; Includes: RecName: Full=Ribonuclease H [Cassava vein mosaic virus]	Caenorhabditis elegans	3.5e-18	0.5698	Q09575	94.3597	uncharacterized protein K02A2.6-like [Danio rerio]	Danio rerio	6.4e-29	0.5473	XP_021327742	100.523	-	-	-	-	-	-	-	-	-	-	-	-	-	-
FhHiC23_g9834	1603.19	-0.771807	0.132374	-5.83051	5.52595935072204e-09	7.06653439061902e-08	Structural maintenance of chromosomes protein [Fasciola hepatica]	Fasciola hepatica	2.5e-39	1	THD19705	150	Structural maintenance of chromosomes protein [Fasciola gigantica]	Fasciola gigantica	1e-37	0.9894	TPP64007	145	-	-	-	-	-	-	-	-	-	-	-	-	-	-	GO:0005524;GO:0005634;GO:0005694;GO:0007076;GO:0016887	ATP binding;nucleus;chromosome;mitotic chromosome condensation;ATP hydrolysis activity	EC:3.6.1.15	nucleoside-triphosphate phosphatase	-	-	-	-	-	-	-	-
FhHiC23_g9271	4888.25	-0.754644	0.116936	-6.45346	1.09326179892697e-10	1.90295706828042e-09	Ribosomal protein L37A [Fasciola gigantica]	Fasciola gigantica	7.6e-19	0.8246	TPP60309	84.7	Ribosomal protein L37A [Fasciola gigantica]	Fasciola gigantica	7.6e-19	0.8246	TPP60309	84.7	Large ribosomal subunit protein eL43; AltName: 60S ribosomal protein L37a [Schistosoma mansoni]	Schistosoma mansoni	2.6e-11	0.9667	O17307	56.9954	60S ribosomal protein L37a [Glycine max]	Danio rerio	1.6e-09	0.9286	NP_001098996	52.7582	-	-	GO:0003735;GO:0005840;GO:0006412;GO:0046872;GO:1990904	structural constituent of ribosome;ribosome;translation;metal ion binding;ribonucleoprotein complex	-	-	IPR002674;IPR011331;IPR050522;IPR011332	Large ribosomal subunit protein eL43;Large ribosomal subunit protein eL37/eL43;Eukaryotic ribosomal protein eL43;Eukaryotic ribosomal protein eL43;Eukaryotic ribosomal protein eL43;Eukaryotic ribosomal protein eL43;Eukaryotic ribosomal protein eL43;Eukaryotic ribosomal protein eL43;Zinc-binding ribosomal protein	-	-	-	-	-	-
MSTRG.18305	699.403	-0.750838	0.187593	-4.00249	6.26799233804643e-05	0.000347957	hypothetical protein D915_006705 [Fasciola hepatica]	Fasciola hepatica	1.9e-22	1	THD22401	98.6	hypothetical protein FGIG_08023 [Fasciola gigantica]	Fasciola gigantica	9.7e-05	0.8065	TPP63461	52.4	-	-	-	-	-	-	-	-	-	-	-	-	-	-	-	-	-	-	-	-	-	-	-	-	-	-
MSTRG.17575	512.884	-0.732534	0.163783	-4.47258	7.72813311173909e-06	5.29607297023742e-05	hypothetical protein FGIG_03265, partial [Fasciola gigantica]	Fasciola gigantica	7.3e-14	0.8409	TPP39587	71.2	hypothetical protein FGIG_03265, partial [Fasciola gigantica]	Fasciola gigantica	7.3e-14	0.8409	TPP39587	71.2	-	-	-	-	-	-	-	-	-	-	-	-	-	-	-	-	-	-	-	-	-	-	-	-	-	-
FhHiC23_g13696	713.544	-0.719745	0.131416	-5.47685	4.32954088845668e-08	4.63102425002676e-07	hypothetical protein D915_004350 [Fasciola hepatica]	Fasciola hepatica	8.2e-89	0.9444	THD24911	266	hypothetical protein FGIG_10917 [Fasciola gigantica]	Fasciola gigantica	5.5e-87	0.9306	TPP60635	261	Translation machinery-associated protein 16 homolog [Dictyostelium discoideum]	Dictyostelium discoideum	0.00054	0.4809	Q54S60	41.9726	UPF0534 protein [Dictyostelium discoideum AX4]	Dictyostelium discoideum AX4	0.0007	0.4809	XP_640179	41.9726	-	-	GO:0005634	nucleus	-	-	IPR038356;IPR021346;IPR021346	Tma16 superfamily;Translation machinery-associated protein 16;Translation machinery-associated protein 16	TMA16	Translation machinery-associated protein 16	4.4e-11	74.7	K14860	-
FhHiC23_g10300	14650.3	-0.712816	0.0953012	-7.47961	7.45440938452681e-14	2.22071578744554e-12	hypothetical protein D915_004990 [Fasciola hepatica]	Fasciola hepatica	1e-55	0.9907	THD24332	180	hypothetical protein FGIG_04128 [Fasciola gigantica]	Fasciola gigantica	2.6e-29	0.9155	TPP65046	112	-	-	-	-	-	-	-	-	-	-	-	-	-	-	GO:0003676;GO:0005634;GO:0010468	nucleic acid binding;nucleus;regulation of gene expression	-	-	-	-	-	-	-	-	-	-
FhHiC23_g4389	456.508	-0.702331	0.179045	-3.92266	8.75779586646548e-05	0.000474959	hypothetical protein D915_006105 [Fasciola hepatica]	Fasciola hepatica	2.9e-70	1	THD22741	220	hypothetical protein FGIG_02034 [Fasciola gigantica]	Fasciola gigantica	3e-14	0.55	TPP57605	75.5	-	-	-	-	-	-	-	-	-	-	-	-	-	-	-	-	-	-	-	-	-	-	-	-	-	-
MSTRG.17898	6784.65	-0.688169	0.174827	-3.93628	8.27549272649063e-05	0.000449704	hypothetical protein D915_009349 [Fasciola hepatica]	Fasciola hepatica	4.5e-12	1	THD19784	67.4	hypothetical protein FGIG_01931 [Fasciola gigantica]	Fasciola gigantica	5.7e-06	0.9286	TPP67404	52.8	-	-	-	-	-	-	-	-	-	-	-	-	-	-	-	-	-	-	-	-	-	-	-	-	-	-
FhHiC23_g9757	1441.26	-0.67819	0.143743	-4.71807	2.38094400255483e-06	1.78183587845176e-05	Lipopolysaccharide choline [Fasciola hepatica]	Fasciola hepatica	2.3e-302	0.9951	THD27745	827	Lipopolysaccharide choline [Fasciola gigantica]	Fasciola gigantica	3.6e-228	0.9687	TPP59220	636	-	-	-	-	-	-	-	-	-	-	-	-	-	-	GO:0009100;GO:0016020	glycoprotein metabolic process;membrane	-	-	IPR007074;IPR052942	LicD/FKTN/FKRP, nucleotidyltransferase domain;Lipopolysaccharide cholinephosphotransferase	-	LicD family	3.1e-37	162.9	-	-
FhHiC23_g14011	2067.59	-0.623652	0.120465	-5.17702	2.2545738738102e-07	2.07527924660492e-06	hypothetical protein D915_000820 [Fasciola hepatica]	Fasciola hepatica	6.9e-104	0.8387	THD28397	310	hypothetical protein FGIG_12369 [Fasciola gigantica]	Fasciola gigantica	1.3e-43	0.5762	TPP63474	155	-	-	-	-	-	-	-	-	-	-	-	-	-	-	-	-	-	-	-	-	-	-	-	-	-	-
FhHiC23_g12691	1438.27	-0.618348	0.136384	-4.53388	5.79096072762011e-06	4.0506758931749e-05	Lipopolysaccharide choline phosphotransferase protein [Fasciola hepatica]	Fasciola hepatica	1.7e-290	0.9949	THD26953	798	Lipopolysaccharide choline phosphotransferase protein [Fasciola gigantica]	Fasciola gigantica	3.4e-281	0.9795	TPP67651	775	-	-	-	-	-	-	-	-	-	-	-	-	-	-	GO:0009100;GO:0016020;GO:0016740	glycoprotein metabolic process;membrane;transferase activity	EC:2	Transferases	IPR007074;IPR052942;noIPR	LicD/FKTN/FKRP, nucleotidyltransferase domain;Lipopolysaccharide cholinephosphotransferase;Lipopolysaccharide cholinephosphotransferase;Lipopolysaccharide cholinephosphotransferase;Lipopolysaccharide cholinephosphotransferase;Lipopolysaccharide cholinephosphotransferase	-	LicD family	2.6e-45	189.9	-	-
FhHiC23_g919	8847.31	-0.607037	0.11919	-5.09303	3.52377969972023e-07	3.13889239479198e-06	Eukaryotic translation initiation factor 5A [Fasciola gigantica]	Fasciola gigantica	3e-28	1	TPP61920	112	Eukaryotic translation initiation factor 5A [Fasciola gigantica]	Fasciola gigantica	3e-28	1	TPP61920	112	Eukaryotic translation initiation factor 5A; Short=eIF-5A; AltName: eIF-4D [Candida albicans SC5314]	Candida albicans SC5314	8.8e-20	0.7895	O94083	81.6481	eukaryotic translation initiation factor 5A-1 [Mus musculus]	Saccharomyces cerevisiae S288C	2.5e-19	0.7368	NP_010880	80.8777	-	-	GO:0003723;GO:0003743;GO:0003746;GO:0006413;GO:0043022;GO:0045901;GO:0045905	RNA binding;translation initiation factor activity;translation elongation factor activity;translational initiation;ribosome binding;positive regulation of translational elongation;positive regulation of translational termination	-	-	IPR014722;IPR048670;IPR001884;IPR019769;IPR008991	Large ribosomal subunit protein uL2, domain 2;Translation initiation factor 5A-like, N-terminal;Translation elongation factor IF5A-like;Translation elongation factor, IF5A, hypusine site;Translation protein SH3-like domain superfamily	-	-	-	-	-	-
FhHiC23_g4360	1489.44	-0.60463	0.134455	-4.49688	6.89572347062745e-06	4.75879729491801e-05	ATAD2 [Fasciola gigantica]	Fasciola gigantica	9.9e-14	0.9556	TPP56484	78.6	ATAD2 [Fasciola gigantica]	Fasciola gigantica	9.9e-14	0.9556	TPP56484	78.6	-	-	-	-	-	-	-	-	-	-	-	-	-	-	GO:0003682;GO:0005524;GO:0005634;GO:0016887;GO:0042393;GO:0045944	chromatin binding;ATP binding;nucleus;ATP hydrolysis activity;histone binding;positive regulation of transcription by RNA polymerase II	EC:3.6.1.15	nucleoside-triphosphate phosphatase	-	-	-	-	-	-	-	-
FhHiC23_g4641	4530.66	-0.566234	0.116984	-4.84025	1.29676302948754e-06	1.02122951920318e-05	hypothetical protein D915_006564 [Fasciola hepatica]	Fasciola hepatica	0	0.9988	THD22643	1606	hypothetical protein FGIG_10010 [Fasciola gigantica]	Fasciola gigantica	0	0.9343	TPP56717	1416	-	-	-	-	-	-	-	-	-	-	-	-	-	-	-	-	-	-	-	-	-	-	-	-	-	-
FhHiC23_g11561	894.667	-0.520325	0.123358	-4.218	2.46480597782109e-05	0.000151704	TPP59770.1 hypothetical protein FGIG_09586 [Fasciola gigantica]/hypothetical protein D915_009266 [Fasciola hepatica]	Fasciola hepatica/Fasciola gigantica	8.1e-288	0.9899	THD19825;THD19825	791	hypothetical protein FBUS_10700, partial [Fasciolopsis buski]	Fasciolopsis buski	6.3e-271	0.9766	KAA0192363	747	-	-	-	-	-	-	-	-	-	-	-	-	-	-	-	-	-	-	IPR053164	IS1016-like transposase	-	ISXO2-like transposase domain	6.2e-17	95.5	-	-
FhHiC23_g5462	2727.61	-0.518842	0.12763	-4.06519	4.79940877706115e-05	0.000273594	hypothetical protein D915_004905 [Fasciola hepatica]	Fasciola hepatica	3.9e-41	1	THD24292	155	hypothetical protein FGIG_01861 [Fasciola gigantica]	Fasciola gigantica	8.3e-30	0.8554	TPP63188	122	-	-	-	-	-	-	-	-	-	-	-	-	-	-	-	-	-	-	-	-	-	-	-	-	-	-
FhHiC23_g2007	9089.21	-0.496248	0.0878907	-5.64619	1.64038294372065e-08	1.91969659312837e-07	-	-	-	-	-	-	-	-	-	-	-	-	-	-	-	-	-	-	-	-	-	-	-	-	-	-	-	-	-	-	-	-	-	-	-	-	-	-
FhHiC23_g10853	2945.85	-0.490132	0.100218	-4.89066	1.00499231990728e-06	8.10438996829035e-06	hypothetical protein D915_009539 [Fasciola hepatica]	Fasciola hepatica	1.2e-39	0.9718	THD19755	144	unnamed protein product [Echinostoma caproni]	Echinostoma caproni	1.7e-16	0.5957	VDP94284	84	-	-	-	-	-	-	-	-	-	-	-	-	-	-	GO:0003700;GO:0006355	DNA-binding transcription factor activity;regulation of DNA-templated transcription	-	-	-	-	-	-	-	-	-	-
FhHiC23_g11036	1938.94	-0.486639	0.104553	-4.65446	3.24837862847536e-06	2.3783321928458e-05	hypothetical protein D915_002382 [Fasciola hepatica]	Fasciola hepatica	4.4e-169	1	THD26691	477	hypothetical protein FGIG_07845 [Fasciola gigantica]	Fasciola gigantica	9.2e-162	0.9763	TPP64939	459	-	-	-	-	-	-	-	-	-	-	-	-	-	-	GO:0016020	membrane	-	-	-	-	-	-	-	-	-	-
FhHiC23_g16218	5251.07	-0.446215	0.100807	-4.42643	9.58076467270356e-06	6.45167989107139e-05	-	-	-	-	-	-	-	-	-	-	-	-	-	-	-	-	-	-	-	-	-	-	-	-	-	-	-	-	-	-	-	-	-	-	-	-	-	-
FhHiC23_g8403	3386.77	-0.494252	0.113973	-4.33656	1.44732614261458e-05	9.44561551372005e-05	RNA-binding protein EWS [Fasciola hepatica]	Fasciola hepatica	2.7e-225	0.9037	THD23546	639	RNA-binding protein EWS [Fasciolopsis buski]	Fasciolopsis buski	8.8e-198	0.8633	KAA0201209	568	RNA-binding protein FUS; AltName: Protein pigpen [Mus musculus]	Mus musculus	3.1e-15	0.5727	P56959	81.6481	RNA-binding protein FUS isoform 1 [Mus musculus]	Mus musculus	4.1e-15	0.5727	NP_631888	81.6481	Smp_000240	0	GO:0003712;GO:0003723;GO:0005634;GO:0006355;GO:0046872	transcription coregulator activity;RNA binding;nucleus;regulation of DNA-templated transcription;metal ion binding	-	-	IPR000504;IPR012677;IPR000504;IPR034870;IPR001876;IPR001876;IPR000504;IPR035979;IPR036443	RNA recognition motif domain;Nucleotide-binding alpha-beta plait domain superfamily;RNA recognition motif domain;RNA recognition motif domain;TAF15/EWS/TLS family;Zinc finger, RanBP2-type;Zinc finger, RanBP2-type;RNA recognition motif domain;RNA-binding domain superfamily;Zinc finger, RanBP2-type superfamily	EWSR1	calmodulin binding	1.7e-114	419.9	K13098,K13209	map05202
FhHiC23_g7041	447.518	-1.45366	0.202271	-7.18669	6.63807739550761e-13	1.74233419793736e-11	hypothetical protein D915_003034 [Fasciola hepatica]	Fasciola hepatica	0	0.9867	THD26133	2023	hypothetical protein FGIG_02065 [Fasciola gigantica]	Fasciola gigantica	0	0.9761	TPP59588	2002	Nuclear receptor ROR-alpha B; AltName: Retinoid-related orphan receptor alpha 1; AltName: Retinoid-related orphan receptor-alpha B [Danio rerio]	Danio rerio	4.3e-51	0.4697	F1QJF4	191.43	RAR-related orphan receptor A, paralog b isoform X3 [Danio rerio]	Danio rerio	2.1e-52	0.4639	XP_017212349	197.593	Smp_000340	0	GO:0004879;GO:0005634;GO:0006355;GO:0008270;GO:0030522;GO:0043565	nuclear receptor activity;nucleus;regulation of DNA-templated transcription;zinc ion binding;intracellular receptor signaling pathway;sequence-specific DNA binding	-	-	IPR001723;IPR001728;IPR001628;IPR000536;IPR001628;IPR001628;IPR000536;IPR035500;IPR013088;IPR001628;IPR000536;IPR001628;IPR048008;IPR035500;noIPR	Nuclear hormone receptor;Thyroid hormone receptor;Zinc finger, nuclear hormone receptor-type;Zinc finger, nuclear hormone receptor-type;Nuclear hormone receptor, ligand-binding domain;Zinc finger, nuclear hormone receptor-type;Zinc finger, nuclear hormone receptor-type;Nuclear hormone receptor, ligand-binding domain;Nuclear hormone receptor-like domain superfamily;Zinc finger, NHR/GATA-type;Zinc …	-	Ligand binding domain of hormone receptors	1.1e-210	740.7	K08701	-
FhHiC23_g6991	6744.38	-0.613686	0.088862	-6.90605	4.98329648580524e-12	1.10655786853178e-10	Eukaryotic translation initiation factor 3 subunit C [Fasciola hepatica]	Fasciola hepatica	0	0.9976	THD19468	1514	Eukaryotic translation initiation factor 3 subunit C [Fasciolopsis buski]	Fasciolopsis buski	0	0.9249	KAA0183832	1388	Eukaryotic translation initiation factor 3 subunit C; Short=eIF3c; AltName: Eukaryotic translation initiation factor 3 subunit 8 [Danio rerio]	Danio rerio	2e-174	0.6892	Q6PFQ2	532.332	eukaryotic translation initiation factor 3 subunit C [Glycine max]	Danio rerio	2.5e-174	0.6892	XP_005156056	533.102	Smp_000480	0	GO:0001732;GO:0003723;GO:0003743;GO:0005852;GO:0016282;GO:0031369;GO:0033290	formation of cytoplasmic translation initiation complex;RNA binding;translation initiation factor activity;eukaryotic translation initiation factor 3 complex;eukaryotic 43S preinitiation complex;translation initiation factor binding;eukaryotic 48S preinitiation complex	-	-	IPR000717;IPR008905;IPR000717;IPR027516;IPR027516;IPR000717;IPR036390	Proteasome component (PCI) domain;Eukaryotic translation initiation factor 3 subunit C, N-terminal domain;Proteasome component (PCI) domain;Eukaryotic translation initiation factor 3 subunit C;Eukaryotic translation initiation factor 3 subunit C;Proteasome component (PCI) domain;Winged helix DNA-binding domain superfamily	EIF3C	translation initiation factor binding	4.7e-264	917.5	K03252	map03013
FhHiC23_g6922	1669.63	-0.689922	0.116245	-5.93505	2.93754238324187e-09	3.96092061500967e-08	Notchless protein 1 [Fasciola hepatica]	Fasciola hepatica	0	1	THD25383	1065	Notchless protein 1 [Fasciola gigantica]	Fasciola gigantica	0	0.9983	TPP67029	1060	Notchless protein homolog 1 [Bos taurus]	Bos taurus	3e-158	0.5953	Q58D20	464.922	notchless protein homolog [Glycine max]	Mus musculus	7.5e-158	0.5946	NP_663406	464.151	Smp_000600	0	GO:0005730;GO:0007219	nucleolus;Notch signaling pathway	-	-	IPR020472;IPR001680;IPR012972;IPR015943;IPR001680;IPR019775;IPR019775;IPR001680;IPR001680;IPR001680;IPR001680;IPR001680;IPR001680;IPR036322	G-protein beta WD-40 repeat;WD40 repeat;NLE;WD40/YVTN repeat-like-containing domain superfamily;WD40 repeat;WD40 repeat;WD40 repeat, conserved site;WD40 repeat, conserved site;WD40 repeat;WD40 repeat;WD40 repeat;WD40 repeat;WD40 repeat;WD40 repeat;WD40 repeat;WD40 repeat;WD40 repeat;WD40 repeat;WD40 repeat;WD40 repeat;WD40 repeat;WD40-repeat-containing domain superfamily	-	hematopoietic stem cell homeostasis	4.1e-184	651.4	K14855	-
FhHiC23_g8343	7638.58	-0.648891	0.096453	-6.72753	1.72564104515784e-11	3.49458469332152e-10	Eukaryotic translation initiation factor 3 subunit A [Fasciola gigantica]	Fasciola gigantica	0	0.9263	TPP49154	1699	Eukaryotic translation initiation factor 3 subunit A [Fasciola gigantica]	Fasciola gigantica	0	0.9263	TPP49154	1699	Eukaryotic translation initiation factor 3 subunit A; Short=eIF3a; AltName: Centrosomin; AltName: Eukaryotic translation initiation factor 3 subunit 10; AltName: eIF-3-theta; AltName: eIF3 p167; AltName: eIF3 p180; AltName: eIF3 p185; AltName: p162 [Mus musculus]	Mus musculus	1.4e-61	0.5586	P23116	232.646	eukaryotic translation initiation factor 3 subunit A isoform X2 [Glycine max]	Mus musculus	1.8e-61	0.5586	NP_034253	232.646	Smp_001170	0	GO:0001732;GO:0002188;GO:0003729;GO:0003743;GO:0005524;GO:0006338;GO:0016282;GO:0033290;GO:0043614;GO:0071540;GO:0071541;GO:0140658	formation of cytoplasmic translation initiation complex;translation reinitiation;mRNA binding;translation initiation factor activity;ATP binding;chromatin remodeling;eukaryotic 43S preinitiation complex;eukaryotic 48S preinitiation complex;multi-eIF complex;eukaryotic translation initiation factor 3 complex, eIF3e;eukaryotic translation initiation factor 3 complex, eIF3m;ATP-dependent chromatin r…	-	-	IPR000717;IPR054711;IPR027512;IPR000717	Proteasome component (PCI) domain;eIF3a, PCI domain, TPR-like region;eIF3a, PCI domain, TPR-like region;eIF3a, PCI domain, TPR-like region;Eukaryotic translation initiation factor 3 subunit A;Proteasome component (PCI) domain	EIF3A	formation of cytoplasmic translation initiation complex	1.4e-240	839.7	K03254	map03013
FhHiC23_g3035	4967.84	-0.48403	0.115569	-4.18822	2.81149900992622e-05	0.000170583	TPP56585.1 Eukaryotic translation initiation factor 4E [Fasciola gigantica]/Eukaryotic translation initiation factor 4E [Fasciola hepatica]	Fasciola hepatica/Fasciola gigantica	5.4e-151	1	THD24426;THD24426	427	hypothetical protein CRM22_001921 [Opisthorchis felineus]	Opisthorchis felineus	1.2e-97	0.8191	TGZ72705	292	Eukaryotic translation initiation factor 4E-1B; Short=eIF4E; Short=eIF4E-1B [Danio rerio]	Danio rerio	3.7e-34	0.5301	Q9PW28	123.635	eukaryotic translation initiation factor 4E type 1B [Homo sapiens]	Danio rerio	3.3e-34	0.5246	NP_001017851	124.02	Smp_001500	1.23e-76	GO:0000340;GO:0003743;GO:0006413;GO:0016281	RNA 7-methylguanosine cap binding;translation initiation factor activity;translational initiation;eukaryotic translation initiation factor 4F complex	-	-	IPR023398;IPR001040;IPR001040;IPR023398	Translation Initiation factor eIF- 4e-like;Translation Initiation factor eIF- 4e;Translation Initiation factor eIF- 4e;Translation Initiation factor eIF- 4e-like	EIF4E	eukaryotic initiation factor 4G binding	4.3e-56	224.6	K03259	map01521,map03013,map04066,map04150,map04151,map04211,map04910
FhHiC23_g15930	9892.56	-0.651802	0.121043	-5.38486	7.25007303006883e-08	7.43854741434197e-07	Ribosomal protein L24 [Fasciola gigantica]	Fasciola gigantica	1e-79	0.949	TPP63416	243	Ribosomal protein L24 [Fasciola gigantica]	Fasciola gigantica	1e-79	0.949	TPP63416	243	Large ribosomal subunit protein eL24; AltName: 60S ribosomal protein L24 [Schistosoma japonicum]	Schistosoma japonicum	9.2e-57	0.8455	Q7Z0T8	177.948	60S ribosomal protein L24-like [Glycine max]	Danio rerio	3.5e-44	0.8545	NP_775342	146.362	Smp_001830	2.58e-69	GO:0002181;GO:0003729;GO:0003735;GO:0022625	cytoplasmic translation;mRNA binding;structural constituent of ribosome;cytosolic large ribosomal subunit	-	-	IPR000988;IPR038630;IPR000988;IPR000988;noIPR	Large ribosomal subunit protein eL24-related;Ribosomal protein L24e/L24 superfamily;Large ribosomal subunit protein eL24-related;Large ribosomal subunit protein eL24-related;Large ribosomal subunit protein eL24-related	RPL24	assembly of large subunit precursor of preribosome	1.4e-46	192.6	K02896	map03010
FhHiC23_g16825	716.016	-0.738126	0.166102	-4.44381	8.83776873861518e-06	5.98444778580993e-05	Ribosomal RNA small subunit methyltransferase [Fasciola hepatica]	Fasciola hepatica	1.9e-167	1	THD28191	472	unnamed protein product [Echinostoma caproni]	Echinostoma caproni	2.3e-147	0.9573	VDP95304	421	Ribosomal RNA small subunit methyltransferase NEP1; AltName: 18S rRNA (pseudouridine(1248)-N1)-methyltransferase; AltName: 18S rRNA Psi1248 methyltransferase; AltName: Nucleolar protein EMG1 homolog; AltName: Protein C2f; AltName: Ribosome biogenesis protein NEP1 [Mus musculus]	Mus musculus	7.2e-78	0.7182	O35130	237.654	ribosomal RNA small subunit methyltransferase NEP1 isoform 1 [Mus musculus]	Mus musculus	9.5e-78	0.7182	NP_038564	237.654	Smp_002010	1.25e-124	GO:0005730;GO:0019843;GO:0032040;GO:0070037;GO:0070475	nucleolus;rRNA binding;small-subunit processome;rRNA (pseudouridine) methyltransferase activity;rRNA base methylation	EC:2.1.1	Transferring one-carbon groups	IPR029026;IPR005304;IPR005304;IPR005304;IPR029028	tRNA (guanine-N1-)-methyltransferase, N-terminal;Ribosomal biogenesis, methyltransferase, EMG1/NEP1;Ribosomal biogenesis, methyltransferase, EMG1/NEP1;Ribosomal biogenesis, methyltransferase, EMG1/NEP1;Alpha/beta knot methyltransferases	EMG1	rRNA (pseudouridine) methyltransferase activity	2.2e-91	342	K14568	map03008
FhHiC23_g15852	3323.33	-0.441009	0.101933	-4.32645	1.51531388370194e-05	9.82999660369095e-05	S-adenosylmethionine synthase [Fasciola gigantica]	Fasciola gigantica	3.4e-103	1	TPP64602	311	S-adenosylmethionine synthase [Fasciola gigantica]	Fasciola gigantica	3.4e-103	1	TPP64602	311	S-adenosylmethionine synthase isoform type-1; Short=AdoMet synthase 1; AltName: Methionine adenosyltransferase 1; Short=MAT 1 [Bos taurus]	Bos taurus	1.1e-70	0.9067	Q2KJC6	221.09	S-adenosylmethionine synthase isoform type-1 [Homo sapiens]	Homo sapiens	6.6e-70	0.9067	NP_000420	219.164	Smp_002080	2.46e-87	GO:0004478;GO:0005524;GO:0005829;GO:0006556;GO:0006730;GO:0046872;GO:0048269	methionine adenosyltransferase activity;ATP binding;cytosol;S-adenosylmethionine biosynthetic process;one-carbon metabolic process;metal ion binding;methionine adenosyltransferase complex	EC:2.5.1.6	methionine adenosyltransferase	IPR022630;IPR002133;IPR022631;IPR022636	S-adenosylmethionine synthetase, C-terminal;S-adenosylmethionine synthetase;S-adenosylmethionine synthetase, conserved site;S-adenosylmethionine synthetase superfamily	mat2a	phosphatidylinositol dephosphorylation	8.5e-65	253.1	K00789	map00270,map01100,map01110,map01230
FhHiC23_g15922	13520.5	-0.620655	0.115266	-5.38453	7.26341234577582e-08	7.44516977319618e-07	Transcription factor BTF3 [Fasciola hepatica]	Fasciola hepatica	6.7e-83	0.9073	THD18691	250	Transcription factor BTF3 [Fasciolopsis buski]	Fasciolopsis buski	3.5e-77	0.8654	KAA0196959	236	Transcription factor BTF3; AltName: Nascent polypeptide-associated complex subunit beta; Short=NAC-beta; AltName: RNA polymerase B transcription factor 3 [Mus musculus]	Mus musculus	4.1e-30	0.6385	Q64152	110.538	transcription factor BTF3 homolog 4 isoform 1 [Mus musculus]	Danio rerio	3.1e-31	0.6462	NP_001070026	112.464	Smp_002180	3.03e-64	GO:0005829;GO:0005854	cytosol;nascent polypeptide-associated complex	-	-	IPR002715;IPR038187;IPR002715;IPR039370;IPR002715;noIPR	Nascent polypeptide-associated complex NAC domain;NAC A/B domain superfamily;Nascent polypeptide-associated complex NAC domain;Transcription factor BTF3;Nascent polypeptide-associated complex NAC domain;Nascent polypeptide-associated complex NAC domain	BTF3L4	embryo development ending in birth or egg hatching	1.1e-44	186	K01527	map04214
FhHiC23_g9115	10724.9	-0.928763	0.109049	-8.51691	1.63861791672196e-17	7.47679922001318e-16	hypothetical protein FBUS_00197 [Fasciolopsis buski]	Fasciolopsis buski	3.7e-120	0.7726	KAA0199060	356	hypothetical protein FBUS_00197 [Fasciolopsis buski]	Fasciolopsis buski	3.7e-120	0.7726	KAA0199060	356	Endophilin-B1; AltName: SH3 domain-containing GRB2-like protein B1 [Gallus gallus]	Gallus gallus	2e-43	0.5882	Q5ZIR1	155.221	endophilin-B1 isoform 7 [Mus musculus]	Mus musculus	5.5e-43	0.5837	NP_001366102	153.295	Smp_003230	2.93e-57	GO:0005737	cytoplasm	-	-	IPR004148;IPR027267;IPR004148;IPR027267	BAR domain;AH/BAR domain superfamily;BAR domain;AH/BAR domain superfamily	-	protein localization to vacuolar membrane	6.7e-42	177.9	K11248	map04140,map04144
FhHiC23_g10241	19929.6	-0.723163	0.121425	-5.95562	2.59090120533383e-09	3.52620438369007e-08	L23A ribosomal protein natural variant [Fasciola hepatica]	Fasciola hepatica	3.4e-108	1	THD22111	319	ribosomal protein L23 [Opisthorchis viverrini]	Opisthorchis viverrini	5.6e-89	0.7723	OON19534	270	Large ribosomal subunit protein uL23B; AltName: 60S ribosomal protein L23a 2 [Caenorhabditis elegans]	Caenorhabditis elegans	1.4e-45	0.7143	Q20647	150.599	60S ribosomal protein L23a-like [Mus musculus]	Caenorhabditis elegans	1.9e-45	0.7143	NP_001369950	150.599	Smp_003410	2.24e-96	GO:0003735;GO:0006412;GO:0019843;GO:0022625	structural constituent of ribosome;translation;rRNA binding;cytosolic large ribosomal subunit	-	-	IPR013025;IPR012677;IPR005633;IPR013025;IPR013025;IPR013025;IPR012678	Large ribosomal subunit protein uL23-like;Nucleotide-binding alpha-beta plait domain superfamily;Large ribosomal subunit protein uL23, N-terminal;Large ribosomal subunit protein uL23-like;Large ribosomal subunit protein uL23-like;Large ribosomal subunit protein uL23-like;Ribosomal protein uL23/eL15/eS24 core domain superfamily	RpL23A	ribosomal large subunit assembly	4.8e-60	237.7	K02893	map03010
FhHiC23_g10330	7427.43	-0.503868	0.0887479	-5.67752	1.36661582364375e-08	1.62759730362153e-07	Spliceosome rna helicase bat1 [Fasciola hepatica]	Fasciola hepatica	0	1	THD23118	845	Spliceosome rna helicase bat1 [Fasciolopsis buski]	Fasciolopsis buski	2.4e-306	0.993	KAA0189631	839	Spliceosome RNA helicase DDX39B; AltName: 56 kDa U2AF65-associated protein; AltName: DEAD box protein UAP56 [Canis lupus familiaris]	Canis lupus familiaris	0	0.9214	Q5WR10	694.115	DEAD-box ATP-dependent RNA helicase 15 isoform X2 [Glycine max]	Mus musculus	0	0.9214	NP_062667;NP_001239386	694.115	Smp_003660	0	GO:0000398;GO:0003723;GO:0003724;GO:0005524;GO:0006406;GO:0016787	mRNA splicing, via spliceosome;RNA binding;RNA helicase activity;ATP binding;mRNA export from nucleus;hydrolase activity	EC:3.6.4.13	RNA helicase	IPR014001;IPR001650;IPR011545;IPR027417;IPR027417;IPR001650;IPR014001;IPR001650;IPR014014;IPR027417	Helicase superfamily 1/2, ATP-binding domain;Helicase, C-terminal domain-like;DEAD/DEAH box helicase domain;P-loop containing nucleoside triphosphate hydrolase;P-loop containing nucleoside triphosphate hydrolase;Helicase, C-terminal domain-like;Helicase, C-terminal domain-like;Helicase superfamily 1/2, ATP-binding domain;Helicase, C-terminal domain-like;RNA helicase, DEAD-box type, Q motif;RNA he…	DDX39A	negative regulation of DNA damage checkpoint	1.2e-225	788.9	K12812,K13182	map03013,map03015,map03040,map05164
FhHiC23_g9599	5074.35	-1.39365	0.121339	-11.4856	1.55907615558844e-30	2.30956843103197e-28	Histone 1 [Fasciola hepatica]	Fasciola hepatica	3.1e-64	1	THD26693	206	Histone H1-delta [Fasciola gigantica]	Fasciola gigantica	2.4e-61	0.9771	TPP59301	198	Histone H1-delta [Strongylocentrotus purpuratus]	Strongylocentrotus purpuratus	1.3e-21	0.7703	P15870	89.7373	histone H1 [Drosophila melanogaster]	Danio rerio	9.8e-20	0.7432	NP_955846	85.5001	Smp_003770	7.65e-49	GO:0000786;GO:0003690;GO:0005634;GO:0006334;GO:0030261;GO:0030527;GO:0031492;GO:0045910	nucleosome;double-stranded DNA binding;nucleus;nucleosome assembly;chromosome condensation;structural constituent of chromatin;nucleosomal DNA binding;negative regulation of DNA recombination	-	-	IPR005819;IPR005818;IPR036388;IPR005818;IPR005818;IPR005818;IPR036390	Linker histone H1/H5;Linker histone H1/H5;Linker histone H1/H5, domain H15;Winged helix-like DNA-binding domain superfamily;Linker histone H1/H5, domain H15;Linker histone H1/H5, domain H15;Linker histone H1/H5, domain H15;Linker histone H1/H5, domain H15;Winged helix DNA-binding domain superfamily	H1F0	nucleosome assembly	5.6e-28	131	K11275	-
FhHiC23_g9597	6538.37	-1.30479	0.111651	-11.6863	1.49780511462021e-31	2.45413098628832e-29	Histone 1 [Fasciola hepatica]	Fasciola hepatica	1.8e-63	0.9771	THD26693	204	Histone H1-delta [Fasciola gigantica]	Fasciola gigantica	1.2e-61	0.9657	TPP59299	199	Histone H1-delta [Strongylocentrotus purpuratus]	Strongylocentrotus purpuratus	1.3e-21	0.7703	P15870	89.7373	histone H1 [Drosophila melanogaster]	Danio rerio	9.8e-20	0.7432	NP_955846	85.5001	Smp_003770	3.38e-49	GO:0000786;GO:0003690;GO:0005634;GO:0006334;GO:0030261;GO:0030527;GO:0031492;GO:0045910	nucleosome;double-stranded DNA binding;nucleus;nucleosome assembly;chromosome condensation;structural constituent of chromatin;nucleosomal DNA binding;negative regulation of DNA recombination	-	-	IPR005819;IPR005818;IPR005818;IPR036388;IPR005818;IPR005818;IPR036390	Linker histone H1/H5;Linker histone H1/H5;Linker histone H1/H5, domain H15;Linker histone H1/H5, domain H15;Winged helix-like DNA-binding domain superfamily;Winged helix-like DNA-binding domain superfamily;Linker histone H1/H5, domain H15;Linker histone H1/H5, domain H15;Winged helix DNA-binding domain superfamily	H1F0	nucleosome assembly	5.6e-28	131	K11275	-
FhHiC23_g10164	8352.92	-0.601072	0.112139	-5.36009	8.3182103948528e-08	8.44630302440734e-07	Elongation factor 1 delta [Fasciola gigantica]	Fasciola gigantica	1.2e-163	0.9725	TPP59798	464	Elongation factor 1 delta [Fasciola gigantica]	Fasciola gigantica	1.2e-163	0.9725	TPP59798	464	Elongation factor 1-delta; Short=EF-1-delta; AltName: P36 [Xenopus laevis]	Xenopus laevis	1.2e-50	0.8348	P29693	169.474	elongation factor 1-delta isoform X9 [Homo sapiens]	Danio rerio	5.8e-50	0.8348	NP_001170924	167.548	Smp_003970	5.39e-82	GO:0003746;GO:0005085;GO:0005829;GO:0005853;GO:0006414	translation elongation factor activity;guanyl-nucleotide exchange factor activity;cytosol;eukaryotic translation elongation factor 1 complex;translational elongation	-	-	IPR018940;IPR014038;IPR014717;IPR018940;IPR014038;IPR049720;IPR014038;IPR036219	Elongation factor 1 beta central acidic region, eukaryote;Translation elongation factor EF1B, beta/delta subunit, guanine nucleotide exchange domain;Translation elongation factor EF1B/small ribosomal subunit protein bS6;Elongation factor 1 beta central acidic region, eukaryote;Translation elongation factor EF1B, beta/delta subunit, guanine nucleotide exchange domain;Translation elongation factor …	EEF1D	translation elongation factor activity	1.4e-56	226.5	K15410	map05168
FhHiC23_g10165	585.208	-0.725173	0.192486	-3.7674	0.000164959	0.000834363	Calpain-2 catalytic subunit [Fasciola hepatica]	Fasciola hepatica	0	0.9945	THD23657	1484	Calpain-2 catalytic subunit [Fasciola gigantica]	Fasciola gigantica	0	0.9904	TPP59799	1466	Calpain-B; AltName: Calcium-activated neutral proteinase B; Short=CANP B; Contains: Calpain-B catalytic subunit 1; Contains: Calpain-B catalytic subunit 2 [Drosophila melanogaster]	Drosophila melanogaster	0	0.6329	Q9VT65	588.956	calpain-1 catalytic subunit [Danio rerio]	Drosophila melanogaster	0	0.6329	NP_001246706;NP_524016	588.956	Smp_003980	0	GO:0004198;GO:0005509;GO:0005737;GO:0006508	calcium-dependent cysteine-type endopeptidase activity;calcium ion binding;cytoplasm;proteolysis	EC:3.4.22	Acting on peptide bonds (peptidases)	IPR022684;IPR022683;IPR001300;IPR002048;IPR002048;IPR001300;IPR002048;IPR022682;IPR050420;IPR000169;IPR001300;IPR002048;IPR033883;IPR001300;IPR011992;IPR038765;IPR036213	Peptidase C2, calpain family;Peptidase C2, calpain family;Peptidase C2, calpain family;Peptidase C2, calpain, domain III;Peptidase C2, calpain, catalytic domain;EF-hand domain;EF-hand domain;EF-hand domain;EF-hand domain;EF-hand domain;Peptidase C2, calpain, catalytic domain;EF-hand domain;Peptidase C2, calpain, large subunit, domain III;Peptidase C2, calpain, large subunit, domain III;Calpain;Cy…	-	calcium-dependent cysteine-type endopeptidase activity	2.2e-272	944.9	K08578,K08585	-
FhHiC23_g10194	3524.91	-0.462079	0.105146	-4.39463	1.10962397381496e-05	7.38883845617915e-05	Gill-specific calpain [Fasciola hepatica]	Fasciola hepatica	0	1	THD21617	1487	Gill-specific calpain [Fasciola gigantica]	Fasciola gigantica	0	0.974	TPP64985	1422	Calpain-B; AltName: Calcium-activated neutral proteinase B; Short=CANP B; Contains: Calpain-B catalytic subunit 1; Contains: Calpain-B catalytic subunit 2 [Drosophila melanogaster]	Drosophila melanogaster	0	0.6353	Q9VT65	572.778	calpain-1 catalytic subunit [Danio rerio]	Drosophila melanogaster	0	0.6353	NP_001246706;NP_524016	572.778	Smp_003980	0	GO:0004198;GO:0005509;GO:0005737;GO:0006508	calcium-dependent cysteine-type endopeptidase activity;calcium ion binding;cytoplasm;proteolysis	EC:3.4.22	Acting on peptide bonds (peptidases)	IPR022684;IPR002048;IPR022683;IPR001300;IPR022682;IPR002048;IPR001300;IPR050420;IPR000169;IPR018247;IPR002048;IPR001300;IPR033883;IPR001300;IPR011992;IPR038765;IPR036213	Peptidase C2, calpain family;Peptidase C2, calpain family;Peptidase C2, calpain family;EF-hand domain;Peptidase C2, calpain, domain III;Peptidase C2, calpain, catalytic domain;Peptidase C2, calpain, large subunit, domain III;EF-hand domain;Peptidase C2, calpain, catalytic domain;Peptidase C2, calpain, catalytic domain;Peptidase C2, calpain, catalytic domain;Peptidase C2, calpain, catalytic domain…	-	calcium-dependent cysteine-type endopeptidase activity	1.8e-261	908.7	K08578,K08585	-
FhHiC23_g5263	1326.82	-0.484237	0.115553	-4.19062	2.7819517475982e-05	0.000169011	Cell division cycle 20 cofactor of APC complex [Fasciola hepatica]	Fasciola hepatica	0	1	THD22738	1009	Cell division cycle 20 cofactor of APC complex [Fasciolopsis buski]	Fasciolopsis buski	0	0.937	KAA0196494	902	Cell division cycle protein 20 homolog; AltName: p55CDC [Homo sapiens]	Homo sapiens	3.5e-111	0.6104	Q12834	342.813	cell division cycle 20.2, cofactor of APC complex [Glycine max]	Homo sapiens	4.6e-111	0.6104	NP_001246	342.813	Smp_004060	0	GO:0005680;GO:0010997;GO:0016740;GO:0051301;GO:1905786;GO:1990757	anaphase-promoting complex;anaphase-promoting complex binding;transferase activity;cell division;positive regulation of anaphase-promoting complex-dependent catabolic process;ubiquitin ligase activator activity	EC:2	Transferases	IPR001680;IPR001680;IPR015943;IPR033010;IPR001680;IPR001680;IPR036322	WD40 repeat;WD40 repeat;WD40/YVTN repeat-like-containing domain superfamily;WD repeat Cdc20/Fizzy;WD repeat Cdc20/Fizzy;WD40 repeat;WD40 repeat;WD40 repeat;WD40-repeat-containing domain superfamily	CDC20	Cell division cycle	2.5e-172	612.1	K02084,K03363	map01524,map04110,map04111,map04113,map04114,map04115,map04120,map04210,map04214,map04215,map05010,map05012,map05014,map05016,map05134,map05152,map05161,map05166,map05200,map05203,map05222
FhHiC23_g305	16191.3	-0.505059	0.101363	-4.98266	6.27159330352008e-07	5.28201012338522e-06	T-complex protein 1 subunit delta [Fasciola hepatica]	Fasciola hepatica	0	0.9074	THD21400	876	T-complex protein 1 subunit delta [Fasciolopsis buski]	Fasciolopsis buski	2.1e-292	0.8787	KAA0193847	815	T-complex protein 1 subunit delta; Short=TCP-1-delta; AltName: CCT-delta [Ochlerotatus triseriatus]	Ochlerotatus triseriatus	0	0.7505	Q9NB32	617.846	T-complex protein 1 subunit delta [Glycine max]	Mus musculus	0	0.7362	NP_033967	607.831	Smp_004600	0	GO:0005524;GO:0005832;GO:0006457;GO:0016887;GO:0051082;GO:0140662	ATP binding;chaperonin-containing T-complex;protein folding;ATP hydrolysis activity;unfolded protein binding;ATP-dependent protein folding chaperone	EC:3.6.1.15	nucleoside-triphosphate phosphatase	IPR017998;IPR027413;IPR027410;IPR027409;IPR002423;IPR027413;IPR017998;IPR002194;IPR002194;IPR012717;IPR027410;IPR027409;IPR027413	Chaperone tailless complex polypeptide 1 (TCP-1);Chaperone tailless complex polypeptide 1 (TCP-1);GroEL-like equatorial domain superfamily;TCP-1-like chaperonin intermediate domain superfamily;GroEL-like apical domain superfamily;Chaperonin Cpn60/GroEL/TCP-1 family;GroEL-like equatorial domain superfamily;Chaperone tailless complex polypeptide 1 (TCP-1);Chaperonin TCP-1, conserved site;Chaperonin…	CCT4	protein binding involved in protein folding	1e-206	726.5	K09496	-
FhHiC23_g490	8091.21	-0.533094	0.0894945	-5.95673	2.5733675103754e-09	3.50925551793185e-08	Interferon developmental regulator [Fasciola hepatica]	Fasciola hepatica	4.6e-303	1	THD24540	832	Interferon developmental regulator [Fasciolopsis buski]	Fasciolopsis buski	6.4e-259	0.9738	KAA0186024	719	Interferon-related developmental regulator 1; AltName: Nerve growth factor-inducible protein PC4; AltName: TPA-induced sequence 7; Short=TIS7 protein [Mus musculus]	Mus musculus	2.4e-38	0.4904	P19182	147.902	interferon-related developmental regulator 1 isoform 2 [Homo sapiens]	Danio rerio	2e-49	0.5273	NP_001070023	177.563	Smp_004680	8.49e-143	GO:0005488	binding	-	-	IPR007701;IPR006921;IPR039777;IPR016024	Interferon-related developmental regulator, N-terminal;Interferon-related developmental regulator, C-terminal;Interferon-related developmental regulator;Armadillo-type fold	IFRD1	Interferon-related developmental regulator	7e-107	394.4	-	-
FhHiC23_g726	5532.03	-0.7157	0.104294	-6.86231	6.77555037368318e-12	1.45378574882956e-10	Peptidylprolyl isomerase [Fasciola hepatica]	Fasciola hepatica	5.1e-260	0.9031	THD19069	722	Peptidylprolyl isomerase [Fasciola gigantica]	Fasciola gigantica	3.6e-253	0.8935	TPP62527	704	Peptidyl-prolyl cis-trans isomerase FKBP4; Short=PPIase FKBP4; AltName: 52 kDa FK506-binding protein; Short=52 kDa FKBP; Short=FKBP-52; AltName: FK506-binding protein 4; Short=FKBP-4; AltName: HSP-binding immunophilin; Short=HBI; AltName: Immunophilin FKBP52; AltName: Rotamase; Contains: Peptidyl-prolyl cis-trans isomerase FKBP4, N-terminally processed [Bos taurus]	Bos taurus	6.6e-61	0.5	Q9TRY0	207.608	peptidyl-prolyl cis-trans isomerase FKBP5 isoform 1 [Homo sapiens]	Danio rerio	2e-65	0.5184	NP_958877	219.55	Smp_004780	1.66e-150	GO:0003755;GO:0005739	peptidyl-prolyl cis-trans isomerase activity;mitochondrion	EC:5.2.1.8	peptidylprolyl isomerase	IPR046357;IPR011990;IPR001179;IPR050754;IPR001179;IPR011990	Peptidyl-prolyl cis-trans isomerase domain superfamily;Tetratricopeptide-like helical domain superfamily;FKBP-type peptidyl-prolyl cis-trans isomerase domain;Immunophilin FKBP-type domain-containing protein;FKBP-type peptidyl-prolyl cis-trans isomerase domain;FKBP-type peptidyl-prolyl cis-trans isomerase domain;Tetratricopeptide-like helical domain superfamily	FKBP5	Peptidyl-prolyl cis-trans isomerase	1.9e-98	366.3	K06269,K09571,K12487	map03015,map04022,map04024,map04113,map04114,map04144,map04218,map04261,map04270,map04390,map04510,map04611,map04720,map04728,map04750,map04810,map04910,map04915,map04921,map04931,map05031,map05034,map05168,map05205
MSTRG.7660	7976.37	-0.913343	0.114483	-7.97796	1.4877648745634e-15	5.45379300119614e-14	Ribosomal protein L35 [Fasciola gigantica]	Fasciola gigantica	1.5e-65	0.992	TPP56170	208	Ribosomal protein L35 [Fasciola gigantica]	Fasciola gigantica	1.5e-65	0.992	TPP56170	208	RecName: Full=Large ribosomal subunit protein uL29; AltName: Full=60S ribosomal protein L35 [Sus scrofa]	Sus scrofa	2.2e-36	0.7097	Q29361	126.331	Ribosomal L29 family protein [Arabidopsis thaliana]	Mus musculus	9.5e-36	0.7097	NP_079868	125.176	Smp_004940	5.46e-67	GO:0000463;GO:0003729;GO:0003735;GO:0006412;GO:0022625	maturation of LSU-rRNA from tricistronic rRNA transcript (SSU-rRNA, 5.8S rRNA, LSU-rRNA);mRNA binding;structural constituent of ribosome;translation;cytosolic large ribosomal subunit	-	-	IPR001854;IPR001854;IPR036049;IPR045059;IPR018254;IPR001854;IPR036049	GPCR, rhodopsin-like, 7TM;GPCR, rhodopsin-like, 7TM;Large ribosomal subunit protein uL29;Large ribosomal subunit protein uL29;Large ribosomal subunit protein uL29;Large ribosomal subunit protein uL29 superfamily;Large ribosomal subunit protein uL29, eukaryotes;Large ribosomal subunit protein uL29, conserved site;Large ribosomal subunit protein uL29;Large ribosomal subunit protein uL29 superfamily	-	-	-	-	-	-
FhHiC23_g6130	11212.8	-0.523153	0.0922242	-5.67262	1.40632803094686e-08	1.66937775265196e-07	Chaperonin containing T-complex polypeptide subunit zeta [Fasciola gigantica]	Fasciola gigantica	0	0.9982	TPP62146	1061	Chaperonin containing T-complex polypeptide subunit zeta [Fasciola gigantica]	Fasciola gigantica	0	0.9982	TPP62146	1061	T-complex protein 1 subunit zeta; Short=TCP-1-zeta; AltName: CCT-zeta [Oryctolagus cuniculus]	Oryctolagus cuniculus	0	0.8355	O77622	781.941	T-complex protein 1 subunit zeta [Mus musculus]	Mus musculus	0	0.8318	NP_033968	778.859	Smp_004990	0	GO:0005524;GO:0005832;GO:0016887;GO:0042026;GO:0051082;GO:0140662	ATP binding;chaperonin-containing T-complex;ATP hydrolysis activity;protein refolding;unfolded protein binding;ATP-dependent protein folding chaperone	EC:3.6.1.15	nucleoside-triphosphate phosphatase	IPR017998;IPR027413;IPR027410;IPR027409;IPR012722;IPR002423;IPR017998;IPR002194;IPR002194;IPR002194;IPR012722;IPR027413;IPR027410;IPR027409	Chaperone tailless complex polypeptide 1 (TCP-1);Chaperone tailless complex polypeptide 1 (TCP-1);Chaperone tailless complex polypeptide 1 (TCP-1);Chaperone tailless complex polypeptide 1 (TCP-1);Chaperone tailless complex polypeptide 1 (TCP-1);GroEL-like equatorial domain superfamily;TCP-1-like chaperonin intermediate domain superfamily;GroEL-like apical domain superfamily;T-complex protein 1, z…	CCT6A	assists the folding of proteins upon ATP hydrolysis	1e-264	919.1	K09498	-
FhHiC23_g6423	1283.12	-0.815118	0.115283	-7.0706	1.54269032088717e-12	3.83213992787717e-11	Ribosomal RNA methyltransferase NOP2 [Fasciola gigantica]	Fasciola gigantica	2.3e-301	0.9236	TPP63324	830	Ribosomal RNA methyltransferase NOP2 [Fasciola gigantica]	Fasciola gigantica	2.3e-301	0.9236	TPP63324	830	28S rRNA (cytosine-C(5))-methyltransferase; AltName: Nucleolar protein 1; AltName: Nucleolar protein 2 homolog; AltName: Proliferating-cell nucleolar antigen p120; AltName: Proliferation-associated nucleolar protein p120 [Mus musculus]	Mus musculus	7.4e-144	0.6801	Q922K7	433.335	26S rRNA (cytosine-C(5))-methyltransferase nsun-1 [Caenorhabditis elegans]	Mus musculus	9.9e-145	0.6826	XP_030110957;NP_620086	435.647	Smp_005080	0	GO:0000470;GO:0003723;GO:0005730;GO:0009383;GO:0016428;GO:0030488;GO:0070475	maturation of LSU-rRNA;RNA binding;nucleolus;rRNA (cytosine-C5-)-methyltransferase activity;tRNA (cytidine-5-)-methyltransferase activity;tRNA methylation;rRNA base methylation	EC:2.1.1.202	multisite-specific tRNA:(cytosine-C(5))-methyltransferase	IPR023273;IPR023267;IPR029063;IPR049560;IPR011023;IPR023267;IPR018314;IPR001678;IPR029063	RNA (C5-cytosine) methyltransferase, NOP2;RNA (C5-cytosine) methyltransferase;RNA (C5-cytosine) methyltransferase;S-adenosyl-L-methionine-dependent methyltransferase superfamily;S-adenosyl-L-methionine-dependent methyltransferase superfamily;SAM-dependent methyltransferase RsmB-F/NOP2-type, catalytic core;Nop2p;RNA (C5-cytosine) methyltransferase;RsmB/NOL1/NOP2-like, conserved site;SAM-dependent …	NOP2	rRNA (cytosine-C5-)-methyltransferase activity	2.8e-148	531.9	K14835	-
FhHiC23_g5434	11008.9	-0.402595	0.0848401	-4.74534	2.08161096930041e-06	1.56977273514747e-05	Eukaryotic polypeptide chain release factor 3 [Fasciola gigantica]	Fasciola gigantica	0	0.9875	TPP58606	936	Eukaryotic polypeptide chain release factor 3 [Fasciola gigantica]	Fasciola gigantica	0	0.9875	TPP58606	936	Eukaryotic peptide chain release factor GTP-binding subunit ERF3A; Short=Eukaryotic peptide chain release factor subunit 3a; Short=eRF3a; AltName: G1 to S phase transition protein 1 homolog [Mus musculus]	Mus musculus	0	0.7786	Q8R050	571.622	eukaryotic peptide chain release factor GTP-binding subunit ERF3A isoform X3 [Glycine max]	Mus musculus	0	0.7786	NP_001123480	571.622	Smp_005180	0	GO:0003746;GO:0003747;GO:0003924;GO:0005525;GO:0006414;GO:0006415;GO:0018444	translation elongation factor activity;translation release factor activity;GTPase activity;GTP binding;translational elongation;translational termination;translation release factor complex	EC:3.6.1.15	nucleoside-triphosphate phosphatase	IPR000795;IPR027417;IPR054696;IPR000795;IPR004161;IPR050100;IPR031157;IPR000795;IPR027417;IPR009000;IPR009001	Translational (tr)-type GTP-binding domain;Translational (tr)-type GTP-binding domain;Translational (tr)-type GTP-binding domain;P-loop containing nucleoside triphosphate hydrolase;GTP-eEF1A, C-terminal domain;GTP-eEF1A, C-terminal domain;Translational (tr)-type GTP-binding domain;Translation elongation factor EFTu-like, domain 2;Translation elongation factor EFTu-like, domain 2;Translation facto…	GSPT1	regulation of response to stimulus	2.4e-190	671.8	K03267	map03015
FhHiC23_g16075	2913.72	-0.829581	0.17949	-4.62188	3.80286816181714e-06	2.74344338238095e-05	hypothetical protein D915_009976 [Fasciola hepatica]	Fasciola hepatica	0	1	THD19248	1056	hypothetical protein FBUS_08215 [Fasciolopsis buski]	Fasciolopsis buski	8.5e-149	0.8073	KAA0193385	447	Ubiquitin carboxyl-terminal hydrolase 10-A; AltName: Deubiquitinating enzyme 10-A; AltName: Ubiquitin thioesterase 10-A; AltName: Ubiquitin-specific-processing protease 10-A [Xenopus laevis]	Xenopus laevis	1.8e-11	0.4067	Q2NL57	71.633	ubiquitin carboxyl-terminal hydrolase 10 isoform X2 [Homo sapiens]	Danio rerio	6.9e-10	0.4205	XP_005169108	66.6254	Smp_005280	1.56e-88	GO:0004843;GO:0005634;GO:0005769;GO:0005829;GO:0010506;GO:0030330	cysteine-type deubiquitinase activity;nucleus;early endosome;cytosol;regulation of autophagy;DNA damage response, signal transduction by p53 class mediator	EC:3.4.19.12	ubiquitinyl hydrolase 1	IPR001394;IPR050164;IPR018200;IPR028889;IPR038765	Peptidase C19, ubiquitin carboxyl-terminal hydrolase;Ubiquitin carboxyl-terminal hydrolases;Ubiquitin specific protease, conserved site;Ubiquitin specific protease domain;Ubiquitin specific protease domain;Papain-like cysteine peptidase superfamily	USP10	ubiquitinyl hydrolase activity	2.3e-70	273.9	K11841,K13958	map04139
FhHiC23_g10101	4097.46	-0.550043	0.109655	-5.01614	5.27190344171668e-07	4.49273165770841e-06	Eukaryotic translation initiation factor 3 subunit I [Fasciola gigantica]	Fasciola gigantica	5.3e-239	1	TPP44157	660	Eukaryotic translation initiation factor 3 subunit I [Fasciola gigantica]	Fasciola gigantica	5.3e-239	1	TPP44157	660	Eukaryotic translation initiation factor 3 subunit I; Short=eIF3i; AltName: Eukaryotic translation initiation factor 3 subunit 2; AltName: eIF-3-beta; AltName: eIF3 p36 [Rattus norvegicus]	Rattus norvegicus	1.5e-116	0.6814	B0BNA7	342.428	eukaryotic translation initiation factor 3 subunit I [Glycine max]	Homo sapiens	3.1e-116	0.6814	NP_003748	341.658	Smp_006000	1.8e-170	GO:0001732;GO:0003723;GO:0003743;GO:0016282;GO:0033290;GO:0071541	formation of cytoplasmic translation initiation complex;RNA binding;translation initiation factor activity;eukaryotic 43S preinitiation complex;eukaryotic 48S preinitiation complex;eukaryotic translation initiation factor 3 complex, eIF3m	-	-	IPR001680;IPR015943;IPR024977;IPR001680;IPR019775;IPR001680;IPR001680;IPR001680;IPR027525;IPR036322	WD40 repeat;WD40/YVTN repeat-like-containing domain superfamily;Anaphase-promoting complex subunit 4-like, WD40 domain;WD40 repeat;WD40 repeat;WD40 repeat, conserved site;WD40 repeat;WD40 repeat;WD40 repeat;Eukaryotic translation initiation factor 3 subunit I;WD40-repeat-containing domain superfamily	EIF3I	translation initiation factor activity	2.4e-101	375.6	K03246	map03013
FhHiC23_g13612	5794.24	-0.762477	0.108025	-7.05834	1.6850175613019e-12	4.15074713164435e-11	Proteasome-associated protein ECM29 [Fasciola hepatica]	Fasciola hepatica	0	0.9919	THD26266	4748	Proteasome-associated protein ECM29 [Fasciola gigantica]	Fasciola gigantica	0	0.9669	TPP67594	4630	Proteasome adapter and scaffold protein ECM29; AltName: Ecm29 proteasome adapter and scaffold; AltName: Proteasome-associated protein ECM29 homolog [Homo sapiens]	Homo sapiens	2.8e-32	0.491	Q5VYK3	142.895	proteasome adapter and scaffold protein ECM29 isoform 3 [Homo sapiens]	Danio rerio	1.9e-33	0.5075	NP_001155958	147.132	Smp_006350	0	GO:0000502;GO:0005634;GO:0005737;GO:0043248;GO:0060090	proteasome complex;nucleus;cytoplasm;proteasome assembly;molecular adaptor activity	-	-	IPR011989;IPR024372;IPR011989;IPR011989;IPR016024;IPR016024	Armadillo-like helical;Proteasome component Ecm29;Armadillo-like helical;Armadillo-like helical;Armadillo-like helical;Armadillo-type fold;Armadillo-type fold	KIAA0368	proteasome assembly	-	1355.5	K11886	-
FhHiC23_g5048	1217.65	-0.92109	0.134979	-6.82395	8.85719369479195e-12	1.8780724042251e-10	Glutaredoxin [Fasciola hepatica]	Fasciola hepatica	5.7e-152	1	THD24824	432	glutaredoxin [Fasciola gigantica]	Fasciola gigantica	1.9e-150	0.9697	ALM24137	429	Glutaredoxin-3; AltName: Thioredoxin-like protein 2 [Xenopus tropicalis]	Xenopus tropicalis	4e-59	0.665	Q28ID3	192.971	glutaredoxin-3 isoform 1 [Homo sapiens]	Mus musculus	7.4e-55	0.6617	NP_075629	182.956	Smp_006550	2.95e-82	GO:0005634;GO:0005829;GO:0006879;GO:0046872;GO:0051537	nucleus;cytosol;intracellular iron ion homeostasis;metal ion binding;2 iron, 2 sulfur cluster binding	-	-	IPR013766;IPR002109;IPR004480;IPR004480;IPR033658;IPR036249;IPR036249	Thioredoxin domain;Glutaredoxin;Monothiol glutaredoxin-related;Monothiol glutaredoxin-related;Monothiol glutaredoxin-related;Monothiol glutaredoxin-related;Glutaredoxin, PICOT-like;Thioredoxin-like superfamily;Thioredoxin-like superfamily	GLRX3	protein disulfide oxidoreductase activity	3.9e-59	235	K15216	-
FhHiC23_g4776	1920.31	-0.857329	0.117159	-7.31767	2.52319146939518e-13	6.90779558228848e-12	hypothetical protein D915_008204 [Fasciola hepatica]	Fasciola hepatica	0	1	THD21174	2216	hypothetical protein FGIG_02650 [Fasciola gigantica]	Fasciola gigantica	0	0.9762	TPP64427	2124	Myb-binding protein 1A [Homo sapiens]	Homo sapiens	2.4e-06	0.471	Q9BQG0	55.8398	myb-binding protein 1A isoform X2 [Homo sapiens]	Homo sapiens	2.6e-06	0.471	XP_011521918	56.225	Smp_006630	2.66e-102	GO:0000182;GO:0003714;GO:0003723;GO:0005730;GO:0045892	rDNA binding;transcription corepressor activity;RNA binding;nucleolus;negative regulation of DNA-templated transcription	-	-	IPR007015;IPR007015;noIPR	DNA polymerase V/Myb-binding protein 1A;DNA polymerase V/Myb-binding protein 1A;DNA polymerase V/Myb-binding protein 1A;DNA polymerase V/Myb-binding protein 1A;DNA polymerase V/Myb-binding protein 1A;DNA polymerase V/Myb-binding protein 1A;DNA polymerase V/Myb-binding protein 1A;DNA polymerase V/Myb-binding protein 1A;DNA polymerase V/Myb-binding protein 1A	MYBBP1A	DNA-directed DNA polymerase activity	1.4e-96	361.7	K02331,K11836	-
FhHiC23_g5906	1555.62	-0.461241	0.110244	-4.18382	2.86648866415047e-05	0.000173174	hypothetical protein D915_007837 [Fasciola hepatica]	Fasciola hepatica	0	0.9989	THD20986	1667	Zinc finger protein [Fasciola gigantica]	Fasciola gigantica	0	0.9233	TPP66173	1503	-	-	-	-	-	-	-	-	-	-	-	-	Smp_006700	0	GO:0003676;GO:0005515;GO:0110165	nucleic acid binding;protein binding;cellular anatomical entity	-	-	IPR003604;IPR015943;IPR015943;IPR013087;IPR036322	Matrin/U1-C-like, C2H2-type zinc finger;WD40/YVTN repeat-like-containing domain superfamily;WD40/YVTN repeat-like-containing domain superfamily;Zinc finger C2H2-type;WD40-repeat-containing domain superfamily	-	-	-	-	-	-
FhHiC23_g5880	763.628	-0.573237	0.146249	-3.9196	8.8695579826171e-05	0.000479817	hypothetical protein D915_005662 [Fasciola hepatica]	Fasciola hepatica	6.2e-128	1	THD23088	367	hypothetical protein FGIG_07915 [Fasciola gigantica]	Fasciola gigantica	2.1e-119	0.9665	TPP57414	345	N-alpha-acetyltransferase 50; AltName: N-acetyltransferase NAT13; AltName: N-epsilon-acetyltransferase 50; AltName: NatE catalytic subunit [Xenopus tropicalis]	Xenopus tropicalis	6e-26	0.5621	Q5XGA9	100.523	N-alpha-acetyltransferase 50 isoform 1 [Mus musculus]	Mus musculus	8.3e-26	0.5621	NP_082384	100.523	Smp_006780	4.69e-25	GO:0007064;GO:0008080;GO:0031415	mitotic sister chromatid cohesion;N-acetyltransferase activity;NatA complex	EC:2.3.1	Acyltransferases	IPR000182;IPR051556;IPR000182;IPR016181	GNAT domain;GNAT domain;N-terminal and lysine N-acetyltransferase;GNAT domain;GNAT domain;Acyl-CoA N-acyltransferase	NAA50	Acetyltransferase (GNAT) domain	2.4e-18	99	K20793	-
FhHiC23_g5868	1102.9	-0.563931	0.133113	-4.23648	2.27055523279893e-05	0.000140709	N-acetyltransferase NAT13 [Fasciola hepatica]	Fasciola hepatica	2.4e-131	0.931	THD20411	377	N-acetyltransferase NAT13 [Fasciola gigantica]	Fasciola gigantica	2.3e-129	0.9212	TPP60759	372	N-alpha-acetyltransferase 50; AltName: N-acetyltransferase NAT13; AltName: N-epsilon-acetyltransferase 50; AltName: NatE catalytic subunit [Xenopus laevis]	Xenopus laevis	9.9e-54	0.7032	Q6GP53	171.785	histone acetyltransferase MCC1 [Glycine max]	Drosophila melanogaster	1.3e-53	0.7032	NP_524779	172.17	Smp_006780	8.24e-83	GO:0007064;GO:0008080;GO:0031415	mitotic sister chromatid cohesion;N-acetyltransferase activity;NatA complex	EC:2.3.1	Acyltransferases	IPR000182;IPR051556;IPR000182;IPR016181	GNAT domain;GNAT domain;N-terminal and lysine N-acetyltransferase;GNAT domain;GNAT domain;Acyl-CoA N-acyltransferase	-	N(alpha)-acetyltransferase 50, NatE catalytic subunit	2.1e-60	238.8	K20793	-
FhHiC23_g12499	7365.75	-1.0086	0.115536	-8.72971	2.55329374205094e-18	1.2326481485062e-16	Heat shock protein 67B2 [Fasciola hepatica]	Fasciola hepatica	1.4e-88	1	THD18784	267	Heat shock protein 67B2, partial [Fasciolopsis buski]	Fasciolopsis buski	2.5e-47	0.8774	KAA0197432	162	Thiosulfate sulfurtransferase/rhodanese-like domain-containing protein 3; AltName: Rhodanese domain-containing protein 3 [Mus musculus]	Mus musculus	1.1e-18	0.6848	Q9D0B5	82.0333	thiosulfate sulfurtransferase/rhodanese-like domain-containing protein 1 precursor [Danio rerio]	Danio rerio	3.8e-22	0.64	NP_001313378	91.2781	Smp_007450	1.12e-39	GO:0004792;GO:0005739;GO:0016020	thiosulfate sulfurtransferase activity;mitochondrion;membrane	EC:2.8.1.1	thiosulfate sulfurtransferase	IPR001763;IPR036873;IPR001763;IPR001763;IPR036873;noIPR	Rhodanese-like domain;Rhodanese-like domain superfamily;Rhodanese-like domain;Rhodanese-like domain;Rhodanese-like domain;Rhodanese-like domain;Rhodanese-like domain;Rhodanese-like domain;Rhodanese-like domain;Rhodanese-like domain;Rhodanese-like domain;Rhodanese-like domain;Rhodanese-like domain superfamily;Rhodanese-like domain superfamily	Hsp67Bb	thiosulfate sulfurtransferase activity	5.4e-27	127.9	K01011	map00270,map00920,map01100,map01120,map04122
FhHiC23_g7888	4524.55	-0.986628	0.102278	-9.64654	5.08431962606384e-22	3.64118095604334e-20	Leukotriene A-4 hydrolase [Fasciola hepatica]	Fasciola hepatica	0	1	THD21635	1253	Leukotriene A-4 hydrolase [Fasciola gigantica]	Fasciola gigantica	0	0.9872	TPP44154	1247	Leukotriene A-4 hydrolase; Short=LTA-4 hydrolase; AltName: Leukotriene A(4) hydrolase; AltName: Tripeptide aminopeptidase LTA4H [Homo sapiens]	Homo sapiens	1.7e-168	0.6109	P09960	497.664	Peptidase M1 leukotriene A4 hydrolase/aminopeptidase C-terminal domain-containing protein [Caenorhabditis elegans]	Mus musculus	6.5e-167	0.6093	NP_032543	494.197	Smp_007550	0	GO:0004301;GO:0004463;GO:0005634;GO:0005829;GO:0006508;GO:0008270;GO:0019370;GO:0043171;GO:0070006	epoxide hydrolase activity;leukotriene-A4 hydrolase activity;nucleus;cytosol;proteolysis;zinc ion binding;leukotriene biosynthetic process;peptide catabolic process;metalloaminopeptidase activity	EC:3.4.11;EC:3.3.2.6;EC:3.3.2.10	Acting on peptide bonds (peptidases);leukotriene-A4 hydrolase;soluble epoxide hydrolase	IPR001930;IPR015211;IPR027268;IPR045357;IPR038502;IPR014782;IPR042097;IPR015211;IPR034015;IPR049980;IPR042097;IPR016024;noIPR	Peptidase M1, alanine aminopeptidase/leukotriene A4 hydrolase;Peptidase M1, alanine aminopeptidase/leukotriene A4 hydrolase;Peptidase M1, alanine aminopeptidase/leukotriene A4 hydrolase;Peptidase M1, alanine aminopeptidase/leukotriene A4 hydrolase;Peptidase M1, leukotriene A4 hydrolase/aminopeptidase C-terminal;Peptidase M4/M1, CTD superfamily;Aminopeptidase N-like , N-terminal domain;Aminopeptid…	LTA4H	leukotriene-A4 hydrolase activity	5.1e-204	717.6	K01254	map00590,map01100
MSTRG.10141	3888.93	-0.664722	0.132121	-5.03118	4.87464632347526e-07	4.19366947828651e-06	Ribosomal Protein Large subunit [Fasciola hepatica]	Fasciola hepatica	2.1e-92	1	THD21289	277	Ribosomal Protein Large subunit [Fasciolopsis buski]	Fasciolopsis buski	3e-92	1	KAA0193155	277	RecName: Full=Large ribosomal subunit protein uL14; AltName: Full=60S ribosomal protein L23 [Caenorhabditis elegans]	Caenorhabditis elegans	4e-73	0.9206	P48158	221.09	Ribosomal protein L14p/L23e family protein [Arabidopsis thaliana]	Caenorhabditis elegans	5.5e-73	0.9206	NP_498231	221.09	Smp_007900	2.24e-64	GO:0003735;GO:0006412;GO:0022625;GO:0070180	structural constituent of ribosome;translation;cytosolic large ribosomal subunit;large ribosomal subunit rRNA binding	-	-	-	-	-	-	-	-	-	-
FhHiC23_g3298	1989.4	-0.66376	0.133722	-4.96372	6.91572385133458e-07	5.76612472847588e-06	hypothetical protein D915_008671, partial [Fasciola hepatica]	Fasciola hepatica	7.6e-60	1	THD20707	192	Ribosome maturation protein sbds [Fasciolopsis buski]	Fasciolopsis buski	1.9e-48	0.6818	KAA0197858	171	-	-	-	-	-	-	-	-	-	-	-	-	Smp_007970	2.64e-14	GO:0042256	cytosolic ribosome assembly	-	-	IPR046928	Ribosome maturation protein SDO1/SBDS, C-terminal domain	SBDS	mature ribosome assembly	1.2e-08	66.6	K14574	map03008
FhHiC23_g5577	1384.93	-0.561637	0.121745	-4.61322	3.96481063544181e-06	2.85076211513748e-05	Adenosine kinase A [Fasciola hepatica]	Fasciola hepatica	2.5e-254	1	THD26247	701	Adenosine kinase A [Fasciola gigantica]	Fasciola gigantica	1.3e-249	0.9942	TPP67549	689	Adenosine kinase 2; Short=AK 2; AltName: Adenosine 5'-phosphotransferase 2 [Arabidopsis thaliana]	Arabidopsis thaliana	4.7e-89	0.6246	Q9LZG0	274.248	Adenosine kinase 2-like [Glycine max]	Glycine max	1.9e-91	0.6287	NP_001240189	280.411	Smp_008360	6.35e-126	GO:0004001;GO:0005524;GO:0005634;GO:0005829;GO:0006144;GO:0006166;GO:0044209	adenosine kinase activity;ATP binding;nucleus;cytosol;purine nucleobase metabolic process;purine ribonucleoside salvage;AMP salvage	EC:2.7.1.20	adenosine kinase	IPR001805;IPR029056;IPR011611;IPR001805;IPR002173;IPR029056	Adenosine kinase;Adenosine kinase;Ribokinase-like;Carbohydrate kinase PfkB;Adenosine kinase;Carbohydrate/purine kinase, PfkB, conserved site;Carbohydrate/purine kinase, PfkB, conserved site;Ribokinase-like	-	adenosine kinase	3.3e-96	358.6	K00856	map00230,map01100
MSTRG.382	4878.16	-0.745487	0.0905495	-8.23292	1.82701223842451e-16	7.51228530278428e-15	Heat shock protein mitochondrial [Fasciola gigantica]	Fasciola gigantica	1.1e-166	0.9422	TPP61535	498	Heat shock protein mitochondrial [Fasciola gigantica]	Fasciola gigantica	1.1e-166	0.9422	TPP61535	498	RecName: Full=Heat shock protein 60A; Flags: Precursor [Drosophila melanogaster]	Drosophila melanogaster	0	0.7907	O02649	388.652	chaperonin CPN60-2, mitochondrial [Glycine max]	Drosophila melanogaster	0	0.7907	NP_727489;NP_511115	388.652	Smp_008545	0	GO:0005524;GO:0005743;GO:0005759;GO:0008637;GO:0009408;GO:0032727;GO:0032729;GO:0032755;GO:0034514;GO:0042026;GO:0045041;GO:0050870;GO:0051082;GO:0051085;GO:0051087;GO:0140662;GO:1990220	ATP binding;mitochondrial inner membrane;mitochondrial matrix;apoptotic mitochondrial changes;response to heat;positive regulation of interferon-alpha production;positive regulation of type II interferon production;positive regulation of interleukin-6 production;mitochondrial unfolded protein response;protein refolding;protein import into mitochondrial intermembrane space;positive regulation of T…	-	-	IPR017998;IPR027413;IPR002423;IPR001844;IPR027413	Chaperone tailless complex polypeptide 1 (TCP-1);Chaperone tailless complex polypeptide 1 (TCP-1);GroEL-like equatorial domain superfamily;Chaperonin Cpn60/GroEL/TCP-1 family;Chaperonin Cpn60/GroEL;GroEL-like equatorial domain superfamily	-	-	-	-	-	-
MSTRG.380	888.991	-0.717892	0.126466	-5.67655	1.37434539935633e-08	1.63500232658298e-07	Heat shock protein mitochondrial [Fasciola gigantica]	Fasciola gigantica	2.6e-166	0.9386	TPP61535	495	Heat shock protein mitochondrial [Fasciola gigantica]	Fasciola gigantica	2.6e-166	0.9386	TPP61535	495	RecName: Full=Heat shock protein 60A; Flags: Precursor [Drosophila melanogaster]	Drosophila melanogaster	0	0.794	O02649	389.037	chaperonin CPN60-2, mitochondrial [Glycine max]	Drosophila melanogaster	0	0.794	NP_727489;NP_511115	389.037	Smp_008545	0	GO:0005524;GO:0005743;GO:0005759;GO:0008637;GO:0009408;GO:0032727;GO:0032729;GO:0032755;GO:0034514;GO:0042026;GO:0045041;GO:0050870;GO:0051082;GO:0051085;GO:0051087;GO:0140662;GO:1990220	ATP binding;mitochondrial inner membrane;mitochondrial matrix;apoptotic mitochondrial changes;response to heat;positive regulation of interferon-alpha production;positive regulation of type II interferon production;positive regulation of interleukin-6 production;mitochondrial unfolded protein response;protein refolding;protein import into mitochondrial intermembrane space;positive regulation of T…	-	-	IPR001844;IPR002423;IPR027413;IPR027409;IPR027410;IPR001844;IPR018370;IPR027409;IPR027413	Chaperonin Cpn60/GroEL;Chaperonin Cpn60/GroEL/TCP-1 family;GroEL-like equatorial domain superfamily;GroEL-like apical domain superfamily;TCP-1-like chaperonin intermediate domain superfamily;Chaperonin Cpn60/GroEL;Chaperonin Cpn60, conserved site;GroEL-like apical domain superfamily;GroEL-like equatorial domain superfamily	-	-	-	-	-	-
MSTRG.379	336.248	-0.708154	0.174431	-4.0598	4.91143512987533e-05	0.000279244	Heat shock protein mitochondrial [Fasciola gigantica]	Fasciola gigantica	3.8e-46	0.7279	TPP61535	172	Heat shock protein mitochondrial [Fasciola gigantica]	Fasciola gigantica	3.8e-46	0.7279	TPP61535	172	RecName: Full=Chaperonin CPN60-2, mitochondrial; AltName: Full=HSP60-2; Flags: Precursor [Zea mays]	Zea mays	7.6e-20	0.594	Q43298	90.8929	chaperonin CPN60-2, mitochondrial [Glycine max]	Danio rerio	3.7e-18	0.5606	NP_851847	86.2705	Smp_008545	1.13e-29	GO:0001819;GO:0005515;GO:0005739;GO:0005829;GO:0006457;GO:0006950	positive regulation of cytokine production;protein binding;mitochondrion;cytosol;protein folding;response to stress	-	-	IPR002423;IPR027413;IPR001844;IPR027413	Chaperonin Cpn60/GroEL/TCP-1 family;GroEL-like equatorial domain superfamily;Chaperonin Cpn60/GroEL;GroEL-like equatorial domain superfamily	-	-	-	-	-	-
MSTRG.376	5643.12	-0.675952	0.0960433	-7.03799	1.95028996500279e-12	4.70768653605808e-11	Heat shock protein mitochondrial [Fasciola gigantica]	Fasciola gigantica	1.8e-165	0.9386	TPP61535	495	Heat shock protein mitochondrial [Fasciola gigantica]	Fasciola gigantica	1.8e-165	0.9386	TPP61535	495	RecName: Full=Heat shock protein 60A; Flags: Precursor [Drosophila melanogaster]	Drosophila melanogaster	0	0.794	O02649	389.808	chaperonin CPN60-2, mitochondrial [Glycine max]	Drosophila melanogaster	0	0.794	NP_727489;NP_511115	389.808	Smp_008545	0	GO:0005524;GO:0005743;GO:0005759;GO:0008637;GO:0009408;GO:0032727;GO:0032729;GO:0032755;GO:0034514;GO:0042026;GO:0045041;GO:0050870;GO:0051082;GO:0051085;GO:0051087;GO:0140662;GO:1990220	ATP binding;mitochondrial inner membrane;mitochondrial matrix;apoptotic mitochondrial changes;response to heat;positive regulation of interferon-alpha production;positive regulation of type II interferon production;positive regulation of interleukin-6 production;mitochondrial unfolded protein response;protein refolding;protein import into mitochondrial intermembrane space;positive regulation of T…	-	-	IPR001844;IPR002423;IPR027413;IPR001844;IPR018370;IPR027413;IPR027409	Chaperonin Cpn60/GroEL;Chaperonin Cpn60/GroEL/TCP-1 family;GroEL-like equatorial domain superfamily;Chaperonin Cpn60/GroEL;Chaperonin Cpn60, conserved site;GroEL-like equatorial domain superfamily;GroEL-like apical domain superfamily	-	-	-	-	-	-
MSTRG.383	3517.51	-0.672682	0.111026	-6.0588	1.37140361564186e-09	1.98002118819106e-08	Heat shock protein mitochondrial [Fasciola gigantica]	Fasciola gigantica	2.7e-182	0.5219	TPP61535	551	Heat shock protein mitochondrial [Fasciola gigantica]	Fasciola gigantica	2.7e-182	0.5219	TPP61535	551	RecName: Full=Heat shock protein 60A; Flags: Precursor [Drosophila melanogaster]	Drosophila melanogaster	0	0.794	O02649	389.808	chaperonin CPN60-2, mitochondrial [Glycine max]	Drosophila melanogaster	0	0.794	NP_727489;NP_511115	389.808	Smp_008545	5.34e-10	GO:0005524;GO:0005743;GO:0005759;GO:0008637;GO:0009408;GO:0032727;GO:0032729;GO:0032755;GO:0034514;GO:0042026;GO:0045041;GO:0050870;GO:0051082;GO:0051085;GO:0051087;GO:0140662;GO:1990220	ATP binding;mitochondrial inner membrane;mitochondrial matrix;apoptotic mitochondrial changes;response to heat;positive regulation of interferon-alpha production;positive regulation of type II interferon production;positive regulation of interleukin-6 production;mitochondrial unfolded protein response;protein refolding;protein import into mitochondrial intermembrane space;positive regulation of T…	-	-	IPR017998;IPR027413;IPR002423;IPR001844;IPR027413	Chaperone tailless complex polypeptide 1 (TCP-1);Chaperone tailless complex polypeptide 1 (TCP-1);GroEL-like equatorial domain superfamily;Chaperonin Cpn60/GroEL/TCP-1 family;Chaperonin Cpn60/GroEL;GroEL-like equatorial domain superfamily	-	-	6.4e-06	57	-	-
MSTRG.377	906.431	-0.660888	0.130602	-5.06034	4.18510673413661e-07	3.66459467392334e-06	Heat shock protein mitochondrial [Fasciola gigantica]	Fasciola gigantica	7.6e-45	0.7279	TPP61535	172	Heat shock protein mitochondrial [Fasciola gigantica]	Fasciola gigantica	7.6e-45	0.7279	TPP61535	172	RecName: Full=Chaperonin CPN60-2, mitochondrial; AltName: Full=HSP60-2; Flags: Precursor [Zea mays]	Zea mays	7.3e-19	0.594	Q43298	90.5077	chaperonin CPN60-2, mitochondrial [Glycine max]	Danio rerio	3.6e-17	0.5606	NP_851847	85.8853	Smp_008545	2e-28	GO:0001819;GO:0005515;GO:0005739;GO:0005829;GO:0006457;GO:0006950	positive regulation of cytokine production;protein binding;mitochondrion;cytosol;protein folding;response to stress	-	-	-	-	-	-	-	-	-	-
FhHiC23_g1174	3727.71	-0.563272	0.0902987	-6.23788	4.43547025192875e-10	7.02950325686761e-09	Ribonucleoside-diphosphate reductase large subunit [Fasciola hepatica]	Fasciola hepatica	0	1	THD23345	1691	Ribonucleoside-diphosphate reductase large subunit [Fasciola gigantica]	Fasciola gigantica	0	0.9988	TPP63243	1686	Ribonucleoside-diphosphate reductase large subunit; AltName: Ribonucleotide reductase large subunit [Caenorhabditis elegans]	Caenorhabditis elegans	0	0.7959	Q03604	1138.25	ribonucleoside-diphosphate reductase large subunit [Glycine max]	Danio rerio	0	0.8071	NP_571530	1159.05	Smp_009030	0	GO:0004748;GO:0005524;GO:0005971;GO:0009263	ribonucleoside-diphosphate reductase activity, thioredoxin disulfide as acceptor;ATP binding;ribonucleoside-diphosphate reductase complex;deoxyribonucleotide biosynthetic process	EC:1.17.4.1	ribonucleoside-diphosphate reductase	IPR000788;IPR000788;IPR013509;IPR005144;IPR013346;IPR039718;IPR013346;IPR005144;IPR008926	Ribonucleotide reductase large subunit, C-terminal;Ribonucleotide reductase large subunit, C-terminal;Ribonucleotide reductase large subunit, C-terminal;Ribonucleotide reductase large subunit, C-terminal;Ribonucleotide reductase large subunit, N-terminal;ATP-cone domain;Ribonucleotide reductase, class I, alpha subunit, C-terminal;Ribonucleoside-diphosphate reductase large subunit;Ribonucleotide r…	-	ribonucleoside-diphosphate reductase activity	-	1369.8	K10807	map00230,map00240,map00480,map00983,map01100
FhHiC23_g16092	1162.16	-0.580116	0.140245	-4.13644	3.5273528378526e-05	0.000208	KRR1 small subunit processome component [Fasciola hepatica]	Fasciola hepatica	3.3e-249	0.9944	THD20178	689	KRR1 small subunit processome component [Fasciola gigantica]	Fasciola gigantica	6e-248	0.9944	TPP59056	688	KRR1 small subunit processome component homolog; AltName: KRR-R motif-containing protein 1 [Bos taurus]	Bos taurus	8.3e-103	0.6977	Q3B7L9	310.842	KRR1 small subunit processome component homolog [Mus musculus]	Mus musculus	2.4e-102	0.7181	NP_848725	310.071	Smp_009340	0	GO:0003723;GO:0005730;GO:0006364;GO:0032040	RNA binding;nucleolus;rRNA processing;small-subunit processome	-	-	IPR041174;IPR024166;IPR048548;IPR036612;IPR036612;IPR024166;IPR048549;IPR048550;IPR036612	KRR1 small subunit processome component, first KH domain;Ribosomal RNA assembly KRR1;KRR1 small subunit processome component, second KH domain;K Homology domain, type 1 superfamily;K Homology domain, type 1 superfamily;Ribosomal RNA assembly KRR1;KRR1 small subunit processome component, second KH domain, eukaryotes;KRR1 small subunit processome component, first KH domain, eukaryotes;K Homology do…	KRR1	rRNA processing	4.8e-111	407.9	K06961	-
FhHiC23_g16278	1629.92	-0.457295	0.104745	-4.36578	1.26667259453066e-05	8.36762213638032e-05	Serine/arginine repetitive matrix protein 2 [Fasciola hepatica]	Fasciola hepatica	0	0.9991	THD20041	1793	Serine/arginine repetitive matrix protein 2, partial [Fasciolopsis buski]	Fasciolopsis buski	0	0.8187	KAA0194775	1301	-	-	-	-	-	-	-	-	-	-	-	-	Smp_009400	7.59e-93	-	-	-	-	-	-	-	-	-	-	-	-
FhHiC23_g13732	17079.5	-0.573657	0.104658	-5.48127	4.22282471718546e-08	4.53481891674712e-07	Deoxyribonuclease [Fasciola hepatica]	Fasciola hepatica	1.2e-204	1	THD20371	573	60S acidic ribosomal protein P0 [Fasciola gigantica]	Fasciola gigantica	2.9e-203	0.9969	TPP65215	569	Large ribosomal subunit protein uL10; AltName: 60S acidic ribosomal protein P0; AltName: 60S ribosomal protein L10E [Lithobates sylvaticus]	Lithobates sylvaticus	4.1e-121	0.7818	Q9DG68	353.599	ribosomal protein LP0, isoform B [Drosophila melanogaster]	Drosophila melanogaster	1.1e-118	0.7564	NP_001262202;NP_524211	347.821	Smp_009690	9.47e-158	GO:0002181;GO:0003735;GO:0022625;GO:0042254;GO:0070180	cytoplasmic translation;structural constituent of ribosome;cytosolic large ribosomal subunit;ribosome biogenesis;large ribosomal subunit rRNA binding	-	-	IPR001790;IPR040637;IPR030670;IPR043141;IPR043164;IPR050323;IPR043141	Large ribosomal subunit protein uL10;Large ribosomal subunit protein uL10-like, insertion domain;Large ribosomal subunit protein uL10, eukaryotes;Large ribosomal subunit protein uL10-like domain superfamily;Large ribosomal subunit protein uL10-like, insertion domain superfamily;Universal ribosomal protein uL10;Universal ribosomal protein uL10;Large ribosomal subunit protein uL10-like domain super…	RPLP0	Ribosomal protein P0 is the functional equivalent of E.coli protein L10	4.8e-110	404.4	K02941	map03010
FhHiC23_g14707	37559.9	-0.461327	0.114809	-4.01823	5.86377788465354e-05	0.000329017	Tyrosine 3-monooxygenase/tryptophan 5-monooxygenase activation protein theta polypeptide [Fasciola hepatica]	Fasciola hepatica	3.6e-179	1	THD20559	503	14-3-3 protein [Fasciola gigantica]	Fasciola gigantica	3.4e-177	0.9921	AAW69422	498	14-3-3 protein beta/alpha; Contains: 14-3-3 protein beta/alpha, N-terminally processed [Pongo abelii]	Macaca fascicularis/Pongo abelii/Homo sapiens	1.9e-98	0.7782	A4K2U9;Q4R572;P31946	290.812	14-3-3 protein zeta/delta [Homo sapiens]	Homo sapiens	2.5e-98	0.7782	NP_003395;NP_647539	290.812	Smp_009760	3.4e-99	GO:0004497;GO:0005737;GO:0007165;GO:0016020	monooxygenase activity;cytoplasm;signal transduction;membrane	EC:1	Oxidoreductases	IPR000308;IPR023410;IPR036815;IPR023410;IPR000308;IPR000308;IPR023409;IPR036815	14-3-3 protein;14-3-3 domain;14-3-3 domain superfamily;14-3-3 domain;14-3-3 protein;14-3-3 protein;14-3-3 protein;14-3-3 protein, conserved site;14-3-3 protein, conserved site;14-3-3 domain superfamily	-	Tyrosine 3-monooxygenase tryptophan 5-monooxygenase activation protein, beta polypeptide like	1.7e-73	282.7	K16197	map04013,map04110,map04114,map04151,map04212,map04390,map04391,map05161,map05169,map05203
FhHiC23_g14028	2809.77	-0.581153	0.111851	-5.19577	2.03875598717575e-07	1.89734141525977e-06	Translocon-associated protein subunit beta [Fasciola hepatica]	Fasciola hepatica	1e-121	0.9944	THD18650	352	Translocon-associated protein subunit beta [Fasciola gigantica]	Fasciola gigantica	6e-121	0.9888	TPP57656	350	Translocon-associated protein subunit beta; Short=TRAP-beta; AltName: Glycoprotein 25H; Short=gp25H; AltName: Signal sequence receptor subunit beta; Short=SSR-beta; Flags: Precursor [Canis lupus familiaris]	Canis lupus familiaris	2e-39	0.6456	P23438	135.576	translocon-associated protein subunit beta isoform 2 precursor [Mus musculus]	Homo sapiens	8.7e-39	0.6392	NP_003136	134.035	Smp_009830	7.84e-75	GO:0005783;GO:0016020	endoplasmic reticulum;membrane	-	-	-	-	SSR2	cotranslational protein targeting to membrane	3.8e-40	171.4	K13250	map04141
FhHiC23_g9137	445.25	-0.883374	0.169906	-5.19918	2.00167002874319e-07	1.86443235924452e-06	Receptor expression-enhancing protein 6 [Fasciola hepatica]	Fasciola hepatica	2.4e-119	1	THD22204	345	Receptor expression-enhancing protein 6 [Fasciola gigantica]	Fasciola gigantica	1.1e-117	0.9943	TPP57626	341	Receptor expression-enhancing protein 6; AltName: Polyposis locus protein 1-like 1 [Rattus norvegicus]	Rattus norvegicus	3.4e-39	0.6271	Q5XI60	135.576	Receptor expression-enhancing protein [Caenorhabditis elegans]	Homo sapiens	4.1e-38	0.6045	NP_005660	132.494	Smp_010370	1.99e-63	GO:0016020	membrane	-	-	IPR004345;IPR004345;noIPR	TB2/DP1/HVA22-related protein;TB2/DP1/HVA22-related protein;TB2/DP1/HVA22-related protein;TB2/DP1/HVA22-related protein;TB2/DP1/HVA22-related protein;TB2/DP1/HVA22-related protein;TB2/DP1/HVA22-related protein;TB2/DP1/HVA22-related protein;TB2/DP1/HVA22-related protein	REEP6	TB2/DP1, HVA22 family	1.9e-44	185.7	K17279	-
FhHiC23_g12864	26661.4	-0.455359	0.110532	-4.11971	3.79349754099445e-05	0.000222154	Gastric triacylglycerol lipase [Fasciola hepatica]	Fasciola hepatica	2.3e-184	1	THD21645	525	hypothetical protein EG68_07672 [Paragonimus skrjabini miyazakii]	Paragonimus skrjabini miyazakii	3.8e-179	0.741	KAF7255703	519	Lysosomal acid lipase/cholesteryl ester hydrolase; Short=Acid cholesteryl ester hydrolase; Short=LAL; AltName: Cholesteryl esterase; AltName: Diacylglycerol lipase; AltName: Lipase A; AltName: Sterol esterase; AltName: Triacylglycerol ester hydrolase; AltName: Triacylglycerol lipase; Flags: Precursor [Homo sapiens]	Homo sapiens	1.6e-114	0.6458	P38571	345.895	lysosomal acid lipase/cholesteryl ester hydrolase isoform 1 precursor [Homo sapiens]	Homo sapiens	2.1e-114	0.6458	NP_000226;NP_001121077;XP_024303791	345.895	Smp_011000	6.54e-158	GO:0016042;GO:0016788	lipid catabolic process;hydrolase activity, acting on ester bonds	EC:3.1	Acting on ester bonds	IPR029058;IPR000073;IPR006693;IPR029058;noIPR	Alpha/Beta hydrolase fold;Alpha/beta hydrolase fold-1;Partial AB-hydrolase lipase domain;Partial AB-hydrolase lipase domain;Partial AB-hydrolase lipase domain;Partial AB-hydrolase lipase domain;Partial AB-hydrolase lipase domain;Partial AB-hydrolase lipase domain;Partial AB-hydrolase lipase domain;Partial AB-hydrolase lipase domain;Partial AB-hydrolase lipase domain;Partial AB-hydrolase lipase do…	-	hydrolase activity, acting on ester bonds	6.6e-124	451.1	K01052	map00100,map04142,map04979
FhHiC23_g13644	21282.1	-0.654265	0.117524	-5.56706	2.59073920214295e-08	2.87936831777738e-07	Ribosomal protein S4 Y-linked 1 Y isoform variant [Fasciola gigantica]	Fasciola gigantica	1.5e-193	1	TPP58862	540	Ribosomal protein S4 Y-linked 1 Y isoform variant [Fasciola gigantica]	Fasciola gigantica	1.5e-193	1	TPP58862	540	Small ribosomal subunit protein eS4; AltName: 40S ribosomal protein S4 [Bombyx mori]	Bombyx mori	6.4e-145	0.8566	Q5UAP0	409.453	Ribosomal protein S4 (RPS4A) family protein [Arabidopsis thaliana]	Mus musculus	3.1e-139	0.8494	NP_001412922	395.586	Smp_011570	1.33e-180	GO:0003735;GO:0006412;GO:0019843;GO:0022627	structural constituent of ribosome;translation;rRNA binding;cytosolic small ribosomal subunit	-	-	IPR002942;IPR036986;IPR013845;IPR000876;IPR013843;IPR038237;IPR032277;IPR002942;IPR014722;IPR000876;IPR018199;IPR000876;IPR041982;noIPR	RNA-binding S4 domain;RNA-binding S4 domain superfamily;Small ribosomal subunit protein eS4, central region;Small ribosomal subunit protein eS4;Small ribosomal subunit protein eS4, N-terminal;Small ribosomal subunit protein eS4, central domain superfamily;Small ribosomal subunit protein eS4, C-terminal domain;RNA-binding S4 domain;Large ribosomal subunit protein uL2, domain 2;Small ribosomal subu…	RpS4	Belongs to the eukaryotic ribosomal protein eS4 family	3.7e-140	504.2	K02987	map03010
FhHiC23_g3954	159.366	-1.61735	0.327399	-4.93999	7.81261319831138e-07	6.45914366410851e-06	Beta-galactosidase [Fasciola hepatica]	Fasciola hepatica	0	0.8181	THD22123	1203	hypothetical protein FBUS_03334 [Fasciolopsis buski]	Fasciolopsis buski	2.3e-233	0.6288	KAA0185802	669	Beta-galactosidase; AltName: Acid beta-galactosidase; Short=Lactase; Flags: Precursor [Bos taurus]	Bos taurus	1.9e-114	0.5503	Q58D55	360.918	beta-galactosidase-1-like protein isoform X1 [Mus musculus]	Danio rerio	3.5e-120	0.5353	NP_001116328	375.555	Smp_011990	1.04e-161	GO:0004565;GO:0005773;GO:0005975;GO:0016020	beta-galactosidase activity;vacuole;carbohydrate metabolic process;membrane	EC:3.2.1.23	beta-galactosidase	IPR001944;IPR048912;IPR031330;IPR048913;IPR026283;IPR001944;IPR017853;IPR008979;noIPR	Glycoside hydrolase, family 35;Glycoside hydrolase, family 35;Beta-galactosidase 1-like , first all-beta domain;Beta-galactosidase 1-like , first all-beta domain;Glycoside hydrolase 35, catalytic domain;Beta-galactosidase, galactose-binding domain;Beta-galactosidase 1-like;Beta-galactosidase 1-like;Beta-galactosidase 1-like;Glycoside hydrolase, family 35;Glycoside hydrolase, family 35;Glycoside h…	GLB1L	galactosidase, beta	7.2e-132	478	K12309	map00052,map00511,map00531,map00600,map00604,map01100,map04142
FhHiC23_g11890	957.483	-0.655519	0.136249	-4.8112	1.50026041897356e-06	1.16326400996021e-05	Exosome component 4 [Fasciola hepatica]	Fasciola hepatica	7.2e-188	1	THD21705	525	Exosome component 4 [Fasciola gigantica]	Fasciola gigantica	1.2e-186	0.9962	TPP59280	522	Exosome complex component RRP41; AltName: Exosome component 4; AltName: Ribosomal RNA-processing protein 41 [Mus musculus]	Mus musculus	2.6e-37	0.5611	Q921I9	134.806	exosome complex exonuclease RRP46 homolog [Glycine max]	Mus musculus	3.4e-37	0.5611	NP_780608	134.806	Smp_012110	3.84e-126	GO:0000176;GO:0000177;GO:0005730;GO:0016075;GO:0034475;GO:0071028;GO:0071051	nuclear exosome (RNase complex);cytoplasmic exosome (RNase complex);nucleolus;rRNA catabolic process;U4 snRNA 3'-end processing;nuclear mRNA surveillance;poly(A)-dependent snoRNA 3'-end processing	-	-	IPR001247;IPR027408;IPR050080;IPR020568;IPR036345	Exoribonuclease, phosphorolytic domain 1;PNPase/RNase PH domain superfamily;Ribonuclease PH;Ribosomal protein uS5 domain 2-type superfamily;Exoribonuclease, PH domain 2 superfamily	EXOSC4	polyadenylation-dependent snoRNA 3'-end processing	1.6e-92	345.9	K11600	map03018
FhHiC23_g5221	4227.71	-0.524392	0.0956313	-5.48348	4.17045364501896e-08	4.48303038938718e-07	putative atp-dependent 26s proteasome regulatory subunit posttranslational modification [Fasciola hepatica]	Fasciola hepatica	3e-239	0.8435	THD21893	669	putative atp-dependent 26s proteasome regulatory subunit posttranslational modification [Fasciolopsis buski]	Fasciolopsis buski	2e-237	0.8411	KAA0193354	664	26S proteasome regulatory subunit 7; AltName: 26S proteasome AAA-ATPase subunit RPT1; AltName: Proteasome 26S subunit ATPase 2 [Mus musculus]	Mus musculus	0	0.8178	P46471	610.142	26S proteasome regulatory subunit 7 [Glycine max]	Mus musculus	0	0.8178	NP_035318;NP_001355590	610.142	Smp_012470	0	GO:0005524;GO:0005737;GO:0008540;GO:0016887;GO:0036402;GO:0043161;GO:1901800	ATP binding;cytoplasm;proteasome regulatory particle, base subcomplex;ATP hydrolysis activity;proteasome-activating activity;proteasome-mediated ubiquitin-dependent protein catabolic process;positive regulation of proteasomal protein catabolic process	EC:5.6.1.5;EC:3.6.1.15	proteasome ATPase;nucleoside-triphosphate phosphatase	IPR003593;IPR027417;IPR041569;IPR003959;IPR050221;IPR003960;IPR027417	AAA+ ATPase domain;P-loop containing nucleoside triphosphate hydrolase;AAA ATPase, AAA+ lid domain;ATPase, AAA-type, core;ATPase, AAA-type, core;ATPase, AAA-type, core;26S Proteasome Regulatory ATPase;ATPase, AAA-type, conserved site;ATPase, AAA-type, conserved site;P-loop containing nucleoside triphosphate hydrolase	PSMC2	proteasome-activating ATPase activity	5.9e-185	653.7	K03061	map03050,map05169
FhHiC23_g4997	46.9882	-3.45447	0.640376	-5.39444	6.87362949347637e-08	7.07244808206027e-07	hypothetical protein D915_007644 [Fasciola hepatica]	Fasciola hepatica	0	0.9941	THD21755	1675	hypothetical protein FGIG_01907 [Fasciola gigantica]	Fasciola gigantica	0	0.9752	TPP58482	1630	Exonuclease 1; AltName: Exonuclease I [Xenopus laevis]	Xenopus laevis	7.7e-85	0.5784	Q9W6K2	289.656	exonuclease 1 isoform X1 [Homo sapiens]	Danio rerio	7.1e-82	0.5681	NP_998634	283.493	Smp_012480	0	GO:0000729;GO:0003677;GO:0005634;GO:0006298;GO:0006310;GO:0017108;GO:0035312;GO:0046872	DNA double-strand break processing;DNA binding;nucleus;mismatch repair;DNA recombination;5'-flap endonuclease activity;5'-3' DNA exonuclease activity;metal ion binding	EC:3.1.30;EC:3.1.21;EC:3.1.11;EC:3.1.15	Acting on ester bonds;Acting on ester bonds;Acting on ester bonds;Acting on ester bonds	IPR006084;IPR006085;IPR006086;IPR008918;IPR006085;IPR006086;IPR006084;IPR019974;IPR019974;IPR044752;IPR029060;IPR036279	XPG/Rad2 endonuclease;XPG/Rad2 endonuclease;XPG, N-terminal;XPG-I domain;Helix-hairpin-helix motif, class 2;XPG, N-terminal;XPG, N-terminal;XPG-I domain;XPG-I domain;XPG/Rad2 endonuclease;XPG conserved site;XPG conserved site;Exonuclease 1-like, PIN-like domain;PIN-like domain superfamily;5'-3' exonuclease, C-terminal domain superfamily	EXO1	double-stranded DNA 5'-3' exodeoxyribonuclease activity	2.8e-133	483	K10746	map03430
FhHiC23_g6450	11704.6	-0.683482	0.116702	-5.85666	4.72282229790071e-09	6.12381298914847e-08	TPP56231.1 Large subunit ribosomal protein L12.e [Fasciola gigantica]/Large subunit ribosomal protein L12.e [Fasciola hepatica]	Fasciola hepatica/Fasciola gigantica	5e-109	1	THD19235;THD19235	318	large subunit ribosomal protein L12e [Paragonimus westermani]/KAF5396668.1 Ribosomal protein L12 variant 1 [Paragonimus heterotremus]/KAF6774218.1 hypothetical protein AHF37_06473 [Paragonimus kellicotti]/KAF7233990.1 hypothetical protein EG68_11831 [Paragonimus skrjabini miyazakii]	Paragonimus westermani/Paragonimus heterotremus/Paragonimus kellicotti/Paragonimus skrjabini miyazakii	5.4e-104	0.9818	KAA3680221/KAA3680221/KAA3680221/KAA3680221	305	Large ribosomal subunit protein uL11; AltName: 60S ribosomal protein L12 [Mus musculus]	Mus musculus	6.4e-89	0.8606	P35979	259.996	60S ribosomal protein L12-like [Mus musculus]	Drosophila melanogaster	3.8e-90	0.872	NP_726413;NP_524819;NP_726412	263.077	Smp_012750	1.58e-102	GO:0003735;GO:0006412;GO:0022625;GO:0070180	structural constituent of ribosome;translation;cytosolic large ribosomal subunit;large ribosomal subunit rRNA binding	-	-	IPR000911;IPR036796;IPR020784;IPR020783;IPR036769;IPR000911;IPR020785;IPR000911;IPR036796;IPR036769	Ribosomal protein uL11;Large ribosomal subunit protein uL11, N-terminal domain superfamily;Large ribosomal subunit protein uL11, N-terminal;Large ribosomal subunit protein uL11, C-terminal;Large ribosomal subunit protein uL11, C-terminal domain superfamily;Ribosomal protein uL11;Large ribosomal subunit protein uL11, conserved site;Ribosomal protein uL11;Large ribosomal subunit protein uL11, N-ter…	RPL12	ribosomal large subunit assembly	4.1e-73	280.8	K02870	map03010
FhHiC23_g3913	13788.4	-0.576783	0.11875	-4.85713	1.19101042932475e-06	9.47028439905725e-06	Pyrroline-5-carboxylate reductase [Fasciola hepatica]	Fasciola hepatica	2.1e-70	1	THD19772	220	Large subunit ribosomal protein L10e [Fasciola gigantica]	Fasciola gigantica	8.3e-68	0.9907	TPP61146	213	Large ribosomal subunit protein uL16; AltName: 60S ribosomal protein L10; AltName: QM protein homolog [Bombyx mandarina]	Bombyx mandarina	6.6e-45	0.7905	O96647	147.517	large ribosomal subunit protein uL16 isoform a [Homo sapiens]	Drosophila melanogaster	6e-41	0.7778	NP_651954;NP_001262233;NP_730773	137.887	Smp_013200	1.25e-60	GO:0003735;GO:0006412;GO:0022625	structural constituent of ribosome;translation;cytosolic large ribosomal subunit	-	-	IPR047873;IPR036920;IPR001197;IPR016180;IPR036920	Large ribosomal subunit protein uL16;Large ribosomal subunit protein uL16 superfamily;Large ribosomal subunit protein uL16 superfamily;Large ribosomal subunit protein uL16, eukaryotes/archaea;Large ribosomal subunit protein uL16 domain;Large ribosomal subunit protein uL16 superfamily	RpL10	embryonic brain development	7.6e-44	183	K02866	map03010
FhHiC23_g7021	20705.4	-0.630672	0.114109	-5.5269	3.25936724927056e-08	3.57835506940222e-07	Small subunit ribosomal protein S2e [Fasciola hepatica]/TPP66791.1 Small subunit ribosomal protein S2e [Fasciola gigantica]	Fasciola hepatica/Fasciola gigantica	1e-169	1	THD24525;THD24525	479	uncharacterized protein LOC735074 [Xenopus laevis]/AAH92154.1 MGC115171 protein [Xenopus laevis]	Xenopus laevis/Xenopus laevis	9.6e-168	0.9885	NP_001090003	474	Small ribosomal subunit protein uS5; AltName: 40S ribosomal protein S2; AltName: Protein strings of pearls [Drosophila melanogaster]	Drosophila melanogaster	9.6e-123	0.8624	P31009	353.599	40S ribosomal protein S2-like [Mus musculus]	Drosophila melanogaster	1.3e-122	0.8624	NP_001285785;NP_001260303;NP_476874	353.599	Smp_013470	5.21e-150	GO:0003723;GO:0003735;GO:0006412;GO:0022627	RNA binding;structural constituent of ribosome;translation;cytosolic small ribosomal subunit	-	-	IPR014721;IPR005711;IPR013810;IPR005324;IPR000851;IPR013810;IPR020568;noIPR	Small ribosomal subunit protein uS5 domain 2-type fold, subgroup;Small ribosomal subunit protein uS5, eukaryotic/archaeal;Small ribosomal subunit protein uS5, eukaryotic/archaeal;Small ribosomal subunit protein uS5, N-terminal;Small ribosomal subunit protein uS5, C-terminal;Small ribosomal subunit protein uS5;Small ribosomal subunit protein uS5, N-terminal;Ribosomal protein uS5 domain 2-type supe…	RPS2	translation	2.7e-111	408.3	K02981	map03010
FhHiC23_g1757	5443.01	-0.721395	0.120331	-5.99509	2.03371398233807e-09	2.82681015488482e-08	40S ribosomal protein S30 [Fasciola hepatica]	Fasciola hepatica	6.3e-88	1	THD18988	262	40S ribosomal protein S30 [Fasciola gigantica]	Fasciola gigantica	4e-84	0.9925	TPP56357	253	Ubiquitin-like FUBI-ribosomal protein eS30 fusion protein; AltName: FAU ubiquitin-like and ribosomal protein S30; Contains: Ubiquitin-like protein FUBI; Contains: Small ribosomal subunit protein eS30; AltName: 40S ribosomal protein S30 [Mus musculus]	Mus musculus	1.5e-14	0.661	P62862	68.5514	ubiquitin-like FUBI-ribosomal protein eS30 fusion protein [Mus musculus]	Mus musculus	2e-14	0.661	NP_001153711;NP_032016;NP_001177365	68.5514	Smp_014650	1.05e-70	GO:0003735;GO:0006412;GO:0022627	structural constituent of ribosome;translation;cytosolic small ribosomal subunit	-	-	IPR006846;IPR029071	Small ribosomal subunit protein eS30;Small ribosomal subunit protein eS30;Ubiquitin-like domain superfamily	FAU	translation	2.8e-48	198	K02983,K15708	map03010
FhHiC23_g13465	2658.65	-0.598631	0.118966	-5.03196	4.8548538319445e-07	4.18329795527074e-06	hypothetical protein D915_008720 [Fasciola hepatica]	Fasciola hepatica	0	0.9825	THD20309	1312	hypothetical protein FGIG_06135 [Fasciola gigantica]	Fasciola gigantica	0	0.9136	TPP55702	1219	-	-	-	-	-	-	-	-	-	-	-	-	Smp_015690	3.81e-46	GO:0003723	RNA binding	-	-	IPR000504;IPR000504;IPR012677;IPR000504;IPR035979	RNA recognition motif domain;RNA recognition motif domain;Nucleotide-binding alpha-beta plait domain superfamily;RNA recognition motif domain;RNA recognition motif domain;RNA recognition motif domain;RNA-binding domain superfamily	-	-	9.9e-27	129	-	-
FhHiC23_g13581	777.523	-0.773089	0.158497	-4.87762	1.07373300880836e-06	8.58827570802784e-06	putative ubiquitin specific protease 52 / poly(A) ribonuclease subunit pan2 [Fasciola hepatica]	Fasciola hepatica	7e-166	0.9585	THD24167	501	Elongator complex protein 4 [Fasciola gigantica]	Fasciola gigantica	1.5e-163	0.9336	TPP57074	489	Elongator complex protein 4; Short=ELP4 [Danio rerio]	Danio rerio	1e-28	0.4619	Q566Y1	119.013	elongator complex protein 4 [Danio rerio]	Danio rerio	1.1e-27	0.4631	NP_001017638	116.701	Smp_015800	1.49e-70	GO:0002098;GO:0005737;GO:0006508;GO:0008023;GO:0008233;GO:0033588	tRNA wobble uridine modification;cytoplasm;proteolysis;transcription elongation factor complex;peptidase activity;elongator holoenzyme complex	EC:3.4	Acting on peptide bonds (peptidases)	IPR008728;IPR027417;IPR008728;noIPR	Elongator complex protein 4;P-loop containing nucleoside triphosphate hydrolase;Elongator complex protein 4;Elongator complex protein 4;Elongator complex protein 4;Elongator complex protein 4	ELP4	elongator acetyltransferase complex subunit 4	1.6e-54	220.3	K11375	-
FhHiC23_g15447	1125.07	-0.771073	0.136832	-5.63516	1.74893650184721e-08	2.03803872101031e-07	nucleotide-sensitive chloride current inducer [Fasciola hepatica]	Fasciola hepatica	6.3e-133	0.8874	AAS82864	384	Nucleotide-sensitive chloride current inducer [Fasciolopsis buski]	Fasciolopsis buski	1.9e-97	0.7742	KAA0193312	294	-	-	-	-	-	-	-	-	-	-	-	-	Smp_016990	4.76e-42	GO:0000387;GO:0005681;GO:0005829;GO:0034715;GO:0045292	spliceosomal snRNP assembly;spliceosomal complex;cytosol;pICln-Sm protein complex;mRNA cis splicing, via spliceosome	-	-	IPR011993;IPR039924;IPR039924;noIPR	PH-like domain superfamily;Protein ICln/Lot5/Saf5;Protein ICln/Lot5/Saf5;Protein ICln/Lot5/Saf5;Protein ICln/Lot5/Saf5;Protein ICln/Lot5/Saf5;Protein ICln/Lot5/Saf5;Protein ICln/Lot5/Saf5;Protein ICln/Lot5/Saf5	CLNS1A	cell volume homeostasis	1.3e-19	103.6	K05019	map03013
FhHiC23_g2088	11877.9	-0.638587	0.121348	-5.26246	1.42138512427029e-07	1.36145781522223e-06	Small subunit ribosomal protein S27Ae [Fasciola hepatica]	Fasciola hepatica	7.8e-62	0.9903	THD20893	196	Small subunit ribosomal protein S27Ae [Fasciola gigantica]	Fasciola gigantica	1.7e-58	0.9709	TPP66327	187	Ubiquitin-ribosomal protein eS31z fusion protein; Contains: Ubiquitin; Contains: Small ribosomal subunit protein eS31z; AltName: 40S ribosomal protein S27a-1; Flags: Precursor [Arabidopsis thaliana]	Arabidopsis thaliana	5.6e-06	0.5701	P59271	45.8246	-	-	-	-	-	-	Smp_017280	3.82e-08	GO:0003735;GO:0005737;GO:0005840;GO:0006412;GO:1990904	structural constituent of ribosome;cytoplasm;ribosome;translation;ribonucleoprotein complex	-	-	IPR029071	Ubiquitin-like domain superfamily	UBI3	Ribosomal protein S27a	9.9e-12	76.3	K02977	map03010
FhHiC23_g1125	7879.53	-0.575196	0.0814356	-7.0632	1.6270936531557e-12	4.02640520943382e-11	T-complex protein 1 subunit alpha [Fasciola gigantica]	Fasciola gigantica	0	0.9982	TPP59369	1049	T-complex protein 1 subunit alpha [Fasciola gigantica]	Fasciola gigantica	0	0.9982	TPP59369	1049	T-complex protein 1 subunit alpha; Short=TCP-1-alpha; AltName: CCT-alpha [Schistosoma mansoni]	Schistosoma mansoni	0	0.9265	Q94757	962.6	T-complex protein 1 subunit alpha [Glycine max]	Drosophila melanogaster	0	0.8315	NP_524450;NP_732748	756.133	Smp_017360	0	GO:0005524;GO:0005832;GO:0006457;GO:0016887;GO:0051082;GO:0140662	ATP binding;chaperonin-containing T-complex;protein folding;ATP hydrolysis activity;unfolded protein binding;ATP-dependent protein folding chaperone	EC:3.6.1.15	nucleoside-triphosphate phosphatase	IPR017998;IPR054827;IPR053374;IPR027413;IPR012715;IPR027409;IPR002423;IPR027410;IPR017998;IPR002194;IPR002194;IPR002194;IPR012715;IPR027409;IPR027410;IPR027413	Chaperone tailless complex polypeptide 1 (TCP-1);Chaperone tailless complex polypeptide 1 (TCP-1);Chaperone tailless complex polypeptide 1 (TCP-1);Chaperone tailless complex polypeptide 1 (TCP-1);Thermosome subunit alpha;TCP-1 chaperonin-containing T-complex;GroEL-like equatorial domain superfamily;T-complex protein 1, alpha subunit;GroEL-like apical domain superfamily;Chaperonin Cpn60/GroEL/TCP-…	cct-1	translocation of peptides or proteins into other organism involved in symbiotic interaction	1.3e-264	918.7	K09493	-
FhHiC23_g9559	968.091	-0.539751	0.123733	-4.36223	1.28742068466313e-05	8.48395325042482e-05	Nucleolar complex protein 4 [Fasciola hepatica]	Fasciola hepatica	1e-291	0.9196	THD24901	802	U3 small nucleolar RNA-associated protein 19 [Fasciola gigantica]	Fasciola gigantica	2.5e-256	0.7776	TPP60620	723	Nucleolar complex protein 4 homolog; Short=NOC4 protein homolog; AltName: NOC4-like protein; AltName: Nucleolar complex-associated protein 4-like protein [Homo sapiens]	Homo sapiens	4.6e-21	0.4182	Q9BVI4	98.9821	protein NUCLEOLAR COMPLEX ASSOCIATED 4 [Glycine max]	Homo sapiens	2.8e-21	0.4208	NP_001401621	99.3673	Smp_017640	5.44e-114	GO:0004175;GO:0005730;GO:0016020;GO:0016485;GO:0030692;GO:0032040;GO:0042254;GO:0080120	endopeptidase activity;nucleolus;membrane;protein processing;Noc4p-Nop14p complex;small-subunit processome;ribosome biogenesis;CAAX-box protein maturation	EC:3.4	Acting on peptide bonds (peptidases)	IPR005612;IPR027193	CCAAT-binding factor;Nucleolar complex protein 4	NOC4L	Nucleolar complex protein 4 homolog	3.4e-77	295.8	K14771	-
FhHiC23_g10756	15783	-0.350102	0.0758032	-4.61857	3.86399509124634e-06	2.78382697646488e-05	Transitional endoplasmic reticulum ATPase [Fasciola hepatica]	Fasciola hepatica	0	1	THD20836	1553	hypothetical protein EG68_05788 [Paragonimus skrjabini miyazakii]/KAF8566311.1 hypothetical protein P879_04608 [Paragonimus westermani]	Paragonimus skrjabini miyazakii/Paragonimus westermani	0	0.9663	KAF7256594/KAF7256594	1449	Transitional endoplasmic reticulum ATPase; Short=TER ATPase; AltName: 15S Mg(2+)-ATPase p97 subunit; Short=p97; AltName: Valosin-containing protein; Short=VCP [Xenopus tropicalis]	Xenopus tropicalis	0	0.9442	Q6GL04	1264.6	cell division cycle protein 48 homolog [Glycine max]	Mus musculus/Homo sapiens	0	0.9513	NP_009057;NP_033529	1258.05	Smp_018240	0	GO:0005524;GO:0005634;GO:0005829;GO:0016887;GO:0030970;GO:0031593;GO:0034098;GO:0051228;GO:0051301;GO:0097352	ATP binding;nucleus;cytosol;ATP hydrolysis activity;retrograde protein transport, ER to cytosol;polyubiquitin modification-dependent protein binding;VCP-NPL4-UFD1 AAA ATPase complex;mitotic spindle disassembly;cell division;autophagosome maturation	EC:3.6.1.15	nucleoside-triphosphate phosphatase	IPR003593;IPR003338;IPR004201;IPR027417;IPR005938;IPR027417;IPR004201;IPR003338;IPR003959;IPR041569;IPR050168;IPR003960;IPR003960;IPR009010;IPR027417;IPR029067;IPR027417	AAA+ ATPase domain;CDC48, N-terminal subdomain;CDC48, domain 2;CDC48, domain 2;CDC48, domain 2;P-loop containing nucleoside triphosphate hydrolase;AAA ATPase, CDC48 family;P-loop containing nucleoside triphosphate hydrolase;P-loop containing nucleoside triphosphate hydrolase;CDC48, domain 2;CDC48, domain 2;CDC48, N-terminal subdomain;ATPase, AAA-type, core;AAA ATPase, AAA+ lid domain;AAA ATPase, …	VCP	Belongs to the AAA ATPase family	-	1375.1	K13525	map04141,map05134
FhHiC23_g7090	1598.21	-0.624561	0.105812	-5.90253	3.57974525241825e-09	4.74403984799645e-08	Polynucleotide 5'-hydroxyl-kinase nol-9 [Fasciola hepatica]	Fasciola hepatica	0	0.9986	THD23712	1402	Protein grc3 [Fasciola gigantica]	Fasciola gigantica	0	0.9848	TPP62101	910	Polynucleotide 5'-hydroxyl-kinase NOL9; AltName: Nucleolar protein 9 [Danio rerio]	Danio rerio	1.3e-34	0.4053	E7F654	144.05	Pre-mRNA cleavage complex II protein family [Arabidopsis thaliana]	Danio rerio	1.7e-34	0.4053	XP_696106	144.05	Smp_018280	3.09e-161	GO:0000448;GO:0005524;GO:0005634;GO:0051731	cleavage in ITS2 between 5.8S rRNA and LSU-rRNA of tricistronic rRNA transcript (SSU-rRNA, 5.8S rRNA, LSU-rRNA);ATP binding;nucleus;polynucleotide 5'-hydroxyl-kinase activity	EC:2.7.1	Transferring phosphorus-containing groups	IPR027417;IPR032319;IPR045116	P-loop containing nucleoside triphosphate hydrolase;Polyribonucleotide 5'-hydroxyl-kinase Clp1, P-loop domain;Polyribonucleotide 5-hydroxyl-kinase Clp1/Grc3	NOL9	polynucleotide 5'-hydroxyl-kinase activity	9e-138	497.7	K06947	-
FhHiC23_g7617	112.716	-1.16315	0.287775	-4.04189	5.30215007291302e-05	0.000299882	TPP62269.1 Gluconokinase [Fasciola gigantica]/Gluconokinase [Fasciola hepatica]	Fasciola hepatica/Fasciola gigantica	2.8e-85	1	THD19843;THD19843	256	thermosensitive gluconokinase [Fasciolopsis buski]	Fasciolopsis buski	1.1e-68	0.904	KAA0185927	214	Probable gluconokinase; AltName: Gluconate kinase [Xenopus tropicalis]	Xenopus tropicalis	4.3e-20	0.5556	B0BML1	83.9593	gluconokinase isoform X2 [Glycine max]	Homo sapiens	4.7e-20	0.5435	NP_001243844;NP_001338464;XP_047279359	82.8037	Smp_018500	7.29e-38	GO:0005524;GO:0005737;GO:0046177;GO:0046316	ATP binding;cytoplasm;D-gluconate catabolic process;gluconokinase activity	EC:2.7.1.12	gluconokinase	IPR027417;IPR006001;IPR006001;IPR027417	P-loop containing nucleoside triphosphate hydrolase;Carbohydrate kinase, thermoresistant glucokinase;Carbohydrate kinase, thermoresistant glucokinase;P-loop containing nucleoside triphosphate hydrolase	-	D-gluconate catabolic process	2.9e-26	124.8	K00851	map00030,map01100,map01110,map01120,map01130,map01200
FhHiC23_g8043	9107.74	-0.534892	0.129832	-4.11989	3.79058252179678e-05	0.000222154	Nascent polypeptide-associated complex alpha polypeptide [Fasciola hepatica]	Fasciola hepatica	2.5e-127	1	THD20940	368	Nascent polypeptide-associated complex subunit alpha, partial [Fasciola gigantica]	Fasciola gigantica	5.1e-126	0.9953	TPP67182	366	Nascent polypeptide-associated complex subunit alpha; Short=NAC-alpha; AltName: Alpha-NAC [Danio rerio]	Danio rerio	1.1e-52	0.7485	Q8JIU7	171.785	nascent polypeptide-associated complex subunit alpha isoform b [Mus musculus]	Danio rerio	1.4e-52	0.7485	NP_775371	171.785	Smp_018530	1.25e-92	GO:0005854;GO:0006612;GO:0015031;GO:0051082	nascent polypeptide-associated complex;protein targeting to membrane;protein transport;unfolded protein binding	-	-	IPR002715;IPR002715;IPR044034;IPR038187;IPR016641;IPR002715;noIPR	Nascent polypeptide-associated complex NAC domain;Nascent polypeptide-associated complex NAC domain;Nascent polypeptide-associated complex NAC domain;Nascent polypeptide-associated complex NAC domain;Nascent polypeptide-associated complex subunit alpha-like, UBA domain;NAC A/B domain superfamily;Nascent polypeptide-associated complex subunit alpha-like;Nascent polypeptide-associated complex NAC d…	NACA	nascent polypeptide-associated complex	2e-72	278.9	K03626	-
FhHiC23_g8493	10586.2	-0.731485	0.108537	-6.73947	1.58960947013665e-11	3.24340317170901e-10	Ribosomal protein L9e [Fasciola hepatica]	Fasciola hepatica	1.4e-124	1	THD19698	359	Ribosomal protein L9e [Fasciola gigantica]	Fasciola gigantica	4.1e-124	1	TPP64805	358	Large ribosomal subunit protein uL6; AltName: 60S ribosomal protein L9 [Mus musculus]	Mus musculus	2.4e-70	0.734	P51410	214.542	60S ribosomal protein L9-like [Glycine max]	Mus musculus	3.1e-70	0.734	NP_035422	214.542	Smp_018990	2.57e-100	GO:0002181;GO:0003735;GO:0019843;GO:0022625	cytoplasmic translation;structural constituent of ribosome;rRNA binding;cytosolic large ribosomal subunit	-	-	IPR036789;IPR036789;IPR000702;IPR020040;IPR000702;IPR002359;IPR036789;IPR036789	Large ribosomal subunit protein uL6-like, alpha-beta domain superfamily;Large ribosomal subunit protein uL6-like, alpha-beta domain superfamily;Large ribosomal subunit protein uL6-like;Large ribosomal subunit protein uL6, alpha-beta domain;Large ribosomal subunit protein uL6-like;Large ribosomal subunit protein uL6, conserved site-2;Large ribosomal subunit protein uL6-like, alpha-beta domain supe…	RpL9	rRNA binding	4.6e-73	280.8	K02940	map03010
FhHiC23_g7653	3062.23	-0.551578	0.116638	-4.72896	2.25674925328489e-06	1.69711310327001e-05	Dipeptidyl-peptidase III [Fasciolopsis buski]	Fasciolopsis buski	0	0.9384	KAA0183464	1316	Dipeptidyl-peptidase III [Fasciolopsis buski]	Fasciolopsis buski	0	0.9384	KAA0183464	1316	Dipeptidyl peptidase 3; AltName: Dipeptidyl aminopeptidase III; AltName: Dipeptidyl arylamidase III; AltName: Dipeptidyl peptidase III; Short=DPP III [Nematostella vectensis]	Nematostella vectensis	0	0.63	A7RZW4	652.514	dipeptidyl peptidase 3 isoform 1 [Homo sapiens]	Danio rerio	0	0.6433	NP_001002683	620.157	Smp_019010	0	GO:0004177;GO:0005737;GO:0006508;GO:0008235;GO:0008239;GO:0046872	aminopeptidase activity;cytoplasm;proteolysis;metalloexopeptidase activity;dipeptidyl-peptidase activity;metal ion binding	EC:3.4.11;EC:3.4.14.1;EC:3.4.14.5;EC:3.4.14.4;EC:3.4.14.2	Acting on peptide bonds (peptidases);dipeptidyl-peptidase I;dipeptidyl-peptidase IV;dipeptidyl-peptidase III;dipeptidyl-peptidase II	IPR039461;IPR005317;IPR039461	Peptidase family M49;Dipeptidyl-peptidase 3;Dipeptidyl-peptidase 3;Dipeptidyl-peptidase 3;Dipeptidyl-peptidase 3;Peptidase family M49	DPP3	dipeptidyl-peptidase activity	1.8e-280	971.8	K01277	-
FhHiC23_g14364	414.309	-6.60231	0.364978	-18.0896	3.84530684790793e-73	3.4652623544397e-70	CD59-like protein [Fasciola hepatica]	Fasciola hepatica	1.6e-80	0.9754	AIT16068	243	CD59 protein [Fasciola gigantica]	Fasciola gigantica	3.8e-72	0.9174	TPP67483	221	-	-	-	-	-	-	-	-	-	-	-	-	Smp_019350	1.13e-18	-	-	-	-	IPR045860;IPR045860	Snake toxin-like superfamily;Snake toxin-like superfamily;Snake toxin-like superfamily;Snake toxin-like superfamily;Snake toxin-like superfamily;Snake toxin-like superfamily;Snake toxin-like superfamily;Snake toxin-like superfamily	-	-	-	-	-	-
FhHiC23_g14365	598.521	-5.81131	1.29741	-4.47917	7.49328102473754e-06	5.14491053977853e-05	CD59-like protein [Fasciola hepatica]	Fasciola hepatica	8e-83	1	AIT16068	248	CD59 protein [Fasciola gigantica]	Fasciola gigantica	4e-74	0.9421	TPP67483	226	-	-	-	-	-	-	-	-	-	-	-	-	Smp_019350	8.68e-19	-	-	-	-	IPR045860;IPR045860	Snake toxin-like superfamily;Snake toxin-like superfamily;Snake toxin-like superfamily;Snake toxin-like superfamily;Snake toxin-like superfamily;Snake toxin-like superfamily;Snake toxin-like superfamily;Snake toxin-like superfamily;Snake toxin-like superfamily;Snake toxin-like superfamily	-	-	-	-	-	-
FhHiC23_g14004	1558.32	-0.447791	0.109162	-4.10208	4.09453812066367e-05	0.000236909	Translation initiation factor eIF-2B subunit epsilon [Fasciola hepatica]	Fasciola hepatica	0	1	THD26570	1510	Translation initiation factor eIF-2B subunit epsilon [Fasciola gigantica]	Fasciola gigantica	0	0.9908	TPP61622	1486	Guanine nucleotide-binding protein G(q) subunit alpha; AltName: Guanine nucleotide-binding protein alpha-q [Mizuhopecten yessoensis]	Mizuhopecten yessoensis	1.5e-165	0.8825	O15975	496.123	Guanine nucleotide-binding protein subunit alpha [Caenorhabditis elegans]	Mus musculus	3.6e-163	0.8762	NP_032165	490.345	Smp_019380	0	GO:0001508;GO:0001664;GO:0003743;GO:0003924;GO:0005085;GO:0005525;GO:0005829;GO:0005834;GO:0005851;GO:0006413;GO:0007188;GO:0016740;GO:0031369;GO:0031683;GO:0046872;GO:0060158	action potential;G protein-coupled receptor binding;translation initiation factor activity;GTPase activity;guanyl-nucleotide exchange factor activity;GTP binding;cytosol;heterotrimeric G-protein complex;eukaryotic translation initiation factor 2B complex;translational initiation;adenylate cyclase-modulating G protein-coupled receptor signaling pathway;transferase activity;translation initiation f…	EC:2;EC:3.6.1.15	Transferases;nucleoside-triphosphate phosphatase	IPR001019;IPR000654;IPR001019;IPR003307;IPR011025;IPR029044;IPR027417;IPR001019;IPR003307;IPR001019;IPR018357;IPR001019;IPR003307;IPR044123;IPR001019;IPR011025;IPR029044;IPR011004;IPR016024;IPR027417	Guanine nucleotide binding protein (G-protein), alpha subunit;G-protein alpha subunit, group Q;G-protein alpha subunit, group Q;G-protein alpha subunit, group Q;Guanine nucleotide binding protein (G-protein), alpha subunit;W2 domain;G protein alpha subunit, helical insertion;G protein alpha subunit, helical insertion;G protein alpha subunit, helical insertion;Nucleotide-diphospho-sugar transferas…	EIF2B5	Translation initiation factor	1.2e-147	531.2	K03240	map03013
FhHiC23_g5795	971.558	-0.540673	0.133309	-4.05579	4.99660709429752e-05	0.000283788	hypothetical protein D915_010079 [Fasciola hepatica]	Fasciola hepatica	1.6e-264	1	THD19148	728	hypothetical protein FGIG_07255 [Fasciola gigantica]	Fasciola gigantica	3.1e-232	0.9433	TPP61635	645	-	-	-	-	-	-	-	-	-	-	-	-	Smp_019430	2.92e-15	GO:0003676;GO:0008270	nucleic acid binding;zinc ion binding	-	-	IPR003604;IPR013087;IPR052644;IPR013087;IPR013087;IPR013087;IPR036236;IPR036236;IPR036236	Matrin/U1-C-like, C2H2-type zinc finger;Zinc finger C2H2-type;Zinc finger C2H2-type;Zinc finger matrin-type protein 3;Zinc finger C2H2-type;Zinc finger C2H2-type;Zinc finger C2H2-type;Zinc finger C2H2 superfamily;Zinc finger C2H2 superfamily;Zinc finger C2H2 superfamily	-	nucleic acid binding	0.022	47	-	-
FhHiC23_g4882	1613.22	-0.483688	0.103738	-4.66257	3.12278165391879e-06	2.30097923504055e-05	NudC domain-containing protein 1 [Fasciola hepatica]	Fasciola hepatica	0	0.9984	THD26183	1229	NudC domain-containing protein 1 [Fasciola gigantica]	Fasciola gigantica	0	0.9837	TPP59134	1197	NudC domain-containing protein 1; AltName: Chronic myelogenous leukemia tumor antigen 66; AltName: Tumor antigen CML66 [Homo sapiens]	Homo sapiens	2.1e-29	0.3924	Q96RS6	126.716	nudC domain-containing protein 1 isoform X1 [Homo sapiens]	Homo sapiens	8.3e-30	0.3924	XP_047278286	127.102	Smp_020060	1.17e-126	GO:0005634;GO:0005737	nucleus;cytoplasm	-	-	IPR008978;IPR037895;IPR007052;IPR008978	HSP20-like chaperone;NudC domain-containing protein 1;CS domain;HSP20-like chaperone	NUDCD1	NudC domain containing 1	1.7e-103	383.6	-	-
FhHiC23_g4902	2863.99	-0.777457	0.124044	-6.26758	3.66695769267311e-10	5.91857917739807e-09	Guanine nucleotide-binding protein subunit alpha [Fasciola hepatica]	Fasciola hepatica	6.5e-198	1	THD25889	555	Guanine nucleotide-binding protein subunit alpha [Fasciola gigantica]	Fasciola gigantica	6.5e-198	1	TPP57404	555	Guanine nucleotide-binding protein G(i) subunit alpha; AltName: Adenylate cyclase-inhibiting G alpha protein [Lymnaea stagnalis]	Lymnaea stagnalis	1.8e-144	0.8394	P30682	412.535	guanine nucleotide-binding protein G(i) subunit alpha-2 [Mus musculus]	Homo sapiens	1.9e-142	0.8315	NP_006487	407.527	Smp_020080	1.2e-155	GO:0001664;GO:0003924;GO:0005525;GO:0005834;GO:0007189;GO:0031683	G protein-coupled receptor binding;GTPase activity;GTP binding;heterotrimeric G-protein complex;adenylate cyclase-activating G protein-coupled receptor signaling pathway;G-protein beta/gamma-subunit complex binding	EC:3.6.1.15	nucleoside-triphosphate phosphatase	IPR001019;IPR001408;IPR001019;IPR001019;IPR011025;IPR027417;IPR001019;IPR001019;IPR001019;IPR027417;IPR011025	Guanine nucleotide binding protein (G-protein), alpha subunit;G-protein alpha subunit, group I;G-protein alpha subunit, group I;G-protein alpha subunit, group I;Guanine nucleotide binding protein (G-protein), alpha subunit;Guanine nucleotide binding protein (G-protein), alpha subunit;G protein alpha subunit, helical insertion;P-loop containing nucleoside triphosphate hydrolase;P-loop containing n…	-	Guanine nucleotide binding protein (G protein), alpha	5e-116	424.1	K04630	map04015,map04022,map04024,map04062,map04071,map04261,map04360,map04371,map04540,map04611,map04670,map04713,map04723,map04724,map04725,map04726,map04727,map04728,map04730,map04914,map04915,map04916,map04921,map04923,map04924,map04926,map04934,map04971,map05012,map05030,map05032,map05034,map05133,map05142,map05145,map05200
FhHiC23_g11390	945.949	-0.68147	0.132119	-5.15801	2.49590691947909e-07	2.2776993609491e-06	hypothetical protein D915_008847 [Fasciola hepatica]	Fasciola hepatica	0	0.9944	THD19971	1426	hypothetical protein FGIG_10669 [Fasciola gigantica]	Fasciola gigantica	0	0.9777	TPP62580	1381	-	-	-	-	-	-	-	-	-	-	-	-	Smp_020480	3.38e-33	-	-	-	-	-	-	ASTE1	asteroid homolog	0.0011	52.4	K10870	map03440,map03460
MSTRG.4513	1828.43	-0.605997	0.112935	-5.3659	8.05454148293766e-08	8.20940731352383e-07	unnamed protein product [Echinostoma caproni]	Echinostoma caproni	6.7e-68	0.9224	VDP94548	214	unnamed protein product [Echinostoma caproni]	Echinostoma caproni	6.7e-68	0.9224	VDP94548	214	RecName: Full=Dolichyl-diphosphooligosaccharide--protein glycosyltransferase subunit DAD1; Short=DAD-1; Short=Oligosaccharyl transferase subunit DAD1; AltName: Full=Defender against apoptotic cell death 1; AltName: Full=Defender against cell death 1 [Drosophila melanogaster]	Drosophila melanogaster	1.1e-47	0.7909	Q9VLM5	154.451	Defender against death (DAD family) protein [Arabidopsis thaliana]	Drosophila melanogaster	1.6e-47	0.7909	NP_609222	154.451	Smp_020770	1.19e-62	GO:0006487;GO:0008250;GO:0016757	protein N-linked glycosylation;oligosaccharyltransferase complex;glycosyltransferase activity	EC:2.4	Glycosyltransferases	IPR003038;IPR003038;IPR003038	DAD/Ost2;DAD/Ost2;DAD/Ost2	-	-	-	-	-	-
FhHiC23_g3479	2998.47	-0.539577	0.125405	-4.30266	1.68756680737249e-05	0.000108048	Cysteine and histidine-rich domain-containing protein 1 [Fasciola hepatica]	Fasciola hepatica	6.2e-244	0.9793	THD29142	673	hypothetical protein AHF37_05132 [Paragonimus kellicotti]	Paragonimus kellicotti	2.3e-139	0.7236	KAF6775339	409	Cysteine and histidine-rich domain-containing protein 1; AltName: CHORD domain-containing protein 1; Short=CHP-1; AltName: Morgana [Macaca fascicularis]	Macaca fascicularis	2.5e-92	0.6265	Q4R7U2	281.567	cysteine and histidine-rich domain-containing protein 1 isoform X1 [Homo sapiens]	Homo sapiens	7e-92	0.6235	NP_036256	280.411	Smp_020800	1.27e-114	GO:0046872	metal ion binding	-	-	IPR007052;IPR008978;IPR007051;IPR007052;IPR007051;IPR007051;IPR008978	CS domain;CS domain;HSP20-like chaperone;CHORD domain;CHORD domain;CS domain;CHORD domain;CHORD domain;HSP20-like chaperone	CHORDC1	negative regulation of Rho-dependent protein serine/threonine kinase activity	2e-90	339.3	K16729,K16730,K16735	-
MSTRG.18827	810.968	-0.794245	0.177822	-4.46652	7.9500841814533e-06	5.44127913533139e-05	uncharacterized protein DEA37_0006214 [Paragonimus westermani]	Paragonimus westermani	1.1e-75	0.3565	KAA3675726	293	uncharacterized protein DEA37_0006214 [Paragonimus westermani]	Paragonimus westermani	1.1e-75	0.3565	KAA3675726	293	RecName: Full=Retrovirus-related Pol polyprotein from transposon 17.6; Includes: RecName: Full=Protease; Includes: RecName: Full=Reverse transcriptase; Includes: RecName: Full=Endonuclease [Drosophila melanogaster]	Caenorhabditis elegans	1.4e-41	0.527	Q09575	138.658	thy-1 membrane glycoprotein isoform X1 [Danio rerio]	Danio rerio	7.7e-61	0.5365	XP_003199161	229.565	Smp_021060	5.98e-06	GO:0044238	primary metabolic process	-	-	-	-	-	-	-	-	-	-
FhHiC23_g456	1074.7	-0.977211	0.133157	-7.33877	2.15562305614126e-13	5.99252126712381e-12	putative guanine nucleotide-binding protein 3 [Fasciola hepatica]	Fasciola hepatica	1.6e-192	0.787	THD19031	547	Guanine nucleotide-binding protein 3 protein [Fasciola gigantica]	Fasciola gigantica	1.2e-189	0.782	TPP60450	540	Guanine nucleotide-binding protein-like 3-like protein [Bos taurus]	Bos taurus	6.2e-39	0.5171	Q3T0J9	148.673	guanine nucleotide-binding protein-like 3-like protein [Mus musculus]	Danio rerio	1.2e-49	0.5238	NP_001002875	177.948	Smp_021070	2.61e-93	GO:0005525;GO:0005730	GTP binding;nucleolus	-	-	IPR014813;IPR027417;IPR023179;IPR050755;IPR027417	Guanine nucleotide-binding protein-like 3, N-terminal domain;P-loop containing nucleoside triphosphate hydrolase;GTP-binding protein, orthogonal bundle domain superfamily;GTP-binding protein, orthogonal bundle domain superfamily;TRAFAC YlqF/YawG GTPases, Ribosome Maturation;P-loop containing nucleoside triphosphate hydrolase	-	positive regulation of protein localization to chromosome, telomeric region	9.9e-69	267.3	K14538	map03008
FhHiC23_g12508	290.998	-1.71066	0.213477	-8.0133	1.11672708193507e-15	4.12159954404294e-14	Rac GTPase-activating protein 1 [Fasciola hepatica]	Fasciola hepatica	0	0.9851	THD23492	1374	Rac GTPase-activating protein 1 [Fasciola gigantica]	Fasciola gigantica	0	0.8924	TPP67865	1149	Rac GTPase-activating protein 1; AltName: Male germ cell RacGap; Short=MgcRacGAP; AltName: Protein CYK4 homolog; Short=CYK4; Short=HsCYK-4 [Homo sapiens]	Homo sapiens	3.4e-49	0.5126	Q9H0H5	186.808	N-chimaerin isoform X5 [Mus musculus]	Danio rerio	2.4e-53	0.525	XP_005162355	198.749	Smp_021590	2.82e-159	GO:0000281;GO:0005096;GO:0005634;GO:0007266;GO:0030496;GO:0032154;GO:0046872;GO:0051233;GO:0051256;GO:0097149	mitotic cytokinesis;GTPase activator activity;nucleus;Rho protein signal transduction;midbody;cleavage furrow;metal ion binding;spindle midzone;mitotic spindle midzone assembly;centralspindlin complex	-	-	IPR000198;IPR002219;IPR000198;IPR002219;IPR008936;IPR002219;IPR000198;IPR002219;IPR046349;IPR008936	Rho GTPase-activating protein domain;Protein kinase C-like, phorbol ester/diacylglycerol-binding domain;Rho GTPase-activating protein domain;Protein kinase C-like, phorbol ester/diacylglycerol-binding domain;Rho GTPase activation protein;Rho GTPase activation protein;Rho GTPase activation protein;Protein kinase C-like, phorbol ester/diacylglycerol-binding domain;Rho GTPase-activating protein doma…	RACGAP1	Rac GTPase-activating protein	1.8e-120	440.3	K16733	-
FhHiC23_g12509	1356.75	-0.55351	0.143495	-3.85734	0.00011463	0.000600504	Rac GTPase-activating protein 1 [Fasciola gigantica]	Fasciola gigantica	0	0.9314	TPP67864	1053	Rac GTPase-activating protein 1 [Fasciola gigantica]	Fasciola gigantica	0	0.9314	TPP67864	1053	Rac GTPase-activating protein 1; AltName: Male germ cell RacGap; Short=MgcRacGAP; AltName: Protein CYK4 homolog; Short=CYK4; Short=HsCYK-4 [Homo sapiens]	Homo sapiens	1.6e-42	0.4569	Q9H0H5	165.622	N-chimaerin isoform X5 [Mus musculus]	Danio rerio	5.2e-47	0.4646	XP_005162355	178.718	Smp_021590	1.1e-136	GO:0000281;GO:0005096;GO:0005634;GO:0007266;GO:0030496;GO:0032154;GO:0046872;GO:0051233;GO:0051256;GO:0097149	mitotic cytokinesis;GTPase activator activity;nucleus;Rho protein signal transduction;midbody;cleavage furrow;metal ion binding;spindle midzone;mitotic spindle midzone assembly;centralspindlin complex	-	-	IPR000198;IPR002219;IPR008936;IPR002219;IPR000198;IPR002219;IPR000198;IPR002219;IPR046349;IPR008936	Rho GTPase-activating protein domain;Protein kinase C-like, phorbol ester/diacylglycerol-binding domain;Protein kinase C-like, phorbol ester/diacylglycerol-binding domain;Rho GTPase activation protein;Protein kinase C-like, phorbol ester/diacylglycerol-binding domain;Rho GTPase-activating protein domain;Rho GTPase-activating protein domain;Protein kinase C-like, phorbol ester/diacylglycerol-bindi…	RACGAP1	Rac GTPase-activating protein	6.4e-103	381.7	K16733	-
FhHiC23_g307	1728.26	-0.763599	0.111072	-6.87482	6.20694643343142e-12	1.35874329415238e-10	ribose-phosphate pyrophosphokinase [Clonorchis sinensis]	Clonorchis sinensis	8e-265	0.6944	GAA55738	756	ribose-phosphate pyrophosphokinase [Clonorchis sinensis]	Clonorchis sinensis	8e-265	0.6944	GAA55738	756	Ribose-phosphate pyrophosphokinase 1; AltName: PPRibP; AltName: Phosphoribosyl pyrophosphate synthase I; Short=PRS-I [Homo sapiens]	Mus musculus/Rattus norvegicus/Homo sapiens/Pongo abelii/Bos taurus	0	0.9214	Q5RFJ7;P60892;P60891;Q2HJ58;Q9D7G0	557.755	Ribose-phosphate pyrophosphokinase 2 [Caenorhabditis elegans]	Danio rerio	0	0.9277	NP_001070036	566.614	Smp_022090	0	GO:0000287;GO:0000400;GO:0000723;GO:0000724;GO:0002189;GO:0003697;GO:0004749;GO:0005524;GO:0005657;GO:0005737;GO:0005813;GO:0006015;GO:0006164;GO:0007131;GO:0009156;GO:0016301;GO:0033063;GO:0042148;GO:0140664	magnesium ion binding;four-way junction DNA binding;telomere maintenance;double-strand break repair via homologous recombination;ribose phosphate diphosphokinase complex;single-stranded DNA binding;ribose phosphate diphosphokinase activity;ATP binding;replication fork;cytoplasm;centrosome;5-phosphoribose 1-diphosphate biosynthetic process;purine nucleotide biosynthetic process;reciprocal meiotic …	EC:2.7.6.1	ribose-phosphate diphosphokinase	IPR005946;IPR029057;IPR027417;IPR029057;IPR029099;IPR005946;IPR013632;IPR005946;IPR000842;IPR020588;IPR000836;IPR027417;IPR029057	Ribose-phosphate pyrophosphokinase;Phosphoribosyltransferase-like;P-loop containing nucleoside triphosphate hydrolase;Phosphoribosyltransferase-like;Ribose-phosphate pyrophosphokinase, N-terminal domain;Ribose-phosphate pyrophosphokinase;DNA recombination and repair protein Rad51-like, C-terminal;Ribose-phosphate pyrophosphokinase;Phosphoribosyl pyrophosphate synthetase, conserved site;Phosphorib…	PRPS2	5-phosphoribose 1-diphosphate metabolic process	2.8e-166	592.4	K00948	map00030,map00230,map01100,map01110,map01120,map01130,map01200,map01230
FhHiC23_g12766	664.715	-0.860209	0.171856	-5.0054	5.57468866388482e-07	4.72821044794121e-06	PAK1-interacting protein 1 [Fasciola hepatica]	Fasciola hepatica	2.8e-297	1	THD21642	814	PAK1-interacting protein 1 [Fasciola gigantica]	Fasciola gigantica	1.2e-291	0.9925	TPP62687	800	p21-activated protein kinase-interacting protein 1-like; AltName: PAK1-interacting protein 1-like [Danio rerio]	Danio rerio	2.2e-29	0.4915	Q6TNS2	120.553	p21-activated protein kinase-interacting protein 1 isoform X2 [Homo sapiens]	Danio rerio	2.9e-29	0.4915	NP_957239	120.553	Smp_022110	6.51e-125	GO:0009968;GO:0016301	negative regulation of signal transduction;kinase activity	EC:2.7	Transferring phosphorus-containing groups	IPR001680;IPR001680;IPR015943;IPR015943;IPR051959;IPR001680;IPR036322	WD40 repeat;WD40 repeat;WD40/YVTN repeat-like-containing domain superfamily;WD40/YVTN repeat-like-containing domain superfamily;PAK1 Kinase Regulator;PAK1 Kinase Regulator;WD40 repeat;WD40-repeat-containing domain superfamily	PAK1IP1	ribosomal large subunit biogenesis	6.9e-98	364.4	K14830	-
FhHiC23_g12778	4154.48	-0.712558	0.13659	-5.21677	1.82066446006046e-07	1.71504054626253e-06	hypothetical protein D915_006813 [Fasciola hepatica]	Fasciola hepatica	5.6e-87	0.9926	THD22505	260	hypothetical protein FGIG_07372 [Fasciola gigantica]	Fasciola gigantica	3.6e-83	0.9778	TPP39689	250	-	-	-	-	-	-	-	-	-	-	-	-	Smp_022450	0.001	GO:0016020	membrane	-	-	-	-	-	-	-	-	-	-
FhHiC23_g9812	8016.49	-0.60119	0.137972	-4.35733	1.31659647184116e-05	8.66565687552667e-05	60S ribosomal protein L13 [Fasciola hepatica]	Fasciola hepatica	3.1e-83	1	THD28622	253	60S ribosomal protein L13 [Fasciola gigantica]	Fasciola gigantica	8.7e-83	1	TPP64761	252	Large ribosomal subunit protein eL13; AltName: 60S ribosomal protein L13; AltName: BBC1 protein homolog [Schistosoma mansoni]	Schistosoma mansoni	3.1e-57	0.8929	Q95043	179.104	60S ribosomal protein L13-1 [Glycine max]	Homo sapiens	4.3e-33	0.686	NP_150254;NP_000968	118.627	Smp_022640	8.52e-70	GO:0003723;GO:0003735;GO:0006412;GO:0022625	RNA binding;structural constituent of ribosome;translation;cytosolic large ribosomal subunit	-	-	IPR001380;IPR001380	Large ribosomal subunit protein eL13;Large ribosomal subunit protein eL13	RPL13	ribosomal protein L13	9.8e-49	199.5	K02873	map03010
FhHiC23_g13505	1149.58	-0.680806	0.138988	-4.89831	9.66640136535234e-07	7.8242862548593e-06	Glutamate-rich WD repeat containing [Fasciola hepatica]	Fasciola hepatica	5.8E-312	0.964	THD27099	863	Glutamate-rich WD repeat containing [Fasciolopsis buski]	Fasciolopsis buski	8.9e-239	0.8241	KAA0190980	678	Glutamate-rich WD repeat-containing protein 1 [Homo sapiens]	Homo sapiens	6e-99	0.5656	Q9BQ67	311.612	glutamate-rich WD repeat-containing protein 1 [Glycine max]	Homo sapiens	7.8e-99	0.5656	NP_113673	311.612	Smp_022660	0	GO:0005730;GO:0042254	nucleolus;ribosome biogenesis	-	-	IPR020472;IPR001680;IPR015943;IPR001680;IPR051972;IPR019775;IPR001680;IPR001680;IPR001680;IPR036322	G-protein beta WD-40 repeat;WD40 repeat;WD40/YVTN repeat-like-containing domain superfamily;WD40 repeat;Glutamate-rich WD repeat-containing;WD40 repeat, conserved site;WD40 repeat;WD40 repeat;WD40 repeat;WD40 repeat;WD40 repeat;WD40 repeat;WD40-repeat-containing domain superfamily	GRWD1	chromatin disassembly	3.7e-132	478.8	K14848	-
FhHiC23_g1138	2176.14	-0.518835	0.108943	-4.76245	1.91259328603986e-06	1.45346337282045e-05	COPII-coated vesicle component Hrf1 [Fasciola hepatica]	Fasciola hepatica	7e-197	0.9475	THD21903	551	protein YIF1B [Clonorchis sinensis]	Clonorchis sinensis	2.3e-110	0.7782	GAA50059	332	Protein YIF1B-A; AltName: YIP1-interacting factor homolog B-A [Xenopus laevis]	Xenopus laevis	8.2e-42	0.5889	Q6GN58	149.058	protein YIF1B isoform X1 [Homo sapiens]	Homo sapiens	1.7e-41	0.5171	NP_001138933	148.288	Smp_023230	6.03e-97	GO:0000139;GO:0005789;GO:0005793;GO:0006888;GO:0015031;GO:0030134	Golgi membrane;endoplasmic reticulum membrane;endoplasmic reticulum-Golgi intermediate compartment;endoplasmic reticulum to Golgi vesicle-mediated transport;protein transport;COPII-coated ER to Golgi transport vesicle	-	-	IPR005578;IPR005578;noIPR	Yif1 family;Yif1 family;Yif1 family;Yif1 family;Yif1 family;Yif1 family;Yif1 family;Yif1 family;Yif1 family;Yif1 family;Yif1 family;Yif1 family;Yif1 family;Yif1 family;Yif1 family;Yif1 family;Yif1 family	YIF1B	yip1 interacting factor homolog	3.2e-73	282	K20362	-
MSTRG.15938	6034.89	-0.732501	0.116355	-6.29541	3.06586338886864e-10	4.99310944084721e-09	hypothetical protein FGIG_08714 [Fasciola gigantica]	Fasciola gigantica	1.6e-55	0.98	TPP66806	180	hypothetical protein FGIG_08714 [Fasciola gigantica]	Fasciola gigantica	1.6e-55	0.98	TPP66806	180	-	-	-	-	-	-	-	-	-	-	-	-	Smp_023840	2.1e-17	-	-	-	-	-	-	-	-	-	-	-	-
FhHiC23_g15468	977.796	-0.621905	0.124196	-5.00744	5.51594209834488e-07	4.68205634627171e-06	Arginine N-methyltransferase 2 [Fasciola hepatica]	Fasciola hepatica	3.6e-293	0.9974	THD19308	804	Arginine N-methyltransferase 2 [Fasciola gigantica]	Fasciola gigantica	2.1e-285	0.9845	TPP57675	785	Protein arginine N-methyltransferase 2; AltName: Protein-arginine N5-methyltransferase; AltName: Type IV protein arginine N-methyltransferase; Short=Type IV PRMT [Schizosaccharomyces pombe 972h-]	Schizosaccharomyces pombe 972h-	2.3e-48	0.484	Q10170	172.17	ankyrin repeat family protein [Arabidopsis thaliana]	Arabidopsis thaliana	3.5e-81	0.5534	NP_001329967;NP_001032154	256.529	Smp_024380	7.45e-171	GO:0005634;GO:0005737;GO:0006601;GO:0019702;GO:0030731;GO:0032259	nucleus;cytoplasm;creatine biosynthetic process;protein arginine N5-methyltransferase activity;guanidinoacetate N-methyltransferase activity;methylation	EC:2.1.1.2;EC:2.1.1.322	guanidinoacetate N-methyltransferase;type IV protein arginine methyltransferase	IPR002110;IPR029063;IPR036770;IPR002110;IPR051038;IPR002110;IPR026480;IPR029063;IPR036770	Ankyrin repeat;S-adenosyl-L-methionine-dependent methyltransferase superfamily;Ankyrin repeat-containing domain superfamily;Ankyrin repeat;Ankyrin repeat;RMT2/GAMT Methyltransferase;Ankyrin repeat;Arginine N-methyltransferase 2-like domain;Arginine N-methyltransferase 2-like domain;S-adenosyl-L-methionine-dependent methyltransferase superfamily;Ankyrin repeat-containing domain superfamily	RMT2	protein-arginine N5-methyltransferase activity	1.1e-128	466.8	K18477	-
FhHiC23_g8662	10126.3	-0.738304	0.111338	-6.63116	3.33051480013562e-11	6.37792786710651e-10	unnamed protein product [Fasciola hepatica]	Fasciola hepatica	6.1e-131	1	CAK6928388	375	Large subunit ribosomal protein L17e [Fasciola gigantica]	Fasciola gigantica	9.1e-128	0.9585	TPP63687	367	Large ribosomal subunit protein uL22; AltName: 60S ribosomal protein L17 [Phlebotomus papatasi]	Phlebotomus papatasi	7.6e-68	0.7405	A8CAG3	207.994	large ribosomal subunit protein uL22 isoform a [Homo sapiens]	Drosophila melanogaster	5.6e-65	0.7333	NP_727120;NP_001284961;NP_572346;NP_727118;NP_727119	201.06	Smp_024850	2.49e-111	GO:0002181;GO:0003735;GO:0022625	cytoplasmic translation;structural constituent of ribosome;cytosolic large ribosomal subunit	-	-	IPR036394;IPR005721;IPR001063;IPR005721;IPR018260;IPR001063;IPR036394	Ribosomal protein uL22 superfamily;Large ribosomal subunit protein uL22, eukaryotic/archaeal;Large ribosomal subunit protein uL22;Large ribosomal subunit protein uL22, eukaryotic/archaeal;Large ribosomal subunit protein uL22, conserved site;Large ribosomal subunit protein uL22;Ribosomal protein uL22 superfamily	RPL17	structural constituent of ribosome	7.1e-82	310.1	K02880	map03010
FhHiC23_g16105	143.906	-2.92962	0.310196	-9.44443	3.57331646031183e-21	2.28649965691196e-19	hypothetical protein D915_006639 [Fasciola hepatica]	Fasciola hepatica	1.7e-266	0.9849	THD22517	736	hypothetical protein FGIG_00402 [Fasciola gigantica]	Fasciola gigantica	1e-142	0.6448	TPP65907	417	Transcription factor HES-1; AltName: Hairy and enhancer of split 1; AltName: Hairy-like protein; AltName: RHL [Rattus norvegicus]	Rattus norvegicus	3e-05	0.64	Q04666	48.9062	transcription factor HES-1 isoform 1 [Mus musculus]	Homo sapiens	4.1e-05	0.64	NP_005515	48.9062	Smp_024860	7.32e-31	GO:0000981;GO:0005634;GO:0006357;GO:0007219;GO:0009952;GO:0045665;GO:0046983;GO:0050767;GO:0070888;GO:0071820	DNA-binding transcription factor activity, RNA polymerase II-specific;nucleus;regulation of transcription by RNA polymerase II;Notch signaling pathway;anterior/posterior pattern specification;negative regulation of neuron differentiation;protein dimerization activity;regulation of neurogenesis;E-box binding;N-box binding	-	-	IPR011598;IPR036638;IPR011598;IPR011598;IPR036638	Myc-type, basic helix-loop-helix (bHLH) domain;Helix-loop-helix DNA-binding domain superfamily;Myc-type, basic helix-loop-helix (bHLH) domain;Myc-type, basic helix-loop-helix (bHLH) domain;Myc-type, basic helix-loop-helix (bHLH) domain;Helix-loop-helix DNA-binding domain superfamily	HLHmgamma	protein dimerization activity	5.3e-18	99	K09090	-
FhHiC23_g11037	3234.16	-0.396047	0.0993302	-3.98717	6.68648287544666e-05	0.00036986	Pre-mRNA-splicing factor RBM22 [Fasciola hepatica]	Fasciola hepatica	0	1	THD26692	919	Pre-mRNA-splicing factor RBM22 [Fasciola gigantica]	Fasciola gigantica	0	0.9532	TPP62024	915	Pre-mRNA-splicing factor RBM22; AltName: RNA-binding motif protein 22 [Macaca fascicularis]	Mus musculus/Macaca fascicularis/Homo sapiens	3.5e-158	0.7919	Q4R4J1;Q9NW64;Q8BHS3	461.07	zinc finger CCCH domain-containing protein 4 [Glycine max]	Mus musculus/Homo sapiens	4.5e-158	0.7919	NP_060517;NP_080052	461.07	Smp_025130	0	GO:0000974;GO:0017070;GO:0036002;GO:0046872;GO:0071006;GO:0071007	Prp19 complex;U6 snRNA binding;pre-mRNA binding;metal ion binding;U2-type catalytic step 1 spliceosome;U2-type catalytic step 2 spliceosome	-	-	IPR000504;IPR000571;IPR048995;IPR012677;IPR000504;IPR039171;IPR000571;IPR000504;IPR036855;IPR035979	RNA recognition motif domain;Zinc finger, CCCH-type;Zinc finger, CCCH-type;STL11/RBM22-like, N-terminal domain;Nucleotide-binding alpha-beta plait domain superfamily;RNA recognition motif domain;Pre-mRNA-splicing factor Cwc2/Slt11;Zinc finger, CCCH-type;RNA recognition motif domain;RNA recognition motif domain;Zinc finger, CCCH-type superfamily;RNA-binding domain superfamily	-	U6 snRNA binding	3.1e-189	668.3	K12872	map03040
FhHiC23_g10746	1306	-0.526751	0.119983	-4.3902	1.13244201234939e-05	7.53150548680583e-05	Protein arginine N-methyltransferase 7 [Fasciola hepatica]	Fasciola hepatica	0	0.9987	THD28090	1595	Protein arginine N-methyltransferase 7, partial [Fasciola gigantica]	Fasciola gigantica	0	0.9832	TPP59731	1560	Protein arginine N-methyltransferase 7 [Drosophila willistoni]	Drosophila willistoni	5e-112	0.4896	B4MNL1	358.607	protein arginine N-methyltransferase 7 isoform X5 [Homo sapiens]	Drosophila melanogaster	1.4e-109	0.4973	NP_611753	352.829	Smp_025550	0	GO:0032259;GO:0035241	methylation;protein-arginine omega-N monomethyltransferase activity	EC:2.1.1.321	type III protein arginine methyltransferase	IPR029063;IPR029063;IPR025799;IPR025799;IPR029063	S-adenosyl-L-methionine-dependent methyltransferase superfamily;S-adenosyl-L-methionine-dependent methyltransferase superfamily;S-adenosyl-L-methionine-dependent methyltransferase superfamily;S-adenosyl-L-methionine-dependent methyltransferase superfamily;S-adenosyl-L-methionine-dependent methyltransferase superfamily;S-adenosyl-L-methionine-dependent methyltransferase superfamily;Protein arginin…	PRMT7	such methylation being required for the assembly and biogenesis of snRNP core particles. Specifically mediates the symmetric dimethylation of histone H4 'Arg-3' to form H4R3me2s. Plays a role in gene imprinting by being recruited by CTCFL at the H19 imprinted control region (ICR) and methylating histone H4 to form H4R3me2s, possibly leading to recruit DNA methyltransferases at these sites. May al…	2e-170	606.3	K11438	-
FhHiC23_g3552	894.679	-0.639698	0.159652	-4.00684	6.15365147780665e-05	0.000343018	U3 small nucleolar RNA-associated protein 11 [Fasciola hepatica]	Fasciola hepatica	2.1e-161	0.9958	THD25132	457	U3 small nucleolar RNA-associated protein 11 [Fasciola gigantica]	Fasciola gigantica	2.6e-161	1	TPP66749	456	Probable U3 small nucleolar RNA-associated protein 11; Short=U3 snoRNA-associated protein 11 [Oryza sativa Japonica Group]	Oryza sativa Japonica Group	6.2e-16	0.5168	Q8S1Z1	77.411	probable U3 small nucleolar RNA-associated protein 11 [Homo sapiens]	Drosophila melanogaster	1.3e-15	0.4959	NP_572504	77.0258	Smp_026190	1.41e-76	GO:0005730;GO:0006364;GO:0032040	nucleolus;rRNA processing;small-subunit processome	-	-	IPR007144;IPR007144;IPR007144	Small-subunit processome, Utp11;Small-subunit processome, Utp11;Small-subunit processome, Utp11	UTP11L	rRNA processing	2.4e-50	205.7	K14685,K14769	map04216,map04978
FhHiC23_g15617	71.7005	-2.3577	0.446539	-5.27994	1.2922502391816e-07	1.25236314470354e-06	hypothetical protein D915_008070 [Fasciola hepatica]	Fasciola hepatica	2.1e-196	0.9967	THD20956	551	hypothetical protein FBUS_02844 [Fasciolopsis buski]	Fasciolopsis buski	1.3e-133	0.8289	KAA0187370	392	Hepatic leukemia factor [Homo sapiens]	Homo sapiens	4.3e-11	0.7333	Q16534	65.855	hepatic leukemia factor isoform 5 [Mus musculus]	Drosophila melanogaster	4.1e-13	0.7586	NP_611101	70.4774	Smp_026400	1.37e-43	GO:0000978;GO:0000981;GO:0005634;GO:0006357	RNA polymerase II cis-regulatory region sequence-specific DNA binding;DNA-binding transcription factor activity, RNA polymerase II-specific;nucleus;regulation of transcription by RNA polymerase II	-	-	IPR004827;IPR004827;IPR040223;IPR004827;IPR046347	Basic-leucine zipper domain;Basic-leucine zipper domain;Basic-leucine zipper domain;PAR basic leucine zipper protein;Basic-leucine zipper domain;Basic-leucine zipper domain;Basic-leucine zipper domain superfamily	CEBPE	DNA-binding transcription factor activity	8e-22	111.3	K09055,K09057,K10048,K10050,K10051,K10052	map04657,map04668,map04711,map04932,map05152,map05200,map05202,map05221
FhHiC23_g15613	2231.52	-0.582353	0.107502	-5.41714	6.05603620110371e-08	6.30924619255641e-07	Dual specificity mitogen-activated protein kinase kinase mek-2 [Fasciola hepatica]	Fasciola hepatica	0	1	THD27912	1060	Dual specificity mitogen-activated protein kinase kinase mek-2 [Fasciolopsis buski]	Fasciolopsis buski	1.4e-272	0.987	KAA0183507	758	Dual specificity mitogen-activated protein kinase kinase 1; Short=MAP kinase kinase 1; Short=MAPKK 1; AltName: ERK activator kinase 1; AltName: MAPK/ERK kinase 1; Short=MEK1 [Serinus canaria]	Serinus canaria	1.9e-138	0.7078	Q91447	410.223	dual specificity mitogen-activated protein kinase kinase 5 isoform X5 [Mus musculus]	Homo sapiens	9.9e-136	0.7089	NP_002746	404.06	Smp_026510	0	GO:0004674;GO:0004712;GO:0005524	protein serine/threonine kinase activity;protein serine/threonine/tyrosine kinase activity;ATP binding	EC:2.7.12.1;EC:2.7.11.1	dual-specificity kinase;non-specific serine/threonine protein kinase	IPR000719;IPR000719;IPR050915;IPR008271;IPR017441;IPR000719;IPR011009	Protein kinase domain;Protein kinase domain;Protein kinase domain;Protein kinase domain;Protein kinase domain;Protein kinase domain;Protein kinase domain;Protein kinase domain;Protein kinase domain;Protein kinase domain;Protein kinase domain;Protein kinase domain;Protein kinase domain;Protein kinase domain;Protein kinase domain;Protein kinase domain;Protein kinase domain;Protein kinase domain;Pro…	MAP2K1	regulation of Golgi inheritance	4.5e-175	621.3	K04368,K04369	map01521,map01522,map04010,map04012,map04013,map04014,map04015,map04022,map04024,map04062,map04066,map04068,map04071,map04072,map04114,map04140,map04150,map04151,map04210,map04218,map04270,map04320,map04370,map04371,map04380,map04510,map04540,map04550,map04620,map04626,map04650,map04660,map04662,map04664,map04666,map04668,map04720,map04722,map04725,map04726,map04730,map04810,map04910,map04912,map…
FhHiC23_g15550	4451.7	-0.842994	0.114828	-7.34139	2.11381638513886e-13	5.89144597651847e-12	Calmodulin/ calcium-binding protein/ EF-Hand superfamily protein [Fasciola hepatica]/CAL91033.1 calmodulin-like protein 2 (CaM2) [Fasciola hepatica]	Fasciola hepatica	6.2e-56	0.6644	THD21681	181	Calmodulin/ calcium-binding protein/ EF-Hand superfamily protein [Fasciola gigantica]	Fasciola gigantica	1e-54	0.6577	TPP58233	178	Calmodulin [Plasmodium falciparum]	Plasmodium falciparum/Plasmodium falciparum 3D7	1.8e-22	0.5205	P24044;P62203	88.9669	calmodulin [Glycine max]	Plasmodium falciparum 3D7	2.3e-22	0.5205	XP_001348497	88.9669	Smp_026560	6.06e-23	-	-	-	-	IPR002048;IPR002048;IPR002048;IPR018247;IPR018247;IPR018247;IPR002048;IPR002048;IPR002048;IPR002048;IPR002048;IPR011992	EF-hand domain;EF-hand domain;EF-hand domain;EF-hand domain;EF-hand domain;EF-hand domain;EF-Hand 1, calcium-binding site;EF-Hand 1, calcium-binding site;EF-Hand 1, calcium-binding site;EF-hand domain;EF-hand domain;EF-hand domain;EF-hand domain;EF-hand domain;EF-hand domain pair	-	Calmodulin	0.0001	53.1	K02183	map04014,map04015,map04016,map04020,map04022,map04024,map04070,map04114,map04218,map04261,map04270,map04371,map04626,map04713,map04720,map04722,map04728,map04740,map04744,map04745,map04750,map04910,map04912,map04915,map04916,map04921,map04922,map04924,map04925,map04970,map04971,map05010,map05031,map05034,map05133,map05152,map05167,map05200,map05214,map05418
FhHiC23_g2879	13025.1	-0.686541	0.122333	-5.61207	1.99918418758823e-08	2.29991253240203e-07	TPP56682.1 Ribosomal protein S3 [Fasciola gigantica]/Ribosomal protein S3 [Fasciola hepatica]	Fasciola hepatica/Fasciola gigantica	1.4e-158	1	THD28718;THD28718	449	unnamed protein product [Echinostoma caproni]	Echinostoma caproni	5.4e-156	0.9957	VDP90029	443	Small ribosomal subunit protein uS3B; AltName: 40S ribosomal protein S3; AltName: S1B [Xenopus laevis]	Xenopus laevis	2.3e-114	0.8363	P47835	330.102	40S ribosomal protein S3-3 [Glycine max]	Homo sapiens	8.5e-114	0.8438	NP_000996;NP_001243731	328.946	Smp_027610	1.27e-152	GO:0003723;GO:0003735;GO:0005634;GO:0006412;GO:0022627;GO:2001235	RNA binding;structural constituent of ribosome;nucleus;translation;cytosolic small ribosomal subunit;positive regulation of apoptotic signaling pathway	-	-	IPR004044;IPR005703;IPR036419;IPR015946;IPR001351;IPR018280;IPR036419;IPR009019	K Homology domain, type 2;Small ribosomal subunit protein uS3, eukaryotic/archaeal;Ribosomal protein S3, C-terminal domain superfamily;K homology domain-like, alpha/beta;Small ribosomal subunit protein uS3, C-terminal;Small ribosomal subunit protein uS3, C-terminal;Small ribosomal subunit protein uS3, conserved site;Small ribosomal subunit protein uS3, conserved site;Ribosomal protein S3, C-termi…	RpS3	positive regulation of DNA N-glycosylase activity	2.6e-110	404.8	K02985	map03010
FhHiC23_g4821	252.743	-1.25247	0.227745	-5.49946	3.80954098546884e-08	4.13203372285457e-07	hypothetical protein D915_007169 [Fasciola hepatica]	Fasciola hepatica	0	0.9514	THD21476	2736	hypothetical protein FGIG_09969 [Fasciola gigantica]	Fasciola gigantica	0	0.9309	TPP66368	2635	-	-	-	-	-	-	-	-	-	-	-	-	Smp_028050	3.03e-109	-	-	-	-	IPR054090	Cep192/Spd-2-like domain	papD	Pili and flagellar-assembly chaperone, PapD N-terminal domain	0.59	44.3	K07346	-
MSTRG.5396	410.428	-0.738857	0.174218	-4.241	2.22521196960301e-05	0.000138375	Multifunctional methyltransferase subunit TRM112 [Fasciola hepatica]	Fasciola hepatica	2e-83	1	THD23107	251	Multifunctional methyltransferase subunit TRM112 [Fasciola gigantica]	Fasciola gigantica	6.5e-78	0.9603	TPP64885	238	RecName: Full=Multifunctional methyltransferase subunit TRM112-like protein; AltName: Full=tRNA methyltransferase 112 homolog [Homo sapiens]	Homo sapiens	4.9e-31	0.672	Q9UI30	111.309	multifunctional methyltransferase subunit TRM112-like protein isoform 1 [Homo sapiens]	Danio rerio	1e-37	0.736	NP_001018588	128.642	Smp_029100	2.24e-60	GO:0008168;GO:0030488;GO:0046982;GO:0070476	methyltransferase activity;tRNA methylation;protein heterodimerization activity;rRNA (guanine-N7)-methylation	EC:2.1.1	Transferring one-carbon groups	IPR005651;IPR039127;noIPR	Trm112-like;Trm112-like;Multifunctional methyltransferase subunit Trm112;Multifunctional methyltransferase subunit Trm112;Multifunctional methyltransferase subunit Trm112	TRMT112	rRNA (guanine-N7)-methylation	1.3e-47	195.7	K15448	-
FhHiC23_g6895	11397.3	-0.425416	0.100152	-4.24771	2.15961965388509e-05	0.000134606	Arginine methyltransferase 1 [Fasciola hepatica]/TPP67664.1 Arginine methyltransferase 1 [Fasciola gigantica]	Fasciola hepatica/Fasciola gigantica	1.1e-236	0.9345	THD22001;THD22001	658	Arginine methyltransferase 1 [Fasciolopsis buski]	Fasciolopsis buski	2.4e-233	0.9316	KAA0195797	650	Protein arginine N-methyltransferase 1; AltName: Heterogeneous nuclear ribonucleoprotein methyltransferase-like protein 2; AltName: Histone-arginine N-methyltransferase PRMT1 [Xenopus tropicalis]	Xenopus tropicalis	7.7e-145	0.8235	Q28F07	418.313	protein arginine N-methyltransferase 1 isoform X1 [Homo sapiens]	Danio rerio	1.6e-145	0.8203	NP_956944	419.853	Smp_029240	0	GO:0005634;GO:0016274;GO:0032259	nucleus;protein-arginine N-methyltransferase activity;methylation	EC:2.1.1	Transferring one-carbon groups	IPR041698;IPR029063;IPR025799;IPR025799;IPR029063	Methyltransferase domain 25;Methyltransferase domain 25;S-adenosyl-L-methionine-dependent methyltransferase superfamily;Protein arginine N-methyltransferase;Protein arginine N-methyltransferase;Protein arginine N-methyltransferase;S-adenosyl-L-methionine-dependent methyltransferase superfamily	PRMT8	Belongs to the class I-like SAM-binding methyltransferase superfamily. Protein arginine N- methyltransferase family	8.3e-165	586.6	K11434,K11439	map04068,map04922
FhHiC23_g8567	10198.7	-0.775796	0.152535	-5.08601	3.65679360573701e-07	3.23870319839804e-06	hypothetical protein D915_007635 [Fasciola hepatica]	Fasciola hepatica	2.9e-140	1	THD21552	400	hypothetical protein FGIG_05201 [Fasciola gigantica]	Fasciola gigantica	2.3e-137	0.9899	TPP62560	392	-	-	-	-	-	-	-	-	-	-	-	-	Smp_029670	7.51e-41	-	-	-	-	-	-	-	Oxidoreductase activity. It is involved in the biological process described with oxidation-reduction process	0.012	47	-	-
FhHiC23_g8104	635.877	-0.876337	0.145103	-6.03943	1.54662177747138e-09	2.21819202938668e-08	hypothetical protein D915_009804 [Fasciola hepatica]/TPP56720.1 hypothetical protein FGIG_06402 [Fasciola gigantica]	Fasciola hepatica/Fasciola gigantica	1.6e-100	1	THD19394;THD19394	299	hypothetical protein FBUS_10684 [Fasciolopsis buski]	Fasciolopsis buski	1e-75	0.8792	KAA0189610	236	-	-	-	-	-	-	Pre-rRNA-processing protein TSR2, conserved region [Arabidopsis thaliana]	Drosophila melanogaster	1.2e-11	0.5517	NP_651458	65.0846	Smp_029750	3.8e-38	GO:0000462;GO:0005634	maturation of SSU-rRNA from tricistronic rRNA transcript (SSU-rRNA, 5.8S rRNA, LSU-rRNA);nucleus	-	-	IPR019398;IPR019398	Pre-rRNA-processing protein TSR2;Pre-rRNA-processing protein TSR2	TSR2	Pre-rRNA-processing protein TSR2 homolog	9.9e-09	67.4	K14800	-
FhHiC23_g7360	4241.01	-0.418215	0.103586	-4.03736	5.40565274936602e-05	0.000305098	3'-5' exoribonuclease 1, partial [Fasciola hepatica]	Fasciola hepatica	0	1	THD18562	1722	Three prime histone mRNA exonuclease 1 [Fasciola gigantica]	Fasciola gigantica	0	0.9848	TPP66901	1514	3'-5' exoribonuclease 1; AltName: Histone mRNA 3'-exonuclease 1 [Rattus norvegicus]	Rattus norvegicus	6.7e-52	0.6037	Q5FVR4	189.504	3'-5' exoribonuclease 1 isoform X3 [Homo sapiens]	Mus musculus	1.3e-51	0.6037	XP_036010143	186.808	Smp_029850	0	GO:0000175;GO:0000467;GO:0003676;GO:0005730;GO:0005737	3'-5'-RNA exonuclease activity;exonucleolytic trimming to generate mature 3'-end of 5.8S rRNA from tricistronic rRNA transcript (SSU-rRNA, 5.8S rRNA, LSU-rRNA);nucleic acid binding;nucleolus;cytoplasm	EC:3.1.13;EC:3.1.15	Acting on ester bonds;Acting on ester bonds	IPR013520;IPR036397;IPR036361;IPR013520;IPR051274;IPR047201;IPR012337	Exonuclease, RNase T/DNA polymerase III;Ribonuclease H superfamily;SAP domain superfamily;Exonuclease, RNase T/DNA polymerase III;3'-5' Exoribonuclease;ERI-1-like, DEDDh 3'-5' exonuclease domain;Ribonuclease H-like superfamily	ERI1	exoribonuclease 1	9.4e-155	554.7	K18416	-
FhHiC23_g12959	62187.9	-0.774807	0.103696	-7.47189	7.90484172756368e-14	2.33559995742824e-12	Calreticulin [Fasciola hepatica]	Fasciola hepatica	1.3e-227	1	THD21234	639	Calreticulin [Fasciola gigantica]	Fasciola gigantica	3e-219	0.9882	TPP66550	618	Calreticulin; AltName: Protein SM4; Flags: Precursor [Schistosoma mansoni]	Schistosoma mansoni	5.1e-130	0.7988	Q06814	383.259	calreticulin-3 [Glycine max]	Danio rerio	1.1e-116	0.7094	NP_571122	350.517	Smp_030370	4.65e-153	GO:0005509;GO:0005788;GO:0005789;GO:0006457;GO:0030246;GO:0051082	calcium ion binding;endoplasmic reticulum lumen;endoplasmic reticulum membrane;protein folding;carbohydrate binding;unfolded protein binding	-	-	IPR001580;IPR009169;IPR009033;IPR001580;IPR001580;IPR018124;IPR018124;IPR009033;IPR013320	Calreticulin/calnexin;Calreticulin/calnexin;Calreticulin;Calreticulin;Calreticulin/calnexin, P domain superfamily;Calreticulin/calnexin;Calreticulin/calnexin;Calreticulin/calnexin;Calreticulin/calnexin, conserved site;Calreticulin/calnexin, conserved site;Calreticulin/calnexin, conserved site;Calreticulin/calnexin, conserved site;Calreticulin/calnexin, conserved site;Calreticulin/calnexin, conser…	CALR	peptide antigen assembly with MHC class I protein complex	1.7e-83	316.6	K08057	map04141,map04145,map04612,map05142,map05166
FhHiC23_g6998	10449.4	-0.511058	0.11611	-4.4015	1.07505027862645e-05	7.17629241547309e-05	Eukaryotic translation elongation factor 1 beta 2 [Fasciola hepatica]	Fasciola hepatica	4.6e-147	0.9956	THD21684	421	Eukaryotic translation elongation factor 1 beta 2 [Fasciola gigantica]	Fasciola gigantica	2.5e-135	0.9471	TPP59648	392	Elongation factor 1-beta; Short=EF-1-beta [Gallus gallus]	Gallus gallus	2.1e-66	0.7181	Q9YGQ1	209.149	elongation factor 1-delta isoform 2 [Homo sapiens]	Homo sapiens	1.1e-65	0.7137	NP_066944;NP_001032752;NP_001950	207.608	Smp_030690	5.26e-84	GO:0003746;GO:0004364;GO:0005085;GO:0005829;GO:0005853;GO:0006414;GO:0007229;GO:0016301	translation elongation factor activity;glutathione transferase activity;guanyl-nucleotide exchange factor activity;cytosol;eukaryotic translation elongation factor 1 complex;translational elongation;integrin-mediated signaling pathway;kinase activity	EC:2.5.1.18;EC:2.7	glutathione transferase;Transferring phosphorus-containing groups	IPR014038;IPR014717;IPR014038;IPR049720;IPR014038;IPR036282;IPR036219	Translation elongation factor EF1B, beta/delta subunit, guanine nucleotide exchange domain;Translation elongation factor EF1B, beta/delta subunit, guanine nucleotide exchange domain;Translation elongation factor EF1B/small ribosomal subunit protein bS6;Translation elongation factor EF1B, beta/delta subunit, guanine nucleotide exchange domain;Translation elongation factor EF1B, beta/delta subunit;…	EEF1B2	translation elongation factor activity	7.8e-61	240.7	K03232,K15410	map05168
FhHiC23_g16678	2009.46	-0.654471	0.122308	-5.35098	8.74768778166637e-08	8.8161692144399e-07	Translocase of outer mitochondrial membrane 22 [Fasciola hepatica]	Fasciola hepatica	2.5e-54	0.9894	THD18487	179	Translocase of outer mitochondrial membrane 22, partial [Fasciolopsis buski]	Fasciolopsis buski	2.9e-27	0.8111	KAA0197585	110	-	-	-	-	-	-	-	-	-	-	-	-	Smp_030920	0.000218	GO:0005741;GO:0006886	mitochondrial outer membrane;intracellular protein transport	-	-	IPR005683;IPR005683	Mitochondrial import receptor subunit Tom22;Mitochondrial import receptor subunit Tom22	TOMM22	Mitochondrial import receptor subunit TOM22 homolog	0.014	46.2	K17769	-
FhHiC23_g12322	5682.18	-0.717205	0.139093	-5.1563	2.51874400092376e-07	2.29524560851349e-06	40S ribosomal protein S26-B [Fasciola hepatica]	Fasciola hepatica	3.7e-76	1	THD27043	231	40S ribosomal protein S26-B [Fasciola gigantica]	Fasciola gigantica	1.1e-75	1	TPP65407	230	Small ribosomal subunit protein eS26B; AltName: 40S ribosomal protein S26-B [Schizosaccharomyces pombe 972h-]	Schizosaccharomyces pombe 972h-	9.2e-37	0.8588	Q9UTG4	124.02	40S ribosomal protein S26-2-like [Glycine max]	Schizosaccharomyces pombe	1.2e-36	0.8588	NP_593922	124.02	Smp_031310	3.99e-55	GO:0003729;GO:0003735;GO:0006412;GO:0022627	mRNA binding;structural constituent of ribosome;translation;cytosolic small ribosomal subunit	-	-	IPR000892;IPR038551;IPR000892;IPR047864;noIPR	Small ribosomal subunit protein eS26;Ribosomal protein eS26 superfamily;Small ribosomal subunit protein eS26;Ribosomal protein eS26, conserved site;Ribosomal protein eS26, conserved site	RPS26	cytoplasmic translation	4.8e-44	183.7	K02976	map03010
FhHiC23_g13577	3483.99	-0.479585	0.0894846	-5.35942	8.34907022983521e-08	8.46968531570712e-07	Nuclear cap-binding protein subunit 1-A [Fasciola hepatica]	Fasciola hepatica	0	0.999	THD24165	1949	Nuclear cap-binding protein subunit 1-A [Fasciola gigantica]	Fasciola gigantica	0	0.9567	TPP66923	1684	Nuclear cap-binding protein subunit 1; AltName: 80 kDa nuclear cap-binding protein; Short=CBP80; Short=NCBP 80 kDa subunit [Mus musculus]	Mus musculus	1.2e-101	0.592	Q3UYV9	340.502	nuclear cap-binding protein subunit 1 isoform 3 [Homo sapiens]	Mus musculus	6.1e-102	0.5928	XP_017175785	338.576	Smp_031360	0	GO:0000184;GO:0000339;GO:0003729;GO:0005634;GO:0005846;GO:0006370;GO:0006406;GO:0008380;GO:0016020;GO:0050684	nuclear-transcribed mRNA catabolic process, nonsense-mediated decay;RNA cap binding;mRNA binding;nucleus;nuclear cap binding complex;7-methylguanosine mRNA capping;mRNA export from nucleus;RNA splicing;membrane;regulation of mRNA processing	-	-	IPR015172;IPR015174;IPR027159;IPR016024;IPR016024;IPR016024	MIF4G-like, type 1;MIF4G-like, type 1;MIF4G-like, type 1;MIF4G-like, type 2;Nuclear cap-binding protein subunit 1;Nuclear cap-binding protein subunit 1;Nuclear cap-binding protein subunit 1;Nuclear cap-binding protein subunit 1;Armadillo-type fold;Armadillo-type fold;Armadillo-type fold	NCBP1	primary miRNA processing	4.4e-250	871.3	K12882,K13288	map03008,map03013,map03015,map03040
FhHiC23_g14306	12100.4	-0.763835	0.11658	-6.55203	5.67589750931107e-11	1.03681006192044e-09	TPP60080.1 Eukaryotic ribosomal protein L18 [Fasciola gigantica]/Eukaryotic ribosomal protein L18 [Fasciola hepatica]	Fasciola hepatica/Fasciola gigantica	1.2e-127	1	THD21488;THD21488	367	unnamed protein product [Echinostoma caproni]	Echinostoma caproni	3.2e-119	0.9681	VDP90652	346	Large ribosomal subunit protein eL18; AltName: 60S ribosomal protein L18 [Diaphorina citri]	Diaphorina citri	4e-90	0.8085	Q0PXY6	264.618	60S ribosomal protein L18 [Glycine max]	Drosophila melanogaster	7.3e-86	0.7713	NP_001286966;NP_001261501;NP_648091	254.218	Smp_031570	1.47e-114	GO:0003723;GO:0003735;GO:0006412;GO:0016020;GO:0022625	RNA binding;structural constituent of ribosome;translation;membrane;cytosolic large ribosomal subunit	-	-	IPR021131;IPR000039;IPR021132;IPR036227	Large ribosomal subunit protein uL15/eL18;Large ribosomal subunit protein eL18;Large ribosomal subunit protein eL18, conserved site;Large ribosomal subunit protein uL15/eL18 superfamily	RPL18	structural constituent of ribosome	1.5e-82	312.4	K02883,K21442	map03010
FhHiC23_g9821	1707.77	-0.67619	0.112738	-5.99789	1.99897750856379e-09	2.78928293904631e-08	TPP66838.1 Histone H2A [Fasciola gigantica]/Histone H2A [Fasciola hepatica]	Fasciola hepatica/Fasciola gigantica	3.3e-101	1	THD19480;THD19480	298	Histone H2A [Fasciolopsis buski]	Fasciolopsis buski	5.5e-100	0.9936	KAA0198548	295	Probable histone H2A.1 [Medicago truncatula]	Medicago truncatula	1.2e-40	0.7692	Q2HU68	136.732	histone H2A-like [Danio rerio]	Glycine max	3.5e-39	0.7692	XP_003554652	132.88	Smp_031720	2.71e-84	GO:0000786;GO:0003677;GO:0005634;GO:0030527;GO:0046982	nucleosome;DNA binding;nucleus;structural constituent of chromatin;protein heterodimerization activity	-	-	IPR002119;IPR002119;IPR032454;IPR007125;IPR009072;IPR002119;IPR002119;IPR009072	Histone H2A;Histone H2A;Histone H2A;Histone H2A, C-terminal domain;Histone H2A/H2B/H3;Histone-fold;Histone H2A;Histone H2A;Histone-fold	-	chromatin silencing	3e-57	228	K11251	map04217,map05034,map05322
FhHiC23_g5766	10329.3	-0.754412	0.130182	-5.79505	6.83014293155035e-09	8.61857242261207e-08	Ribosomal protein L15 [Fasciola hepatica]	Fasciola hepatica	1.3e-146	1	THD29004	416	Ribosomal protein L15 [Fasciolopsis buski]	Fasciolopsis buski	3e-145	0.9951	KAA0186118	413	Large ribosomal subunit protein eL15; AltName: 60S ribosomal protein L15 [Siniperca knerii]	Siniperca knerii	5.3e-96	0.8578	Q7T3M9	280.796	large ribosomal subunit protein eL15 isoform 1 [Homo sapiens]	Mus musculus/Homo sapiens	1.1e-94	0.8578	NP_001240308;NP_001240311;NP_002939;NP_001240309;NP_001240312;NP_001346828;NP_079862;NP_001346826	278.1	Smp_032260	2.92e-128	GO:0002181;GO:0003723;GO:0003735;GO:0022625	cytoplasmic translation;RNA binding;structural constituent of ribosome;cytosolic large ribosomal subunit	-	-	IPR000439;IPR000439;IPR024794;IPR000439;IPR020925;IPR012678	Large ribosomal subunit protein eL15;Large ribosomal subunit protein eL15;Large ribosomal subunit protein eL15 core domain superfamily;Large ribosomal subunit protein eL15;Large ribosomal subunit protein eL15, conserved site;Ribosomal protein uL23/eL15/eS24 core domain superfamily	RPL15	Belongs to the eukaryotic ribosomal protein eL15 family	1.1e-102	379.4	K02877,K15276	map03010
FhHiC23_g15246	622.181	-0.599253	0.143145	-4.18633	2.83496126040847e-05	0.000171653	Presenilin associated rhomboid [Fasciola hepatica]	Fasciola hepatica	3e-238	1	THD22786	660	Presenilin associated rhomboid [Fasciola gigantica]	Fasciola gigantica	2.5e-174	0.9959	TPP60446	495	Presenilin-associated rhomboid-like protein A, mitochondrial; Flags: Precursor [Danio rerio]	Danio rerio	1.7e-36	0.563	Q58EK4	139.428	presenilin-associated rhomboid-like protein, mitochondrial isoform 4 precursor [Mus musculus]	Danio rerio	3.7e-37	0.625	XP_009295371;XP_009295376	136.346	Smp_032420	3.58e-102	GO:0004252;GO:0006465;GO:0016020	serine-type endopeptidase activity;signal peptide processing;membrane	EC:3.4.21	Acting on peptide bonds (peptidases)	IPR035952;IPR022764;IPR050925;IPR035952;noIPR	Rhomboid-like superfamily;Peptidase S54, rhomboid domain;Peptidase S54, rhomboid domain;Peptidase S54, rhomboid domain;Rhomboid protease S54;Rhomboid protease S54;Rhomboid protease S54;Rhomboid protease S54;Rhomboid protease S54;Rhomboid protease S54;Rhomboid protease S54;Rhomboid protease S54;Rhomboid protease S54;Rhomboid protease S54;Rhomboid protease S54;Rhomboid protease S54;Rhomboid proteas…	PARL	Presenilins-associated rhomboid-like protein	3.6e-77	295.4	K09650	-
FhHiC23_g15179	2427.21	-1.0492	0.110053	-9.53354	1.52003947719686e-21	1.04036119660803e-19	DNA helicase [Fasciola hepatica]	Fasciola hepatica	0	0.9896	THD26652	1459	DNA helicase [Fasciola gigantica]	Fasciola gigantica	0	0.9864	TPP65934	1243	DNA replication licensing factor mcm7-A; AltName: CDC47 homolog A; AltName: CDC47p; AltName: Minichromosome maintenance protein 7-A; Short=xMCM7-A; AltName: p90 [Xenopus laevis]	Xenopus laevis	0	0.7083	Q91876	799.275	DNA replication licensing factor MCM7 isoform b [Mus musculus]	Danio rerio	0	0.7013	NP_997734	795.423	Smp_032500	0	GO:0000727;GO:0003697;GO:0005524;GO:0005634;GO:0006268;GO:0006270;GO:0006271;GO:0016887;GO:0017116;GO:0042555	double-strand break repair via break-induced replication;single-stranded DNA binding;ATP binding;nucleus;DNA unwinding involved in DNA replication;DNA replication initiation;DNA strand elongation involved in DNA replication;ATP hydrolysis activity;single-stranded DNA helicase activity;MCM complex	EC:3.6.1.15	nucleoside-triphosphate phosphatase	IPR001208;IPR031327;IPR001208;IPR012340;IPR027417;IPR027925;IPR041562;IPR033762;IPR031327;IPR018525;IPR001208;IPR012340;IPR027417	MCM domain;MCM domain;MCM domain;Mini-chromosome maintenance protein;Mini-chromosome maintenance protein;MCM domain;Nucleic acid-binding, OB-fold;Nucleic acid-binding, OB-fold;P-loop containing nucleoside triphosphate hydrolase;MCM, N-terminal domain;MCM, AAA-lid domain;MCM OB domain;Mini-chromosome maintenance protein;Mini-chromosome maintenance, conserved site;MCM domain;Nucleic acid-binding, O…	MCM7	DNA replication initiation	-	1166.8	K02210	map03030,map04110,map04111,map04113
FhHiC23_g1888	1688.66	-0.481373	0.119879	-4.01549	5.93231541920904e-05	0.00033205	Proteasome endopeptidase complex [Fasciola gigantica]	Fasciola gigantica	5.3e-169	1	TPP62108	478	Proteasome endopeptidase complex [Fasciola gigantica]	Fasciola gigantica	5.3e-169	1	TPP62108	478	Proteasome subunit alpha type-5; AltName: Macropain zeta chain; AltName: Multicatalytic endopeptidase complex zeta chain; AltName: Proteasome zeta chain [Homo sapiens]	Mus musculus/Homo sapiens/Bos taurus	1.7e-126	0.8423	P28066;Q5E987;Q9Z2U1	361.303	proteasome subunit alpha type-4 [Glycine max]	Mus musculus/Homo sapiens	2.2e-126	0.8423	NP_002781;NP_036097	361.303	Smp_032580	7.69e-157	GO:0005634;GO:0005737;GO:0016301;GO:0019773;GO:0043161	nucleus;cytoplasm;kinase activity;proteasome core complex, alpha-subunit complex;proteasome-mediated ubiquitin-dependent protein catabolic process	EC:2.7	Transferring phosphorus-containing groups	IPR000426;IPR000426;IPR029055;IPR001353;IPR050115;IPR000426;IPR023332;IPR033812;IPR029055	Proteasome alpha-subunit, N-terminal domain;Proteasome alpha-subunit, N-terminal domain;Nucleophile aminohydrolases, N-terminal;Proteasome, subunit alpha/beta;Proteasome subunit alpha;Proteasome alpha-subunit, N-terminal domain;Proteasome alpha-type subunit;Proteasome subunit alpha5;Nucleophile aminohydrolases, N-terminal	PSMA5	threonine-type endopeptidase activity	4.3e-119	434.1	K02729	map03050
MSTRG.3702	8834.06	-0.632644	0.115291	-5.48738	4.07933302259866e-08	4.40258555951915e-07	unnamed protein product [Echinostoma caproni]	Echinostoma caproni	3.7e-95	0.9863	VDP83124	283	unnamed protein product [Echinostoma caproni]	Echinostoma caproni	3.7e-95	0.9863	VDP83124	283	RecName: Full=Small ribosomal subunit protein uS17; AltName: Full=40S ribosomal protein S11 [Xenopus laevis]	Xenopus laevis	1.6e-68	0.8889	P41115	208.764	40S ribosomal protein uS17 [Schizosaccharomyces pombe]	Mus musculus/Homo sapiens	5.4e-67	0.881	NP_001006;NP_038753	205.297	Smp_032760	5.75e-85	GO:0003735;GO:0006412;GO:0022627	structural constituent of ribosome;translation;cytosolic small ribosomal subunit	-	-	IPR000266;IPR032440;IPR000266;IPR028333;IPR000266;IPR019979;IPR012340	Small ribosomal subunit protein uS17;Small ribosomal subunit protein uS17;Small ribosomal subunit protein uS17, N-terminal;Small ribosomal subunit protein uS17;Small ribosomal subunit protein uS17, archaeal/eukaryotic;Small ribosomal subunit protein uS17, archaeal/eukaryotic;Small ribosomal subunit protein uS17;Small ribosomal subunit protein uS17, conserved site;Nucleic acid-binding, OB-fold	-	-	-	-	-	-
FhHiC23_g14874	2353.36	-0.427921	0.104868	-4.08056	4.49270719349605e-05	0.000257468	WD40 repeat-containing protein SMU1 [Fasciola gigantica]	Fasciola gigantica	9.9e-237	0.8813	TPP56075	672	WD40 repeat-containing protein SMU1 [Fasciola gigantica]	Fasciola gigantica	9.9e-237	0.8813	TPP56075	672	WD40 repeat-containing protein SMU1; AltName: Smu-1 suppressor of mec-8 and unc-52 protein homolog [Gallus gallus]	Gallus gallus	0	0.7833	Q5ZME8	671.774	katanin p80 WD40 repeat-containing subunit B1 isoform X1 [Mus musculus]	Homo sapiens	0	0.8509	XP_005251560	680.633	Smp_032800	0	GO:0000398;GO:0016301;GO:0016607;GO:0071011	mRNA splicing, via spliceosome;kinase activity;nuclear speck;precatalytic spliceosome	EC:2.7	Transferring phosphorus-containing groups	IPR020472;IPR001680;IPR006594;IPR015943;IPR001680;IPR045184;IPR019775;IPR001680;IPR001680;IPR001680;IPR001680;IPR006595;IPR006594;IPR001680;IPR036322	G-protein beta WD-40 repeat;G-protein beta WD-40 repeat;WD40 repeat;LIS1 homology motif;WD40/YVTN repeat-like-containing domain superfamily;WD40 repeat;WD40 repeat-containing protein SMU1;WD40 repeat, conserved site;WD40 repeat, conserved site;WD40 repeat;WD40 repeat;WD40 repeat;WD40 repeat;WD40 repeat;WD40 repeat;WD40 repeat;CTLH, C-terminal LisH motif;LIS1 homology motif;WD40 repeat;WD40 repeat…	SMU1	regulation of alternative mRNA splicing, via spliceosome	2.4e-141	509.2	K13111	-
FhHiC23_g11426	8942.71	-1.25524	0.111575	-11.2502	2.31005642414567e-29	3.08406792231003e-27	THD28602.1 Calcium binding protein [Fasciola hepatica]/putative calcium-binding protein [Fasciola hepatica]/TPP56851.1 Calcium binding protein [Fasciola gigantica]	Fasciola hepatica/Fasciola gigantica	2.1e-37	1	AAF31420;AAF31420	134	6HFh8-NT-proBNP, partial [synthetic construct]	synthetic construct	2.8e-35	1	QCT85311	132	Calcium-binding protein; Short=CaBP [Schistosoma mansoni]	Schistosoma mansoni	2.2e-15	0.6567	P13566	70.0922	calmodulin-like protein 30 [Glycine max]	Glycine max	7e-10	0.4311	XP_003537323	58.5362	Smp_033000	2.6e-18	GO:0005509;GO:0042802	calcium ion binding;identical protein binding	-	-	IPR002048;IPR002048;IPR018247;IPR018247;IPR018247;IPR018247;IPR002048;IPR002048;IPR002048;IPR002048;IPR002048;IPR011992	EF-hand domain;EF-hand domain;EF-hand domain;EF-hand domain;EF-hand domain;EF-Hand 1, calcium-binding site;EF-Hand 1, calcium-binding site;EF-Hand 1, calcium-binding site;EF-Hand 1, calcium-binding site;EF-hand domain;EF-hand domain;EF-hand domain;EF-hand domain;EF-hand domain;EF-hand domain pair	-	Ca2 -binding protein (EF-Hand superfamily	0.0012	50.1	K02183	map04014,map04015,map04016,map04020,map04022,map04024,map04070,map04114,map04218,map04261,map04270,map04371,map04626,map04713,map04720,map04722,map04728,map04740,map04744,map04745,map04750,map04910,map04912,map04915,map04916,map04921,map04922,map04924,map04925,map04970,map04971,map05010,map05031,map05034,map05133,map05152,map05167,map05200,map05214,map05418
FhHiC23_g10652	1876.73	-0.991308	0.135198	-7.33229	2.26247714029039e-13	6.22555414633596e-12	hypothetical protein D915_004833 [Fasciola hepatica]	Fasciola hepatica	5.5e-42	1	THD24394	141	hypothetical protein FGIG_04009 [Fasciola gigantica]	Fasciola gigantica	3.2e-41	0.9861	TPP57492	139	Probable calcium-binding protein CML17; AltName: Calmodulin-like protein 17 [Oryza sativa Japonica Group]	Oryza sativa Japonica Group	0.00066	0.5455	Q0DZP5	38.891	-	-	-	-	-	-	Smp_033000	1.21e-05	GO:0005509	calcium ion binding	-	-	IPR002048;IPR002048;IPR018247;IPR018247;IPR002048;IPR011992	EF-hand domain;EF-hand domain;EF-hand domain;EF-Hand 1, calcium-binding site;EF-Hand 1, calcium-binding site;EF-hand domain;EF-hand domain pair	-	Ca2 -binding protein (EF-Hand superfamily	0.082	42.7	K16465	-
FhHiC23_g6199	2901.22	-0.534642	0.110442	-4.84091	1.29245726758865e-06	1.02019218187618e-05	Carbonyl reductase [Fasciola gigantica]	Fasciola gigantica	2.3e-202	0.9859	TPP66244	564	Carbonyl reductase [Fasciola gigantica]	Fasciola gigantica	2.3e-202	0.9859	TPP66244	564	Carbonyl reductase [NADPH] 1; AltName: 15-hydroxyprostaglandin dehydrogenase [NADP(+)]; AltName: 20-beta-hydroxysteroid dehydrogenase; AltName: Alcohol dehydrogenase [NAD(P)+] CBR1; AltName: NADPH-dependent carbonyl reductase 1; AltName: Prostaglandin 9-ketoreductase; Short=PG-9-KR; AltName: Prostaglandin-E(2) 9-reductase [Mus musculus]	Mus musculus	2.6e-68	0.6268	P48758	216.468	(+)-neomenthol dehydrogenase [Glycine max]	Danio rerio	4.7e-73	0.6727	NP_919360	228.794	Smp_033540	8.01e-142	GO:0004090	carbonyl reductase (NADPH) activity	EC:1.1.1.184	carbonyl reductase (NADPH)	IPR002347;IPR002347;IPR045313;IPR036291	Short-chain dehydrogenase/reductase SDR;Short-chain dehydrogenase/reductase SDR;Short-chain dehydrogenase/reductase SDR;Short-chain dehydrogenase/reductase SDR;Short-chain dehydrogenase/reductase SDR;Short-chain dehydrogenase/reductase SDR;Short-chain dehydrogenase/reductase SDR;Short-chain dehydrogenase/reductase SDR;Carbonyl reductase [NADPH] 1-like;NAD(P)-binding domain superfamily	CBR3	15-hydroxyprostaglandin dehydrogenase (NADP+) activity	2.8e-106	391.7	K00079,K00084	map00590,map00790,map00980,map01100,map05204
FhHiC23_g6283	429.602	-1.16985	0.1659	-7.05155	1.76940725526733e-12	4.32904299965178e-11	Endoribonuclease Dicer 4 [Fasciola hepatica]	Fasciola hepatica	0	0.9784	THD23653	2127	Endoribonuclease Dicer 4 [Fasciola gigantica]	Fasciola gigantica	0	0.9801	TPP64552	1740	Endoribonuclease Dcr-1; Short=Protein dicer-1 [Drosophila melanogaster]	Drosophila melanogaster	1.3e-26	0.452	Q9VCU9	122.479	endoribonuclease Dicer isoform 1 [Homo sapiens]	Drosophila melanogaster	1.7e-26	0.452	NP_524453	122.479	Smp_033600	0	GO:0003723;GO:0004525;GO:0004530;GO:0005634;GO:0005737;GO:0006309;GO:0016442;GO:0030422;GO:0031054	RNA binding;ribonuclease III activity;deoxyribonuclease I activity;nucleus;cytoplasm;apoptotic DNA fragmentation;RISC complex;siRNA processing;pre-miRNA processing	EC:3.1.30;EC:3.1.21.1;EC:3.1.26.3	Acting on ester bonds;deoxyribonuclease I;ribonuclease III	IPR000999;IPR000999;IPR036389;IPR036389;IPR000999;IPR000999;IPR000999;IPR000999;IPR000999;IPR036389;IPR036389	Ribonuclease III domain;Ribonuclease III domain;Ribonuclease III, endonuclease domain superfamily;Ribonuclease III, endonuclease domain superfamily;Ribonuclease III, endonuclease domain superfamily;Ribonuclease III domain;Ribonuclease III domain;Ribonuclease III domain;Ribonuclease III domain;Ribonuclease III domain;Ribonuclease III, endonuclease domain superfamily;Ribonuclease III, endonuclease …	-	deoxyribonuclease I activity	8.9e-180	637.9	K11592	map05206
FhHiC23_g6416	775.457	-0.593385	0.147258	-4.02956	5.58804940411488e-05	0.000314408	Pre-mRNA-splicing factor cwc15 [Fasciola hepatica]	Fasciola hepatica	4.4e-157	1	THD23378	449	Pre-mRNA-splicing factor cwc15 [Fasciolopsis buski]	Fasciolopsis buski	3.1e-136	0.8985	KAA0187917	396	Spliceosome-associated protein CWC15 homolog [Bos taurus]	Bos taurus	1e-54	0.6199	Q2KJD3	179.489	spliceosome-associated protein CWC15 homolog [Homo sapiens]	Homo sapiens	1.1e-31	0.7895	NP_001350300;NP_001350301;NP_057487	120.168	Smp_033680	3.45e-107	GO:0003723;GO:0045292;GO:0071013	RNA binding;mRNA cis splicing, via spliceosome;catalytic step 2 spliceosome	-	-	IPR006973;IPR006973	Pre-mRNA-splicing factor Cwf15/Cwc15;Pre-mRNA-splicing factor Cwf15/Cwc15	CWC15	RNA splicing, via transesterification reactions with bulged adenosine as nucleophile	1.1e-70	273.5	K09191,K12863	map03040
FhHiC23_g4922	133.902	-1.97542	0.403024	-4.90149	9.51109452974473e-07	7.71590219389794e-06	Deoxyribodipyrimidine photo-lyase [Fasciola hepatica]	Fasciola hepatica	0	1	THD25823	1112	Deoxyribodipyrimidine photo-lyase [Fasciolopsis buski]	Fasciolopsis buski	0	0.9043	KAA0198044	942	Deoxyribodipyrimidine photo-lyase; AltName: DNA photolyase; AltName: Photoreactivating enzyme [Potorous tridactylus]	Potorous tridactylus	9.3e-170	0.6117	Q28811	498.434	photorepair, isoform B [Drosophila melanogaster]	Drosophila melanogaster	7e-174	0.6276	NP_724613	509.22	Smp_033700	0	GO:0000719;GO:0003904	photoreactive repair;deoxyribodipyrimidine photo-lyase activity	EC:4.1.99.3	deoxyribodipyrimidine photo-lyase	IPR006050;IPR014729;IPR052219;IPR006050;IPR036155;IPR036134	DNA photolyase, N-terminal;Rossmann-like alpha/beta/alpha sandwich fold;Rossmann-like alpha/beta/alpha sandwich fold;Rossmann-like alpha/beta/alpha sandwich fold;Rossmann-like alpha/beta/alpha sandwich fold;DNA Photolyase Class-2;DNA photolyase, N-terminal;Cryptochrome/photolyase, N-terminal domain superfamily;Cryptochrome/DNA photolyase, FAD-binding domain-like superfamily	phr	Deoxyribodipyrimidine photo-lyase activity. It is involved in the biological process described with DNA repair	7.7e-192	677.2	K01669	-
FhHiC23_g6386	3712.13	-0.619895	0.115548	-5.36482	8.10320191831408e-08	8.23571668652711e-07	Mothers against decapentaplegic [Fasciola gigantica]	Fasciola gigantica	0	0.8859	TPP57878	1204	Mothers against decapentaplegic [Fasciola gigantica]	Fasciola gigantica	0	0.8859	TPP57878	1204	Mothers against decapentaplegic homolog 4; Short=MAD homolog 4; Short=Mothers against DPP homolog 4; AltName: Deletion target in pancreatic carcinoma 4 homolog; AltName: SMAD family member 4; Short=SMAD 4; Short=Smad4 [Mus musculus]	Mus musculus	9.3e-96	0.7338	P97471	310.842	mothers against decapentaplegic homolog 4 isoform a [Homo sapiens]	Mus musculus	2.4e-96	0.7338	XP_006525764	310.071	Smp_033950	2.08e-53	GO:0000978;GO:0000981;GO:0005737;GO:0006357;GO:0007179;GO:0009653;GO:0030154;GO:0030509;GO:0046872;GO:0060395;GO:0070411;GO:0071144	RNA polymerase II cis-regulatory region sequence-specific DNA binding;DNA-binding transcription factor activity, RNA polymerase II-specific;cytoplasm;regulation of transcription by RNA polymerase II;transforming growth factor beta receptor signaling pathway;anatomical structure morphogenesis;cell differentiation;BMP signaling pathway;metal ion binding;SMAD protein signal transduction;I-SMAD bindi…	-	-	IPR001132;IPR003619;IPR003619;IPR017855;IPR001132;IPR036578;IPR013790;IPR001132;IPR013019;IPR036578;IPR008984	SMAD domain, Dwarfin-type;MAD homology 1, Dwarfin-type;MAD homology 1, Dwarfin-type;SMAD-like domain superfamily;SMAD domain, Dwarfin-type;SMAD MH1 domain superfamily;Dwarfin;SMAD domain, Dwarfin-type;MAD homology, MH1;MAD homology, MH1;SMAD MH1 domain superfamily;SMAD/FHA domain superfamily	SMAD4	transforming growth factor beta receptor, common-partner cytoplasmic mediator activity	2.4e-173	615.9	K04501	map04068,map04110,map04310,map04350,map04371,map04390,map04520,map04550,map04659,map04933,map05161,map05166,map05200,map05210,map05212,map05220,map05225,map05226
FhHiC23_g5585	22522.4	-0.398853	0.0965497	-4.13106	3.6108686839901e-05	0.000212679	TPP64988.1 DnaJ like protein subfamily A member 1 [Fasciola gigantica]/DnaJ like protein subfamily A member 1 [Fasciola hepatica]	Fasciola hepatica/Fasciola gigantica	2.9e-290	1	THD25259;THD25259	796	DnaJ like protein subfamily A member 1 [Fasciolopsis buski]	Fasciolopsis buski	4.5e-278	0.9627	KAA0199617	765	DnaJ homolog subfamily A member 1; AltName: DnaJ protein homolog 2; AltName: HSDJ; AltName: Heat shock 40 kDa protein 4; AltName: Heat shock protein J2; Short=HSJ-2; AltName: Human DnaJ protein 2; Short=hDj-2; Flags: Precursor [Homo sapiens]	Homo sapiens	4.2e-133	0.7726	P31689	390.578	dnaJ homolog subfamily A member 1 [Mus musculus]	Homo sapiens	5.4e-133	0.7726	NP_001530	390.578	Smp_035200	0	GO:0005524;GO:0005634;GO:0005829;GO:0009408;GO:0016020;GO:0030544;GO:0042026;GO:0046872;GO:0051082	ATP binding;nucleus;cytosol;response to heat;membrane;Hsp70 protein binding;protein refolding;metal ion binding;unfolded protein binding	-	-	IPR001623;IPR001623;IPR002939;IPR001305;IPR001623;IPR036869;IPR044713;IPR001305;IPR012724;IPR001623;IPR001623;IPR001305;IPR036869;IPR008971;IPR008971;IPR036410	DnaJ domain;DnaJ domain;DnaJ domain;DnaJ domain;DnaJ domain;DnaJ domain;Chaperone DnaJ, C-terminal;Heat shock protein DnaJ, cysteine-rich domain;DnaJ domain;DnaJ domain;DnaJ domain;Chaperone J-domain superfamily;DnaJ homolog subfamily A member 1/2-like;Heat shock protein DnaJ, cysteine-rich domain;Chaperone DnaJ;DnaJ domain;DnaJ domain;DnaJ domain;Heat shock protein DnaJ, cysteine-rich domain;Cha…	DNAJA4	homolog, subfamily A, member	1e-154	553.1	K09502,K09503,K09505	map04141
FhHiC23_g9948	7529.34	-0.565085	0.103959	-5.43566	5.45953422391938e-08	5.73198088324895e-07	Dolichyl-diphosphooligosaccharide--protein glycosyltransferase 48 kDa subunit [Fasciola gigantica]	Fasciola gigantica	2.7e-259	0.9919	TPP66515	718	Dolichyl-diphosphooligosaccharide--protein glycosyltransferase 48 kDa subunit [Fasciola gigantica]	Fasciola gigantica	2.7e-259	0.9919	TPP66515	718	Dolichyl-diphosphooligosaccharide--protein glycosyltransferase 48 kDa subunit; Short=DDOST 48 kDa subunit; Short=Oligosaccharyl transferase 48 kDa subunit; Flags: Precursor [Bos taurus]	Bos taurus	7.5e-147	0.7258	A6QPY0	425.631	dolichyl-diphosphooligosaccharide--protein glycosyltransferase 48 kDa subunit precursor [Mus musculus]	Mus musculus	1.7e-146	0.7231	NP_031864	425.246	Smp_035470	5.25e-178	GO:0008250;GO:0016740;GO:0018279	oligosaccharyltransferase complex;transferase activity;protein N-linked glycosylation via asparagine	EC:2	Transferases	IPR005013;IPR005013;noIPR	Dolichyl-diphosphooligosaccharide--protein glycosyltransferase 48kDa subunit;Dolichyl-diphosphooligosaccharide--protein glycosyltransferase 48kDa subunit;Dolichyl-diphosphooligosaccharide--protein glycosyltransferase 48kDa subunit;Dolichyl-diphosphooligosaccharide--protein glycosyltransferase 48kDa subunit;Dolichyl-diphosphooligosaccharide--protein glycosyltransferase 48kDa subunit;Dolichyl-dipho…	DDOST	Essential subunit of the N-oligosaccharyl transferase (OST) complex which catalyzes the transfer of a high mannose oligosaccharide from a lipid-linked oligosaccharide donor to an asparagine residue within an Asn-X-Ser Thr consensus motif in nascent polypeptide chains	2.9e-135	488.4	K12670	map00510,map00513,map01100,map04141
MSTRG.18017	2845.52	-0.730039	0.124618	-5.85823	4.67832801495432e-09	6.0807018213601e-08	Ribosomal protein L44 [Fasciola hepatica]/TPP60963.1 Ribosomal protein L44 [Fasciola gigantica]	Fasciola hepatica/Fasciola gigantica	1e-66	0.9906	THD18029;THD18029	208	unnamed protein product [Echinostoma caproni]	Echinostoma caproni	5.9e-66	0.9811	VDP93246	206	RecName: Full=Large ribosomal subunit protein eL42; AltName: Full=60S ribosomal protein L44; AltName: Full=L41; AltName: Full=Ribosomal protein rpl-36.A [Caenorhabditis elegans]	Caenorhabditis elegans	3.5e-54	0.8774	P48166	169.088	60S ribosomal protein L44 [Glycine max]	Caenorhabditis elegans	4.9e-54	0.8774	NP_496375	169.088	Smp_035790	6.07e-62	GO:0003735;GO:0006412;GO:0022625	structural constituent of ribosome;translation;cytosolic large ribosomal subunit	-	-	IPR000552;IPR053708;IPR000552;IPR000552;IPR011332	Aquaporin-like;Large ribosomal subunit protein eL42;Eukaryotic Ribosomal Large Subunit eL42;Large ribosomal subunit protein eL42;Large ribosomal subunit protein eL42;Zinc-binding ribosomal protein	-	-	-	-	-	-
FhHiC23_g15837	3602.98	-0.656243	0.128952	-5.08906	3.5984044642604e-07	3.19221869372534e-06	Ribosomal protein L44 [Fasciola hepatica]/TPP60963.1 Ribosomal protein L44 [Fasciola gigantica]	Fasciola hepatica/Fasciola gigantica	3.1e-68	1	THD18029;THD18029	210	unnamed protein product [Echinostoma caproni]	Echinostoma caproni	1.8e-67	0.9906	VDP93246	208	Large ribosomal subunit protein eL42; AltName: 60S ribosomal protein L44; AltName: L41; AltName: Ribosomal protein rpl-36.A [Caenorhabditis elegans]	Caenorhabditis elegans	1.3e-55	0.8868	P48166	171.014	60S ribosomal protein L44 [Glycine max]	Caenorhabditis elegans	1.8e-55	0.8868	NP_496375	171.014	Smp_035790	2.34e-63	GO:0003735;GO:0006412;GO:0022625	structural constituent of ribosome;translation;cytosolic large ribosomal subunit	-	-	IPR000552;IPR053708;IPR000552;IPR000552;IPR011332	Large ribosomal subunit protein eL42;Eukaryotic Ribosomal Large Subunit eL42;Large ribosomal subunit protein eL42;Large ribosomal subunit protein eL42;Large ribosomal subunit protein eL42;Zinc-binding ribosomal protein	RpL36A	structural constituent of ribosome	1.8e-45	188.3	K02929	map03010
FhHiC23_g15849	2211.36	-0.891469	0.144072	-6.18767	6.10582697686214e-10	9.3790359272425e-09	Ribosomal protein L37 [Fasciola hepatica]	Fasciola hepatica	5.7e-40	1	THD21261	137	unnamed protein product [Echinostoma caproni]	Echinostoma caproni	1.1e-39	1	VDP68062	137	Large ribosomal subunit protein eL37; AltName: 60S ribosomal protein L37 [Schistosoma mansoni]	Schistosoma mansoni	1.6e-26	0.9365	O44125	95.9005	large ribosomal subunit protein eL37 [Mus musculus]	Drosophila melanogaster	6.8e-17	0.7612	NP_001259561;NP_573005	72.0182	Smp_035800	1.23e-35	GO:0003735;GO:0006412;GO:0019843;GO:0022625;GO:0046872	structural constituent of ribosome;translation;rRNA binding;cytosolic large ribosomal subunit;metal ion binding	-	-	IPR011331;IPR001569;IPR011332	Large ribosomal subunit protein eL37/eL43;Large ribosomal subunit protein eL37;Large ribosomal subunit protein eL37;Zinc-binding ribosomal protein	RPL37	structural constituent of ribosome	1.4e-24	118.6	K02922	map03010
FhHiC23_g15848	2035.03	-0.869198	0.144418	-6.01862	1.75905920416625e-09	2.48335068327074e-08	Ribosomal protein L37 [Fasciola hepatica]	Fasciola hepatica	5.7e-40	1	THD21261	137	unnamed protein product [Echinostoma caproni]	Echinostoma caproni	1.1e-39	1	VDP68062	137	Large ribosomal subunit protein eL37; AltName: 60S ribosomal protein L37 [Schistosoma mansoni]	Schistosoma mansoni	1.6e-26	0.9365	O44125	95.9005	large ribosomal subunit protein eL37 [Mus musculus]	Drosophila melanogaster	6.8e-17	0.7612	NP_001259561;NP_573005	72.0182	Smp_035800	1.23e-35	GO:0003735;GO:0006412;GO:0019843;GO:0022625;GO:0046872	structural constituent of ribosome;translation;rRNA binding;cytosolic large ribosomal subunit;metal ion binding	-	-	IPR011331;IPR001569;IPR011332	Large ribosomal subunit protein eL37/eL43;Large ribosomal subunit protein eL37;Large ribosomal subunit protein eL37;Zinc-binding ribosomal protein	RPL37	structural constituent of ribosome	1.4e-24	118.6	K02922	map03010
FhHiC23_g14024	3586.31	-0.436626	0.101632	-4.29613	1.73801976790875e-05	0.000110689	putative cellular retinaldehyde-binding protein [Fasciola hepatica]	Fasciola hepatica	1.4e-186	0.8686	THD27118	525	hypothetical protein FBUS_06380, partial [Fasciolopsis buski]	Fasciolopsis buski	4.3e-93	0.8299	KAA0190944	283	-	-	-	-	-	-	PRELI domain containing protein 3B [Danio rerio]	Danio rerio	0.00054	0.5227	NP_956028	43.8986	Smp_036250	3.24e-48	GO:0005758;GO:0015914;GO:0120009;GO:1990050	mitochondrial intermembrane space;phospholipid transport;intermembrane lipid transfer;phosphatidic acid transfer activity	-	-	IPR006797;IPR037365;IPR006797	PRELI/MSF1 domain;Slowmo/Ups family;PRELI/MSF1 domain	SLMO2	phosphatidic acid transporter activity	6e-37	161.4	-	-
MSTRG.7406	1582.48	-0.755477	0.134874	-5.60137	2.12664699697494e-08	2.43124735742407e-07	Serine/arginine-rich splicing factor [Fasciola gigantica]	Fasciola gigantica	5.3e-57	0.9804	TPP56699	200	Serine/arginine-rich splicing factor [Fasciola gigantica]	Fasciola gigantica	5.3e-57	0.9804	TPP56699	200	RecName: Full=Serine/arginine-rich splicing factor 4; AltName: Full=Splicing factor, arginine/serine-rich 4 [Mus musculus]	Mus musculus	5e-17	0.8305	Q8VE97	85.5001	serine/arginine-rich splicing factor 4 isoform a [Mus musculus]	Danio rerio	1.2e-18	0.8621	NP_957161	88.1965	Smp_036270	5.49e-22	GO:0003729;GO:0005634;GO:0005737	mRNA binding;nucleus;cytoplasm	-	-	IPR012677;IPR000504;IPR050374;IPR000504;IPR035979	Nucleotide-binding alpha-beta plait domain superfamily;RNA recognition motif domain;RRT5/SRSF/Splicing Factor SR;RNA recognition motif domain;RNA-binding domain superfamily	-	-	-	-	-	-
MSTRG.7405	3423.36	-0.639258	0.151407	-4.22212	2.42011646407591e-05	0.000149464	Serine/arginine-rich splicing factor 4, partial [Fasciola hepatica]	Fasciola hepatica	2.6e-78	1	THD18395	262	Serine/arginine-rich splicing factor [Fasciola gigantica]	Fasciola gigantica	2e-67	1	TPP56699	232	RecName: Full=Serine/arginine-rich splicing factor 4; AltName: Full=Pre-mRNA-splicing factor SRP75; AltName: Full=SRP001LB; AltName: Full=Splicing factor, arginine/serine-rich 4 [Homo sapiens]	Homo sapiens	2.5e-31	0.7034	Q08170	130.183	serine/arginine-rich splicing factor 5 isoform 1 [Mus musculus]	Drosophila melanogaster	5.3e-35	0.6797	NP_788670;NP_001163604	131.724	Smp_036270	1.17e-91	GO:0003729;GO:0005634;GO:0005737;GO:0016973;GO:0071028;GO:1990904	mRNA binding;nucleus;cytoplasm;poly(A)+ mRNA export from nucleus;nuclear mRNA surveillance;ribonucleoprotein complex	-	-	IPR000504;IPR012677;IPR050374;IPR000504;IPR035979	RNA recognition motif domain;Nucleotide-binding alpha-beta plait domain superfamily;RRT5/SRSF/Splicing Factor SR;RNA recognition motif domain;RNA-binding domain superfamily	-	RNA splicing	1.9e-25	122.5	K12893	map03040,map05168
FhHiC23_g13582	9011.81	-0.363309	0.0834186	-4.35526	1.32910704823074e-05	8.73205566194846e-05	unnamed protein product [Echinostoma caproni]	Echinostoma caproni	2.4e-292	0.793	VDP91467	816	unnamed protein product [Echinostoma caproni]	Echinostoma caproni	2.4e-292	0.793	VDP91467	816	Polypyrimidine tract-binding protein 1; Short=PTB [Bos taurus]	Bos taurus	2.3e-42	0.5556	Q8WN55	162.925	polypyrimidine tract-binding protein 3 isoform 2 [Mus musculus]	Homo sapiens	9.9e-44	0.5593	XP_047295070	163.31	Smp_036590	0	GO:0003729;GO:0005634;GO:0043484	mRNA binding;nucleus;regulation of RNA splicing	-	-	IPR000504;IPR012677;IPR012677;IPR012677;IPR012677;IPR000504;IPR000504;IPR000504;IPR035979;IPR035979;IPR035979	RNA recognition motif domain;Nucleotide-binding alpha-beta plait domain superfamily;Nucleotide-binding alpha-beta plait domain superfamily;Nucleotide-binding alpha-beta plait domain superfamily;Nucleotide-binding alpha-beta plait domain superfamily;Nucleotide-binding alpha-beta plait domain superfamily;Nucleotide-binding alpha-beta plait domain superfamily;RNA recognition motif domain;RNA recogni…	PTBP2	regulation of secretory granule organization	6.7e-173	614	K08524,K13218,K14948,K17844	map03320,map04151,map04659,map04919,map04920,map04932,map04976,map05160,map05200,map05202,map05216,map05222,map05223,map05226
FhHiC23_g2425	1066.62	-0.602756	0.127877	-4.71354	2.43444394754056e-06	1.81809922988284e-05	hypothetical protein D915_006568 [Fasciola hepatica]	Fasciola hepatica	0	1	THD22843	846	hypothetical protein FGIG_08580 [Fasciola gigantica]	Fasciola gigantica	5.4e-293	0.9716	TPP60145	805	Something about silencing protein 10; AltName: Charged amino acid-rich leucine zipper 1; Short=Crl-1; AltName: Disrupter of silencing SAS10; AltName: UTP3 homolog [Mus musculus]	Mus musculus	8e-12	0.5556	Q9JI13	70.4774	something about silencing protein 10 isoform X3 [Glycine max]	Mus musculus	1e-11	0.5556	NP_075541	70.4774	Smp_037460	1.59e-125	GO:0000462;GO:0005730;GO:0032040	maturation of SSU-rRNA from tricistronic rRNA transcript (SSU-rRNA, 5.8S rRNA, LSU-rRNA);nucleolus;small-subunit processome	-	-	IPR018972;IPR007146	Sas10 C-terminal domain;Sas10/Utp3/C1D	UTP3	maturation of SSU-rRNA from tricistronic rRNA transcript (SSU-rRNA, 5.8S rRNA, LSU-rRNA)	2.6e-87	329.3	K14765,K14767	-
FhHiC23_g1685	685.223	-2.47259	0.144375	-17.1262	9.46427211155751e-66	6.82310924095886e-63	Zygotic DNA replication licensing factor mcm3 [Fasciola gigantica]	Fasciola gigantica	0	0.8932	TPP64338	1342	Zygotic DNA replication licensing factor mcm3 [Fasciola gigantica]	Fasciola gigantica	0	0.8932	TPP64338	1342	Zygotic DNA replication licensing factor mcm3; AltName: Zygotic minichromosome maintenance protein 3; Short=zMCM3 [Xenopus tropicalis]	Xenopus tropicalis	0	0.6926	Q28BS0	687.182	Minichromosome maintenance (MCM2/3/5) family protein [Arabidopsis thaliana]	Mus musculus	0	0.6912	NP_032589	681.019	Smp_037590	0	GO:0000727;GO:0003697;GO:0005524;GO:0005634;GO:0006271;GO:0016887;GO:0017116;GO:0032508;GO:0042555;GO:1902975	double-strand break repair via break-induced replication;single-stranded DNA binding;ATP binding;nucleus;DNA strand elongation involved in DNA replication;ATP hydrolysis activity;single-stranded DNA helicase activity;DNA duplex unwinding;MCM complex;mitotic DNA replication initiation	EC:3.6.1.15	nucleoside-triphosphate phosphatase	IPR001208;IPR008046;IPR031327;IPR041562;IPR033762;IPR027417;IPR001208;IPR012340;IPR031327;IPR018525;IPR001208;IPR027417;IPR012340	MCM domain;DNA replication licensing factor Mcm3;Mini-chromosome maintenance protein;MCM, AAA-lid domain;MCM OB domain;P-loop containing nucleoside triphosphate hydrolase;MCM domain;Nucleic acid-binding, OB-fold;Mini-chromosome maintenance protein;Mini-chromosome maintenance, conserved site;MCM domain;P-loop containing nucleoside triphosphate hydrolase;Nucleic acid-binding, OB-fold	MCM3	DNA replication initiation	1.1e-288	999.2	K02541	map03030,map04110,map04111,map04113
FhHiC23_g11586	3234.86	-0.573288	0.0919084	-6.2376	4.44335009065487e-10	7.02950325686761e-09	Alanine--tRNA ligase cytoplasmic [Fasciola gigantica]	Fasciola gigantica	0	0.8924	TPP57566	1708	Alanine--tRNA ligase cytoplasmic [Fasciola gigantica]	Fasciola gigantica	0	0.8924	TPP57566	1708	Alanine--tRNA ligase, cytoplasmic; AltName: Alanyl-tRNA synthetase; Short=AlaRS [Mesocricetus auratus]	Mesocricetus auratus	0	0.7292	Q8CFX8	1116.68	alanine--tRNA ligase, cytoplasmic isoform X1 [Mus musculus]	Mus musculus	0	0.7253	XP_006530987;NP_666329;XP_006530985	1115.52	Smp_038240	0	GO:0000049;GO:0002161;GO:0004813;GO:0005524;GO:0005739;GO:0005829;GO:0006419;GO:0008270;GO:0045892;GO:0106074	tRNA binding;aminoacyl-tRNA editing activity;alanine-tRNA ligase activity;ATP binding;mitochondrion;cytosol;alanyl-tRNA aminoacylation;zinc ion binding;negative regulation of DNA-templated transcription;aminoacyl-tRNA metabolism involved in translational fidelity	EC:6.1.1.7;EC:3.1.1	alanine--tRNA ligase;Acting on ester bonds	IPR002318;IPR012947;IPR018164;IPR045864;IPR003156;IPR002318;IPR012947;IPR050058;IPR018165;IPR023033;IPR045864;IPR009000;IPR018162;IPR018163	Alanine-tRNA ligase, class IIc;Alanine-tRNA ligase, class IIc;Alanine-tRNA ligase, class IIc;Alanine-tRNA ligase, class IIc;Threonyl/alanyl tRNA synthetase, SAD;Alanyl-tRNA synthetase, class IIc, N-terminal;Class II Aminoacyl-tRNA synthetase/Biotinyl protein ligase (BPL) and lipoyl protein ligase (LPL);DHHA1 domain;DHHA1 domain;Alanine-tRNA ligase, class IIc;Threonyl/alanyl tRNA synthetase, SAD;T…	AARS	Catalyzes the attachment of alanine to tRNA(Ala) in a two-step reaction alanine is first activated by ATP to form Ala- AMP and then transferred to the acceptor end of tRNA(Ala). Also edits incorrectly charged tRNA(Ala) via its editing domain	-	1287.7	K01872	map00970
FhHiC23_g10799	17009.1	-0.83699	0.119888	-6.98141	2.92223193600158e-12	6.86978612085241e-11	Ribosomal protein L6 component of cytosolic 80S ribosome and 60S large subunit [Fasciola hepatica]	Fasciola hepatica	4.1e-166	1	THD20540	469	Ribosomal protein RPL6 [Fasciola gigantica]	Fasciola gigantica	2.3e-163	0.9878	TPP65090	462	Large ribosomal subunit protein eL6; AltName: 60S ribosomal protein L6; AltName: Neoplasm-related protein C140 [Rattus norvegicus]	Rattus norvegicus	1.2e-51	0.6538	P21533	172.94	large ribosomal subunit protein eL6 [Mus musculus]	Mus musculus	3.7e-50	0.6484	NP_035420;NP_001408239	169.474	Smp_038510	1.65e-108	GO:0002181;GO:0003723;GO:0003735;GO:0022625	cytoplasmic translation;RNA binding;structural constituent of ribosome;cytosolic large ribosomal subunit	-	-	IPR014722;IPR000915;IPR000915;IPR041997;IPR008991	Large ribosomal subunit protein uL2, domain 2;Large ribosomal subunit protein eL6;Large ribosomal subunit protein eL6;Large ribosomal subunit protein eL6, KOW domain;Translation protein SH3-like domain superfamily	RPL6	60s ribosomal protein	2.2e-78	298.9	K02934	map03010
FhHiC23_g981	1171.2	-0.582321	0.141367	-4.11921	3.80170265829636e-05	0.000222225	Small nuclear ribonucleoprotein G [Fasciola hepatica]	Fasciola hepatica	6.5e-45	1	THD27331	149	Small nuclear ribonucleoprotein G [Fasciolopsis buski]	Fasciolopsis buski	2.6e-44	1	KAA0183750	147	Small nuclear ribonucleoprotein G; Short=snRNP-G; AltName: Sm protein G; Short=Sm-G; Short=SmG [Homo sapiens]	Mus musculus/Homo sapiens/Bos taurus	8.9e-19	0.7763	P62308;Q3ZBL0;P62309	75.485	small nuclear ribonucleoprotein G isoform e [Homo sapiens]	Mus musculus/Homo sapiens	1.2e-18	0.7763	NP_003087;NP_080782	75.485	Smp_038680	3.52e-43	GO:0000387;GO:0003723;GO:0005682;GO:0005685;GO:0005686;GO:0005687;GO:0005689;GO:0034719;GO:0043186;GO:0071004;GO:0071011;GO:0071013;GO:0097526	spliceosomal snRNP assembly;RNA binding;U5 snRNP;U1 snRNP;U2 snRNP;U4 snRNP;U12-type spliceosomal complex;SMN-Sm protein complex;P granule;U2-type prespliceosome;precatalytic spliceosome;catalytic step 2 spliceosome;spliceosomal tri-snRNP complex	-	-	IPR001163;IPR001163;IPR044641;IPR047575;IPR010920	Sm domain, eukaryotic/archaea-type;Sm domain, eukaryotic/archaea-type;Sm domain, eukaryotic/archaea-type;Sm-like protein Lsm7/SmG;Sm domain;LSM domain superfamily	SNRPG	spliceosomal snRNP assembly	1.9e-28	131.3	K11099	map03040
FhHiC23_g11530	2527.67	-0.583962	0.101017	-5.78081	7.43408593865992e-09	9.28445331038874e-08	putative ribosome biogenesis protein tsr1 (20S rRNA accumulation protein 1) [Fasciola hepatica]	Fasciola hepatica	0	0.9989	THD23918	1806	putative ribosome biogenesis protein tsr1 (20S rRNA accumulation protein 1) [Fasciola gigantica]	Fasciola gigantica	0	0.9897	TPP64764	1677	Pre-rRNA-processing protein TSR1 homolog [Homo sapiens]	Homo sapiens	1.4e-46	0.6632	Q2NL82	183.341	pre-rRNA-processing protein TSR1 homolog [Glycine max]	Homo sapiens	1.9e-46	0.6632	NP_060598	183.341	Smp_038930	0	GO:0000462;GO:0000479;GO:0003924;GO:0005525;GO:0030688;GO:0034511	maturation of SSU-rRNA from tricistronic rRNA transcript (SSU-rRNA, 5.8S rRNA, LSU-rRNA);endonucleolytic cleavage of tricistronic rRNA transcript (SSU-rRNA, 5.8S rRNA, LSU-rRNA);GTPase activity;GTP binding;preribosome, small subunit precursor;U3 snoRNA binding	EC:3.6.1.15	nucleoside-triphosphate phosphatase	IPR007034;IPR007034;IPR039761;noIPR	Ribosome biogenesis protein BMS1/TSR1, C-terminal;Ribosome biogenesis protein BMS1/TSR1, C-terminal;Ribosome biogenesis protein BMS1/TSR1, C-terminal;Ribosome biogenesis protein Bms1/Tsr1;Ribosome biogenesis protein Bms1/Tsr1;Ribosome biogenesis protein Bms1/Tsr1;Ribosome biogenesis protein Bms1/Tsr1;Ribosome biogenesis protein Bms1/Tsr1;Ribosome biogenesis protein Bms1/Tsr1	TSR1	pre-rRNA-processing protein TSR1 homolog	3.8e-216	758.4	K14799	-
FhHiC23_g11529	2162.53	-0.732586	0.128965	-5.68052	1.34286284561649e-08	1.60460981353555e-07	mRNA cap guanine-N7 methyltransferase [Fasciola hepatica]	Fasciola hepatica	0	0.9911	THD23919	1465	mRNA cap guanine-N7 methyltransferase [Fasciola gigantica]	Fasciola gigantica	0	0.9668	TPP64763	1415	mRNA cap guanine-N7 methyltransferase; AltName: RG7MT1; AltName: mRNA (guanine-N(7))-methyltransferase; AltName: mRNA cap methyltransferase [Rattus norvegicus]	Rattus norvegicus	1.7e-71	0.503	Q5U2U7	245.358	mRNA cap guanine-N7 methyltransferase isoform 1 [Mus musculus]	Homo sapiens	3e-70	0.5495	NP_001365064;NP_003790;XP_047293864	243.047	Smp_038940	3.23e-114	GO:0003723;GO:0004482;GO:0005634;GO:0006325;GO:0006370;GO:0106005	RNA binding;mRNA 5'-cap (guanine-N7-)-methyltransferase activity;nucleus;chromatin organization;7-methylguanosine mRNA capping;RNA 5'-cap (guanine-N7)-methylation	EC:2.1.1.56	mRNA (guanine-N(7))-methyltransferase	IPR019734;IPR019544;IPR029063;IPR011990;IPR004971;IPR039753;IPR019734;IPR004971;IPR029063;IPR011990	Tetratricopeptide repeat;Tetratricopeptide, SHNi-TPR domain;S-adenosyl-L-methionine-dependent methyltransferase superfamily;Tetratricopeptide-like helical domain superfamily;mRNA (guanine-N(7))-methyltransferase domain;mRNA (guanine-N(7))-methyltransferase domain;mRNA (guanine-N(7))-methyltransferase domain;mRNA cap guanine-N7 methyltransferase;Tetratricopeptide repeat;mRNA (guanine-N(7))-methylt…	RNMT	Belongs to the class I-like SAM-binding methyltransferase superfamily. mRNA cap 0 methyltransferase family	1e-92	348.2	K00565	map03015
FhHiC23_g11661	3726.85	-1.39619	0.168028	-8.30931	9.62598904052538e-17	4.09824588520636e-15	L-lactate dehydrogenase A chain [Fasciola hepatica]	Fasciola hepatica	8e-213	0.9573	THD22890	593	L-lactate dehydrogenase A chain [Fasciolopsis buski]	Fasciolopsis buski	8e-197	0.9297	KAA0185729	553	L-lactate dehydrogenase; Short=LDH [Petromyzon marinus]	Petromyzon marinus	3.1e-111	0.7307	P33571	328.946	L-lactate dehydrogenase A-like 6A isoform X3 [Homo sapiens]	Danio rerio	4.4e-111	0.7432	NP_571321	328.946	Smp_038950	5.69e-169	GO:0004459;GO:0005737;GO:0006089;GO:0006090;GO:0016020	L-lactate dehydrogenase activity;cytoplasm;lactate metabolic process;pyruvate metabolic process;membrane	EC:1.1.1.27	L-lactate dehydrogenase	IPR001557;IPR001236;IPR022383;IPR001557;IPR011304;IPR015955;IPR018177;IPR015955;IPR036291	L-lactate/malate dehydrogenase;Lactate/malate dehydrogenase, N-terminal;Lactate/malate dehydrogenase, N-terminal;Lactate/malate dehydrogenase, C-terminal;L-lactate/malate dehydrogenase;L-lactate dehydrogenase;Lactate dehydrogenase/glycoside hydrolase, family 4, C-terminal;Lactate dehydrogenase/glycoside hydrolase, family 4, C-terminal;Lactate dehydrogenase/glycoside hydrolase, family 4, C-termina…	LDHB	L-lactate dehydrogenase activity	8.8e-125	453.4	K00016	map00010,map00270,map00620,map00640,map01100,map01110,map01120,map01130,map04922
FhHiC23_g3826	3559.49	-0.935689	0.118599	-7.8895	3.0340826741355e-15	1.07224085091834e-13	WD-repeat protein 1 [Fasciola hepatica]	Fasciola hepatica	0	0.9959	THD23134	983	WD-repeat protein 1 [Fasciola gigantica]	Fasciola gigantica	0	0.9498	TPP60886	920	Angio-associated migratory cell protein [Pongo abelii]	Pongo abelii	1.8e-27	0.4013	Q5RCG7	117.857	U4/U6 small nuclear ribonucleoprotein PRP4-like protein [Glycine max]	Homo sapiens	3.1e-27	0.4013	NP_001078	117.472	Smp_040100	2.37e-105	GO:0005829	cytosol	-	-	IPR001680;IPR001680;IPR015943;IPR051179;IPR001680;IPR001680;IPR036322	WD40 repeat;WD40 repeat;WD40/YVTN repeat-like-containing domain superfamily;Multifunctional WD repeat-containing protein;WD40 repeat;WD40 repeat;WD40 repeat;WD40-repeat-containing domain superfamily	AAMP	smooth muscle cell migration	3.3e-70	272.7	K03440,K14818	-
FhHiC23_g3713	17535.9	-0.479565	0.107488	-4.46159	8.13552928194016e-06	5.56468144559778e-05	Peptidyl-prolyl cis-trans isomerase A [Fasciola gigantica]	Fasciola gigantica	2.2e-120	1	TPP59863	347	Peptidyl-prolyl cis-trans isomerase A [Fasciola gigantica]	Fasciola gigantica	2.2e-120	1	TPP59863	347	Peptidyl-prolyl cis-trans isomerase; Short=PPIase; AltName: Cyclophilin; Short=CPH; AltName: Cyclosporin A-binding protein; AltName: Rotamase [Candida albicans SC5314]	Candida albicans SC5314	3.1e-79	0.8679	P22011	235.343	peptidyl-prolyl cis-trans isomerase A isoform 1 [Homo sapiens]	Homo sapiens	8.5e-75	0.7988	NP_066953	224.172	Smp_040130	1.88e-79	GO:0003755;GO:0005634;GO:0005739;GO:0005829;GO:0005886;GO:0006457;GO:0016018	peptidyl-prolyl cis-trans isomerase activity;nucleus;mitochondrion;cytosol;plasma membrane;protein folding;cyclosporin A binding	EC:5.2.1.8	peptidylprolyl isomerase	IPR002130;IPR002130;IPR029000;IPR024936;IPR020892;IPR002130;IPR029000	Cyclophilin-type peptidyl-prolyl cis-trans isomerase domain;Cyclophilin-type peptidyl-prolyl cis-trans isomerase domain;Cyclophilin-type peptidyl-prolyl cis-trans isomerase domain;Cyclophilin-like domain superfamily;Cyclophilin-type peptidyl-prolyl cis-trans isomerase;Cyclophilin-type peptidyl-prolyl cis-trans isomerase;Cyclophilin-type peptidyl-prolyl cis-trans isomerase, conserved site;Cyclophi…	-	regulation of proton-transporting ATPase activity, rotational mechanism	8.5e-71	273.1	K09565	map04020,map04022,map05012,map05016,map05145
FhHiC23_g14581	154.638	-0.997763	0.260221	-3.83429	0.000125926	0.000653124	DNA-binding protein RFX7 [Fasciola hepatica]	Fasciola hepatica	0	0.9963	THD28526	2000	DNA-binding protein RFX7 [Fasciola gigantica]	Fasciola gigantica	0	0.9881	TPP56929	1980	DNA-binding protein RFX7; AltName: Regulatory factor X 7 [Xenopus laevis]	Xenopus laevis	8.3e-31	0.4575	A0A1L8H0H2	135.576	DNA-binding protein RFX5 isoform 1 [Homo sapiens]	Danio rerio	7e-32	0.4749	XP_021326242	139.428	Smp_040350	0	GO:0000978;GO:0000981;GO:0006357	RNA polymerase II cis-regulatory region sequence-specific DNA binding;DNA-binding transcription factor activity, RNA polymerase II-specific;regulation of transcription by RNA polymerase II	-	-	IPR003150;IPR036388;IPR039779;IPR003150;IPR036390	DNA-binding RFX-type winged-helix domain;Winged helix-like DNA-binding domain superfamily;RFX-like DNA-binding protein;DNA-binding RFX-type winged-helix domain;Winged helix DNA-binding domain superfamily	RFX7	RNA polymerase II proximal promoter sequence-specific DNA binding	6.9e-217	761.1	-	-
FhHiC23_g7053	7790.6	-0.42822	0.106682	-4.01397	5.97048113568317e-05	0.000333668	Peptidyl-prolyl cis-trans isomerase B [Fasciola hepatica]	Fasciola hepatica	1.9e-33	0.9683	THD19428	125	Peptidyl-prolyl cis-trans isomerase B [Fasciola gigantica]	Fasciola gigantica	8.7e-32	0.9365	TPP60925	121	Peptidyl-prolyl cis-trans isomerase 6; Short=PPIase 6; AltName: Cyclophilin-6; AltName: Rotamase 6; Flags: Precursor [Caenorhabditis elegans]	Caenorhabditis elegans	1.9e-32	0.8108	P52014	114.775	peptidyl-prolyl cis-trans isomerase A isoform X1 [Homo sapiens]	Caenorhabditis elegans	2.4e-32	0.8108	NP_497257	114.775	Smp_040790	9.39e-31	GO:0003755;GO:0005829;GO:0005886;GO:0006457;GO:0043231	peptidyl-prolyl cis-trans isomerase activity;cytosol;plasma membrane;protein folding;intracellular membrane-bounded organelle	EC:5.2.1.8	peptidylprolyl isomerase	IPR002130;IPR002130;IPR029000;IPR002130;IPR029000	Cyclophilin-type peptidyl-prolyl cis-trans isomerase domain;Cyclophilin-type peptidyl-prolyl cis-trans isomerase domain;Cyclophilin-like domain superfamily;Cyclophilin-like domain superfamily;Cyclophilin-type peptidyl-prolyl cis-trans isomerase domain;Cyclophilin-like domain superfamily	Ppib	PPIases accelerate the folding of proteins. It catalyzes the cis-trans isomerization of proline imidic peptide bonds in oligopeptides	3.8e-23	114	K03768	-
FhHiC23_g9999	8940.6	-0.976992	0.0944483	-10.3442	4.44636403549471e-25	4.04058661175125e-23	Asparaginyl tRNA synthetase cytoplasmic [Fasciola hepatica]	Fasciola hepatica	0	1	THD24092	1083	Asparaginyl tRNA synthetase cytoplasmic [Fasciola gigantica]	Fasciola gigantica	0	0.9921	TPP63376	1004	Asparagine--tRNA ligase, cytoplasmic; AltName: Asparaginyl-tRNA synthetase; Short=AsnRS [Bos taurus]	Bos taurus	0	0.7584	Q2KJG3	619.772	asparagine--tRNA ligase, cytoplasmic isoform X1 [Homo sapiens]	Homo sapiens	0	0.7561	XP_005266757	617.846	Smp_041450	0	GO:0003676;GO:0004816;GO:0005524;GO:0005737;GO:0006421	nucleic acid binding;asparagine-tRNA ligase activity;ATP binding;cytoplasm;asparaginyl-tRNA aminoacylation	EC:6.1.1.22	asparagine--tRNA ligase	IPR002312;IPR004365;IPR045864;IPR048952;IPR004364;IPR004522;IPR012340;IPR006195;IPR012340;IPR045864	Aspartyl/Asparaginyl-tRNA synthetase, class IIb;OB-fold nucleic acid binding domain, AA-tRNA synthetase-type;Class II Aminoacyl-tRNA synthetase/Biotinyl protein ligase (BPL) and lipoyl protein ligase (LPL);Class II Aminoacyl-tRNA synthetase/Biotinyl protein ligase (BPL) and lipoyl protein ligase (LPL);Asparagine--tRNA ligase, N-terminal domain;Aminoacyl-tRNA synthetase, class II (D/K/N);Asparagin…	NARS	asparagine-tRNA ligase activity	1.3e-220	772.7	K01893,K02902	map00970,map03010
FhHiC23_g9621	4817.44	-0.583894	0.0967298	-6.03634	1.57650589076878e-09	2.2550707278801e-08	Isoleucine--trna cytoplasmic [Fasciola hepatica]	Fasciola hepatica	2.9e-90	1	THD19745	288	tRNA ligase class I [Opisthorchis viverrini]	Opisthorchis viverrini	2e-73	0.8731	OON15960	230	Isoleucine--tRNA ligase, cytoplasmic; AltName: Isoleucyl-tRNA synthetase; Short=IRS; Short=IleRS [Homo sapiens]	Homo sapiens	4.9e-60	0.848	P41252	204.142	isoleucine--tRNA ligase, cytoplasmic isoform 1 [Homo sapiens]	Homo sapiens	6.2e-60	0.848	NP_001365511	204.142	Smp_041600	1.19e-64	GO:0000049;GO:0002161;GO:0004822;GO:0005524;GO:0006428;GO:0016020;GO:0106074	tRNA binding;aminoacyl-tRNA editing activity;isoleucine-tRNA ligase activity;ATP binding;isoleucyl-tRNA aminoacylation;membrane;aminoacyl-tRNA metabolism involved in translational fidelity	EC:6.1.1.5;EC:3.1.1	isoleucine--tRNA ligase;Acting on ester bonds	IPR002300;IPR014729;IPR023586;IPR001412;noIPR	Aminoacyl-tRNA synthetase, class Ia;Rossmann-like alpha/beta/alpha sandwich fold;Isoleucine-tRNA ligase, type 2;Aminoacyl-tRNA synthetase, class I, conserved site;Aminoacyl-tRNA synthetase, class I, conserved site	Aats-ile	Belongs to the class-I aminoacyl-tRNA synthetase family	4.3e-54	217.6	K01870	map00970
MSTRG.10923	4527.68	-0.74291	0.127067	-5.84659	5.0176165103969e-09	6.46728306834709e-08	small subunit ribosomal protein S27e [Paragonimus westermani]	Paragonimus westermani	2e-55	1	KAA3673350	179	small subunit ribosomal protein S27e [Paragonimus westermani]	Paragonimus westermani	2e-55	1	KAA3673350	179	RecName: Full=Small ribosomal subunit protein eS27-like; AltName: Full=40S ribosomal protein S27-like [Bos taurus]	Bos taurus	1.7e-29	0.8171	Q3T0B7	106.301	40S ribosomal protein S27-2 [Glycine max]	Danio rerio	3.8e-30	0.8049	NP_957059	108.227	Smp_041650	1.25e-40	GO:0000028;GO:0003723;GO:0003735;GO:0006412;GO:0022627	ribosomal small subunit assembly;RNA binding;structural constituent of ribosome;translation;cytosolic small ribosomal subunit	-	-	IPR023407;IPR000592;IPR000592;IPR000592;IPR011332	DNA/RNA polymerase superfamily;Small ribosomal subunit protein eS27, zinc-binding domain superfamily;Small ribosomal subunit protein eS27;Small ribosomal subunit protein eS27;Small ribosomal subunit protein eS27;Zinc-binding ribosomal protein	RpS27	ribosomal small subunit assembly	6.5e-38	162.9	K02978	map03010
FhHiC23_g677	6552.5	-0.551879	0.0986163	-5.59622	2.19071622287193e-08	2.48587672971008e-07	T-complex protein 1 subunit gamma [Fasciola gigantica]	Fasciola gigantica	1.9e-36	0.9861	TPP64942	139	T-complex protein 1 subunit gamma [Fasciola gigantica]	Fasciola gigantica	1.9e-36	0.9861	TPP64942	139	T-complex protein 1 subunit gamma; Short=TCP-1-gamma; AltName: CCT-gamma; AltName: Chaperonin containing TCP1 subunit 3 [Drosophila melanogaster]	Drosophila melanogaster	8.8e-29	0.8955	P48605	109.768	T-complex protein 1 subunit gamma [Glycine max]	Drosophila melanogaster	1.1e-28	0.8955	NP_732167;NP_001189236;NP_650572;NP_001189237	109.768	Smp_041740	3.07e-39	GO:0005524;GO:0005832;GO:0006457;GO:0016887;GO:0051082;GO:0140662	ATP binding;chaperonin-containing T-complex;protein folding;ATP hydrolysis activity;unfolded protein binding;ATP-dependent protein folding chaperone	EC:3.6.1.15	nucleoside-triphosphate phosphatase	IPR027413;IPR002423;IPR017998;IPR002194;IPR027413	GroEL-like equatorial domain superfamily;Chaperonin Cpn60/GroEL/TCP-1 family;Chaperone tailless complex polypeptide 1 (TCP-1);Chaperonin TCP-1, conserved site;GroEL-like equatorial domain superfamily	CCT3	unfolded protein binding	9.2e-28	129	K09495	-
FhHiC23_g682	6516.23	-0.550107	0.0979395	-5.6168	1.94525784688734e-08	2.24743785857261e-07	T-complex protein 1 subunit gamma [Fasciola gigantica]	Fasciola gigantica	3.1e-248	0.9783	TPP64942	694	T-complex protein 1 subunit gamma [Fasciola gigantica]	Fasciola gigantica	3.1e-248	0.9783	TPP64942	694	T-complex protein 1 subunit gamma; Short=TCP-1-gamma; AltName: CCT-gamma [Bos taurus]	Bos taurus	2.9e-180	0.832	Q3T0K2	514.227	T-complex protein 1 subunit gamma [Glycine max]	Drosophila melanogaster	4.3e-180	0.832	NP_732167;NP_001189236;NP_650572;NP_001189237	514.227	Smp_041740	0	GO:0005524;GO:0005832;GO:0006457;GO:0016887;GO:0051082;GO:0140662	ATP binding;chaperonin-containing T-complex;protein folding;ATP hydrolysis activity;unfolded protein binding;ATP-dependent protein folding chaperone	EC:3.6.1.15	nucleoside-triphosphate phosphatase	IPR017998;IPR027413;IPR012719;IPR002423;IPR027410;IPR027409;IPR017998;IPR002194;IPR002194;IPR027410;IPR027409;IPR027413	Chaperone tailless complex polypeptide 1 (TCP-1);Chaperone tailless complex polypeptide 1 (TCP-1);Chaperone tailless complex polypeptide 1 (TCP-1);GroEL-like equatorial domain superfamily;T-complex protein 1, gamma subunit;Chaperonin Cpn60/GroEL/TCP-1 family;TCP-1-like chaperonin intermediate domain superfamily;GroEL-like apical domain superfamily;Chaperone tailless complex polypeptide 1 (TCP-1);…	CCT3	unfolded protein binding	2.5e-171	608.2	K09495	-
FhHiC23_g3089	1065.81	-0.534534	0.134069	-3.98701	6.69122521060481e-05	0.000369933	Ribonuclease HII [Fasciola hepatica]	Fasciola hepatica	5.2e-222	0.9936	THD25566	620	Ribonuclease HII [Fasciolopsis buski]	Fasciolopsis buski	6e-188	0.9367	KAA0189223	534	Ribonuclease H2 subunit A; Short=RNase H2 subunit A; AltName: Ribonuclease HI large subunit; Short=RNase HI large subunit; AltName: Ribonuclease HI subunit A [Mus musculus]	Mus musculus	8.7e-80	0.6627	Q9CWY8	251.521	ribonuclease H2 subunit A [Danio rerio]	Danio rerio	9e-82	0.6639	NP_956520	256.914	Smp_041890	5e-126	GO:0003723;GO:0004523;GO:0006298;GO:0032299;GO:0043137;GO:0046872	RNA binding;RNA-DNA hybrid ribonuclease activity;mismatch repair;ribonuclease H2 complex;DNA replication, removal of RNA primer;metal ion binding	EC:3.1.30;EC:3.1.26.4	Acting on ester bonds;ribonuclease H	IPR024567;IPR004649;IPR036397;IPR023160;IPR001352;IPR024567;IPR012337	Ribonuclease HII/HIII domain;Ribonuclease H2, subunit A;Ribonuclease H superfamily;Ribonuclease HII, helix-loop-helix cap domain superfamily;Ribonuclease HII/HIII;Ribonuclease HII/HIII domain;Ribonuclease HII/HIII domain;Ribonuclease H-like superfamily	RNASEH2A	RNA-DNA hybrid ribonuclease activity	4.9e-107	394.8	K10743	map03030
FhHiC23_g1372	8224.12	-0.783594	0.111544	-7.02496	2.14131245480847e-12	5.13440197035449e-11	TPP60243.1 Large subunit ribosomal protein LP1 [Fasciola gigantica]/Large subunit ribosomal protein LP1 [Fasciola hepatica]	Fasciola hepatica/Fasciola gigantica	2.3e-60	1	THD18599;THD18599	191	unnamed protein product [Echinostoma caproni]	Echinostoma caproni	3.6e-51	0.8974	VDP93666	168	Large ribosomal subunit protein P1; AltName: 60S acidic ribosomal protein P1; AltName: Acidic ribosomal protein RPA2; AltName: RP21C [Drosophila melanogaster]	Drosophila melanogaster	1.3e-11	0.8525	P08570	59.6918	ribosomal protein P1 [Schizosaccharomyces pombe]	Drosophila melanogaster	1.7e-11	0.8525	NP_001259822;NP_476630	59.6918	Smp_041980	7.6e-36	GO:0002181;GO:0003735;GO:0006414;GO:0022625;GO:0030295;GO:0043021	cytoplasmic translation;structural constituent of ribosome;translational elongation;cytosolic large ribosomal subunit;protein kinase activator activity;ribonucleoprotein complex binding	-	-	IPR038716;IPR027534;noIPR	Large ribosomal subunit protein P1/P2, N-terminal domain;Large ribosomal subunit protein P1/P2, N-terminal domain;Large ribosomal subunit protein P1/P2, N-terminal domain;Large ribosomal subunit protein P1/P2;Large ribosomal subunit protein P1/P2	RPLP1	Belongs to the eukaryotic ribosomal protein P1 P2 family	2.5e-21	108.2	K02942	map03010
FhHiC23_g3361	12096.8	-0.628748	0.125227	-5.02085	5.14423953483685e-07	4.40457690654994e-06	Ribosomal protein L10A [Fasciola hepatica]	Fasciola hepatica	1.3e-68	1	THD19614	220	Ribosomal protein L10Ab [Fasciola gigantica]	Fasciola gigantica	1.1e-67	0.991	TPP64283	218	Large ribosomal subunit protein uL1; AltName: 60S ribosomal protein L10a-2 [Drosophila melanogaster]	Drosophila melanogaster	2.9e-76	0.9099	Q9VTP4	184.882	60S ribosomal protein L10a [Glycine max]	Drosophila melanogaster	4.3e-76	0.9099	NP_648514	184.882	Smp_042090	1.71e-57	GO:0000470;GO:0003723;GO:0003735;GO:0006412;GO:0022625	maturation of LSU-rRNA;RNA binding;structural constituent of ribosome;translation;cytosolic large ribosomal subunit	-	-	IPR028364;IPR050257;IPR023673;IPR028364;IPR023674	Ribosomal protein uL1/ribosomal biogenesis protein;Eukaryotic ribosomal RNA-processing and assembly protein;Large ribosomal subunit protein uL1, conserved site;Ribosomal protein uL1/ribosomal biogenesis protein;Ribosomal protein uL1-like	RPL10A	Belongs to the universal ribosomal protein uL1 family	2.7e-43	182.2	K02865	map03010
FhHiC23_g3036	245.433	-3.11984	0.301449	-10.3495	4.20726529798124e-25	3.85570906206518e-23	MutS 6 [Fasciola hepatica]	Fasciola hepatica	0	0.9966	THD27253	2372	DNA mismatch repair protein MSH6 [Fasciola gigantica]	Fasciola gigantica	0	0.8928	TPP64507	1952	DNA mismatch repair protein Msh6 [Gallus gallus]	Gallus gallus	0	0.6366	E1BYJ2	884.789	DNA mismatch repair protein Msh6 isoform 12 [Homo sapiens]	Mus musculus	0	0.6255	NP_034960	883.248	Smp_042670	0	GO:0005524;GO:0006298;GO:0030983;GO:0032301;GO:0140664	ATP binding;mismatch repair;mismatched DNA binding;MutSalpha complex;ATP-dependent DNA damage sensor activity	-	-	IPR007696;IPR000432;IPR000432;IPR016151;IPR007695;IPR007861;IPR007696;IPR017261;IPR027417;IPR036678;IPR045076;IPR000432;IPR016151;IPR036678;IPR036187;IPR027417	DNA mismatch repair protein MutS, core;DNA mismatch repair protein MutS, C-terminal;DNA mismatch repair protein MutS, C-terminal;DNA mismatch repair protein MutS, N-terminal;DNA mismatch repair protein MutS-like, N-terminal;DNA mismatch repair protein MutS, clamp;DNA mismatch repair protein MutS, core;DNA mismatch repair protein MutS/MSH;DNA mismatch repair protein MutS/MSH;P-loop containing nucl…	MSH6	guanine/thymine mispair binding	-	1329.3	K08737	map01524,map03430,map05200,map05210
FhHiC23_g2799	118.34	-2.75348	0.38705	-7.11401	1.12723028790094e-12	2.86820431373195e-11	Chromosome transmission fidelity protein 18 [Fasciola hepatica]	Fasciola hepatica	0	0.9967	THD22359	1748	hypothetical protein CRM22_002308 [Opisthorchis felineus]	Opisthorchis felineus	8.7e-300	0.6768	TGZ72051	862	Chromosome transmission fidelity protein 18 homolog [Xenopus laevis]	Xenopus laevis	3.8e-77	0.4453	Q6NU40	275.018	chromosome transmission fidelity protein 18 homolog [Glycine max]	Danio rerio	7.9e-83	0.4648	NP_001103572	290.426	Smp_042810	0	GO:0005524;GO:0016887	ATP binding;ATP hydrolysis activity	EC:3.6.1.15	nucleoside-triphosphate phosphatase	IPR003593;IPR003959;IPR027417;IPR053016;IPR027417	AAA+ ATPase domain;AAA+ ATPase domain;ATPase, AAA-type, core;P-loop containing nucleoside triphosphate hydrolase;CTF18-RFC complex component;CTF18-RFC complex component;P-loop containing nucleoside triphosphate hydrolase	CHTF18	positive regulation of DNA-directed DNA polymerase activity	7.2e-212	744.2	K11269	-
FhHiC23_g1648	17441.1	-0.596674	0.103125	-5.78596	7.21014515695767e-09	9.04530275259168e-08	Heterogeneous nuclear ribonucleoprotein A2 [Fasciola hepatica]/TPP67188.1 Heterogeneous nuclear ribonucleoprotein A2 [Fasciola gigantica]	Fasciola hepatica/Fasciola gigantica	1.9e-203	1	THD20302;THD20302	567	uncharacterized protein LOC447602 [Xenopus laevis]/AAH81212.1 MGC84815 protein [Xenopus laevis]	Xenopus laevis/Xenopus laevis	1.2e-192	0.9418	NP_001087778	540	Heterogeneous nuclear ribonucleoprotein A2 homolog 1; AltName: hnRNP A2(A) [Xenopus laevis]	Xenopus laevis	5.8e-65	0.6733	P51989	210.305	heterogeneous nuclear ribonucleoproteins A2/B1 isoform X4 [Homo sapiens]	Homo sapiens	9.7e-65	0.712	XP_047276260;XP_047276259;XP_047276262;XP_047276261	208.764	Smp_043100	7.7e-146	GO:0000398;GO:0003730;GO:0005654;GO:0010468;GO:0071013	mRNA splicing, via spliceosome;mRNA 3'-UTR binding;nucleoplasm;regulation of gene expression;catalytic step 2 spliceosome	-	-	IPR000504;IPR012677;IPR000504;IPR012677;IPR000504;IPR000504;IPR035979;IPR035979	RNA recognition motif domain;Nucleotide-binding alpha-beta plait domain superfamily;RNA recognition motif domain;Nucleotide-binding alpha-beta plait domain superfamily;Nucleotide-binding alpha-beta plait domain superfamily;RNA recognition motif domain;RNA recognition motif domain;RNA recognition motif domain;RNA recognition motif domain;RNA-binding domain superfamily;RNA-binding domain superfamily	HNRNPA2B1	mRNA transport	3.6e-80	305.1	K12741,K13158,K14411	map03015,map03040
MSTRG.649	12063.2	-1.32669	0.161647	-8.20734	2.26142776905206e-16	9.13978778302389e-15	hypothetical protein D915_010563 [Fasciola hepatica]	Fasciola hepatica	5.4e-105	0.9878	THD18767	319	hypothetical protein FGIG_10026 [Fasciola gigantica]	Fasciola gigantica	6.1e-99	0.9695	TPP63327	303	-	-	-	-	-	-	-	-	-	-	-	-	Smp_043120	8.85e-21	-	-	-	-	IPR014729;IPR006016;noIPR	Rossmann-like alpha/beta/alpha sandwich fold;UspA;UspA;UspA;UspA	-	-	-	-	-	-
MSTRG.646	8451.66	-1.29654	0.155043	-8.36247	6.14198204548237e-17	2.67820136450993e-15	hypothetical protein D915_010563 [Fasciola hepatica]	Fasciola hepatica	5.9e-102	0.9937	THD18767	311	hypothetical protein FGIG_10026 [Fasciola gigantica]	Fasciola gigantica	6.6e-96	0.9748	TPP63327	295	-	-	-	-	-	-	-	-	-	-	-	-	Smp_043120	5.85e-19	-	-	-	-	IPR006016;IPR014729;noIPR	UspA;Rossmann-like alpha/beta/alpha sandwich fold;Rossmann-like alpha/beta/alpha sandwich fold;Rossmann-like alpha/beta/alpha sandwich fold	-	-	-	-	-	-
FhHiC23_g2655	1403.33	-0.649182	0.153136	-4.23926	2.24260510388074e-05	0.000139137	Serine threonine protein kinase RIO2 [Fasciola gigantica]	Fasciola gigantica	1.5e-190	0.9018	TPP66019	541	Serine threonine protein kinase RIO2 [Fasciola gigantica]	Fasciola gigantica	1.5e-190	0.9018	TPP66019	541	Serine/threonine-protein kinase RIO2; AltName: RIO kinase 2 [Mus musculus]	Mus musculus	1.6e-19	0.5488	Q9CQS5	92.4337	serine/threonine-protein kinase RIO2 [Danio rerio]	Leishmania donovani	3.4e-25	0.5538	XP_003862855	108.997	Smp_043200	4.54e-65	GO:0004674;GO:0005524;GO:0005634;GO:0005829;GO:0030490;GO:0030688	protein serine/threonine kinase activity;ATP binding;nucleus;cytosol;maturation of SSU-rRNA;preribosome, small subunit precursor	EC:2.7.11.1	non-specific serine/threonine protein kinase	IPR018935;IPR011009	RIO kinase, conserved site;Protein kinase-like domain superfamily	RIOK2	protein serine/threonine kinase activity	9.2e-45	187.6	K07179	map03008
FhHiC23_g3729	640.199	-0.842307	0.159216	-5.29035	1.2208016649222e-07	1.18934677517736e-06	hypothetical protein D915_007132 [Fasciola hepatica]	Fasciola hepatica	2.4e-149	0.991	THD21964	426	hypothetical protein FBUS_05840 [Fasciolopsis buski]	Fasciolopsis buski	1.5e-99	0.8018	KAA0200794	300	UPF0641 membrane protein PJ4664.05 [Schizosaccharomyces pombe 972h-]	Schizosaccharomyces pombe 972h-	1.7e-10	0.4815	Q96WV4	62.003	androgen-dependent TFPI-regulating protein-like [Danio rerio]	Schizosaccharomyces pombe	2.2e-10	0.4815	NP_595280	62.003	Smp_043600	1.89e-38	GO:0012505;GO:0016020	endomembrane system;membrane	-	-	IPR006838;IPR006838;noIPR	ADTRP/AIG1;ADTRP/AIG1;ADTRP/AIG1;ADTRP/AIG1;ADTRP/AIG1;ADTRP/AIG1;ADTRP/AIG1;ADTRP/AIG1;ADTRP/AIG1;ADTRP/AIG1;ADTRP/AIG1;ADTRP/AIG1;ADTRP/AIG1;ADTRP/AIG1;ADTRP/AIG1;ADTRP/AIG1;ADTRP/AIG1	-	integral membrane protein	1.1e-07	63.9	-	-
FhHiC23_g7269	1579.67	-0.689387	0.167347	-4.1195	3.79698307796738e-05	0.000222154	hypothetical protein D915_007573 [Fasciola hepatica]	Fasciola hepatica	7.9e-148	1	THD21554	420	Very-long-chain (3R)-3-hydroxyacyl-CoA dehydratase 3 [Fasciola gigantica]	Fasciola gigantica	5.6e-133	0.9855	TPP57240	404	Ubiquitin-like-conjugating enzyme ATG10; AltName: Autophagy-related protein 10 [Dictyostelium discoideum]	Dictyostelium discoideum	1.1e-12	0.512	Q55EL2	67.781	ubiquitin-like-conjugating enzyme ATG10 isoform X2 [Homo sapiens]	Dictyostelium discoideum AX4	1.4e-12	0.512	XP_647008	67.781	Smp_044260	1.42e-27	GO:0005789;GO:0006508;GO:0008234;GO:0016236;GO:0019777;GO:0030148;GO:0030497;GO:0032446;GO:0042761;GO:0102158	endoplasmic reticulum membrane;proteolysis;cysteine-type peptidase activity;macroautophagy;Atg12 transferase activity;sphingolipid biosynthetic process;fatty acid elongation;protein modification by small protein conjugation;very long-chain fatty acid biosynthetic process;very-long-chain (3R)-3-hydroxyacyl-CoA dehydratase activity	EC:3.4;EC:4.2.1.74;EC:4.2.1.134;EC:4.2.1.17;EC:2.3.2	Acting on peptide bonds (peptidases);medium-chain-enoyl-CoA hydratase;very-long-chain (3R)-3-hydroxyacyl-CoA dehydratase;enoyl-CoA hydratase;Acyltransferases	IPR007135;noIPR	Ubiquitin-like-conjugating enzyme Atg3/Atg10;Ubiquitin-like-conjugating enzyme Atg3/Atg10;Ubiquitin-like-conjugating enzyme Atg3/Atg10	ATG10	Autophagy related 10	7.9e-21	107.5	K00626,K17888	map00071,map00072,map00280,map00310,map00362,map00380,map00620,map00630,map00640,map00650,map00720,map00900,map01100,map01110,map01120,map01130,map01200,map01212,map02020,map04136,map04138,map04140
FhHiC23_g736	1973.84	-0.915188	0.136617	-6.69893	2.09957609481164e-11	4.1890804223788e-10	rRNA 2'-O-methyltransferase fibrillarin, partial [Fasciola gigantica]	Fasciola gigantica	8.3e-171	0.9773	TPP59337	485	rRNA 2'-O-methyltransferase fibrillarin, partial [Fasciola gigantica]	Fasciola gigantica	8.3e-171	0.9773	TPP59337	485	rRNA 2'-O-methyltransferase fibrillarin; AltName: Histone-glutamine methyltransferase [Drosophila erecta]	Drosophila erecta	3.6e-117	0.8319	Q8I1F4	344.739	rRNA 2'-O-methyltransferase fibrillarin 2 [Glycine max]	Drosophila melanogaster	1.3e-116	0.8276	NP_523817	343.584	Smp_044280	4.11e-151	GO:0000494;GO:0003723;GO:0005730;GO:0006338;GO:0008649;GO:0015030;GO:0031167;GO:0031428;GO:0032040;GO:1990259	box C/D sno(s)RNA 3'-end processing;RNA binding;nucleolus;chromatin remodeling;rRNA methyltransferase activity;Cajal body;rRNA methylation;box C/D methylation guide snoRNP complex;small-subunit processome;histone H2AQ104 methyltransferase activity	EC:2.1.1	Transferring one-carbon groups	IPR000692;IPR000692;IPR000692;IPR029063;IPR020813;IPR000692;IPR029063	rRNA 2'-O-methyltransferase fibrillarin-like;rRNA 2'-O-methyltransferase fibrillarin-like;rRNA 2'-O-methyltransferase fibrillarin-like;rRNA 2'-O-methyltransferase fibrillarin-like;rRNA 2'-O-methyltransferase fibrillarin-like;S-adenosyl-L-methionine-dependent methyltransferase superfamily;S-adenosyl-L-methionine-dependent methyltransferase superfamily;S-adenosyl-L-methionine-dependent methyltransf…	Fib	ubiE/COQ5 methyltransferase family	1.4e-114	419.5	K14563	map03008
FhHiC23_g12455	6831.93	-0.683121	0.0928713	-7.35556	1.90124374692109e-13	5.34027269589732e-12	TPP62718.1 Far upstream element-binding protein 2 [Fasciola gigantica]/Far upstream element-binding protein 2 [Fasciola hepatica]	Fasciola hepatica/Fasciola gigantica	0	0.9525	THD19881;THD19881	872	Far upstream element-binding protein 2 [Fasciolopsis buski]	Fasciolopsis buski	1.6e-295	0.8574	KAA0197488	819	Far upstream element-binding protein 1; Short=FBP; Short=FUSE-binding protein 1 [Mus musculus]	Mus musculus	3.4e-33	0.4657	Q91WJ8	136.732	far upstream element-binding protein 1 isoform 7 [Mus musculus]	Mus musculus	3.4e-33	0.4657	NP_001342301	137.117	Smp_044550	0	GO:0000381;GO:0003729;GO:0005634;GO:0005737;GO:0006259;GO:0006355	regulation of alternative mRNA splicing, via spliceosome;mRNA binding;nucleus;cytoplasm;DNA metabolic process;regulation of DNA-templated transcription	-	-	IPR004087;IPR036612;IPR015096;IPR004088;IPR036612;IPR036612;IPR036612	K Homology domain;K Homology domain, type 1 superfamily;Far upstream element-binding protein, C-terminal;K Homology domain, type 1;K Homology domain, type 1;K Homology domain, type 1;K Homology domain, type 1;K Homology domain, type 1;K Homology domain, type 1 superfamily;K Homology domain, type 1 superfamily;K Homology domain, type 1 superfamily	FUBP1	nucleic acid binding	2.5e-129	469.2	K13210	-
FhHiC23_g12454	7906.84	-0.605785	0.117485	-5.15625	2.51937908017895e-07	2.29524560851349e-06	TPP62718.1 Far upstream element-binding protein 2 [Fasciola gigantica]/Far upstream element-binding protein 2 [Fasciola hepatica]	Fasciola hepatica/Fasciola gigantica	0	0.9544	THD19881;THD19881	874	Far upstream element-binding protein 2 [Fasciolopsis buski]	Fasciolopsis buski	2.9e-296	0.8593	KAA0197488	821	Far upstream element-binding protein 1; Short=FBP; Short=FUSE-binding protein 1; AltName: DNA helicase V; Short=hDH V [Homo sapiens]	Homo sapiens	3.7e-33	0.4602	Q96AE4	136.732	far upstream element-binding protein 1 isoform X3 [Homo sapiens]	Homo sapiens	4.2e-33	0.4602	XP_047289441	137.117	Smp_044550	0	GO:0000381;GO:0003729;GO:0005634;GO:0005737;GO:0006259;GO:0006355	regulation of alternative mRNA splicing, via spliceosome;mRNA binding;nucleus;cytoplasm;DNA metabolic process;regulation of DNA-templated transcription	-	-	IPR004087;IPR036612;IPR004088;IPR036612;IPR015096;IPR036612;IPR036612;IPR036612	K Homology domain;K Homology domain, type 1 superfamily;K Homology domain, type 1;K Homology domain, type 1 superfamily;Far upstream element-binding protein, C-terminal;Far upstream element-binding protein, C-terminal;Far upstream element-binding protein, C-terminal;Far upstream element-binding protein, C-terminal;Far upstream element-binding protein, C-terminal;K Homology domain, type 1 superfam…	FUBP1	nucleic acid binding	1.9e-129	469.5	K13210	-
FhHiC23_g12867	4679.57	-0.541081	0.121645	-4.44804	8.66578532215059e-06	5.88641975337541e-05	TPP65393.1 Cytosolic large ribosomal subunit protein L30 [Fasciola gigantica]/Cytosolic large ribosomal subunit protein L30 [Fasciola hepatica]	Fasciola hepatica/Fasciola gigantica	4.2e-58	1	THD26592;THD26592	185	unnamed protein product [Echinostoma caproni]	Echinostoma caproni	1.4e-56	0.978	VDP94900	180	Large ribosomal subunit protein eL30; AltName: 60S ribosomal protein L30 [Lupinus luteus]	Lupinus luteus	3.1e-31	0.8	O49884	108.997	60S ribosomal protein L30 [Glycine max]	Glycine max	1.3e-30	0.8068	NP_001364945;XP_003536811	107.457	Smp_044580	9.3e-59	GO:0003723;GO:0003735;GO:0022625	RNA binding;structural constituent of ribosome;cytosolic large ribosomal subunit	-	-	IPR029064;IPR004038;IPR039109;IPR022991;IPR029064	Ribosomal protein eL30-like superfamily;Ribosomal protein eL8/eL30/eS12/Gadd45;Large ribosomal subunit protein eL30-like;Large ribosomal subunit protein eL30, conserved site;Ribosomal protein eL30-like superfamily	rpl30	ribosomal protein	5.8e-40	169.9	K02908	map03010
FhHiC23_g4664	959.746	-0.606598	0.140199	-4.3267	1.51360010750942e-05	9.82477284670279e-05	Mitotic checkpoint protein BUB3 [Fasciola hepatica]	Fasciola hepatica	3.9e-267	1	THD20916	734	Mitotic checkpoint protein BUB3 [Fasciola gigantica]	Fasciola gigantica	8.9e-264	0.9918	TPP63665	726	Mitotic checkpoint protein BUB3; Short=xbub3; AltName: WD repeat protein Bub3 [Xenopus laevis]	Xenopus laevis	1.1e-121	0.6716	Q9YGY3	357.451	mitotic checkpoint protein BUB3 isoform a [Mus musculus]	Mus musculus/Homo sapiens	1.9e-121	0.6687	NP_001007794;NP_033904;NP_001304279	357.066	Smp_045060	0	GO:0000776;GO:0005654;GO:0007094;GO:0009524;GO:0033597;GO:0043130;GO:0051321;GO:1990298	kinetochore;nucleoplasm;mitotic spindle assembly checkpoint signaling;phragmoplast;mitotic checkpoint complex;ubiquitin binding;meiotic cell cycle;bub1-bub3 complex	-	-	IPR001680;IPR015943;IPR001680;IPR001680;IPR036322	WD40 repeat;WD40/YVTN repeat-like-containing domain superfamily;WD40 repeat;WD40 repeat;WD40 repeat;WD40-repeat-containing domain superfamily	BUB3	mitotic spindle assembly checkpoint	4.1e-174	617.5	K02180	map04110,map04111,map05166
FhHiC23_g4666	1723.6	-0.726882	0.108792	-6.68141	2.3664897472256e-11	4.66993068001781e-10	U3 small nucleolar RNA-associated protein 15 [Fasciola hepatica]	Fasciola hepatica	0	0.9931	THD23720	1161	U3 small nucleolar RNA-associated protein 15 [Fasciola gigantica]	Fasciola gigantica	0	0.9793	TPP63663	1141	U3 small nucleolar RNA-associated protein 15 homolog [Danio rerio]	Danio rerio	9.8e-32	0.3923	Q7ZW33	132.88	U3 small nucleolar RNA-associated protein 15 homolog [Danio rerio]	Danio rerio	1.3e-31	0.3923	NP_955998;XP_005159039	132.88	Smp_045070	2.37e-168	GO:0005730;GO:0006364;GO:0045943	nucleolus;rRNA processing;positive regulation of transcription by RNA polymerase I	-	-	IPR001680;IPR015943;IPR001680;IPR015943;IPR018983;IPR019775;IPR001680;IPR036322	WD40 repeat;WD40/YVTN repeat-like-containing domain superfamily;WD40 repeat;WD40/YVTN repeat-like-containing domain superfamily;U3 small nucleolar RNA-associated protein 15, C-terminal;U3 small nucleolar RNA-associated protein 15, C-terminal;WD40 repeat, conserved site;WD40 repeat, conserved site;WD40 repeat, conserved site;WD40 repeat, conserved site;WD40 repeat, conserved site;WD40 repeat, cons…	UTP15	positive regulation of rRNA processing	9.5e-134	484.2	K14549	map03008
FhHiC23_g4829	33790.3	-0.455774	0.0943145	-4.83249	1.3483499715159e-06	1.05736450993278e-05	CaBP1 [Fasciola hepatica]/THD25975.1 Tegumental calcium-binding EF-hand protein 4 [Fasciola hepatica]	Fasciola hepatica	8.3e-136	1	AML33332	388	Tegumental calcium-binding EF-hand protein 3 [Fasciola gigantica]	Fasciola gigantica	1.4e-134	0.9895	TPP63277	385	Tegument antigen; AltName: Antigen SmA22.6; AltName: I(H)A; AltName: Sm22.6; AltName: Tegumental-allergen-like protein-1; Short=SmTAL1; Short=TAL1 [Schistosoma mansoni]	Schistosoma mansoni	9.9e-64	0.6809	P14202	197.978	-	-	-	-	-	-	Smp_045200	2.86e-65	GO:0005509;GO:0007017;GO:0030286	calcium ion binding;microtubule-based process;dynein complex	-	-	IPR002048;IPR001372;IPR002048;IPR037177;IPR001372;IPR018247;IPR002048;IPR002048;IPR011992;IPR037177	EF-hand domain;Dynein light chain, type 1/2;EF-hand domain;EF-hand domain;Dynein light chain superfamily;Dynein light chain, type 1/2;EF-Hand 1, calcium-binding site;EF-hand domain;EF-hand domain;EF-hand domain;EF-hand domain pair;Dynein light chain superfamily	-	alpha-tubulin binding	0.0014	50.1	K12847	map03040
FhHiC23_g1624	4354.49	-0.59744	0.0938195	-6.36798	1.91539933069803e-10	3.22132633937302e-09	5-aminolevulinate synthase nonspecific mitochondrial [Fasciola hepatica]	Fasciola hepatica	0	0.9946	THD22418	1103	5-aminolevulinate synthase nonspecific mitochondrial [Fasciola gigantica]	Fasciola gigantica	0	0.9928	TPP56869	1095	5-aminolevulinate synthase, non-specific, mitochondrial; Short=ALAS-H; AltName: 5-aminolevulinic acid synthase 1; AltName: Delta-ALA synthase 1; AltName: Delta-aminolevulinate synthase 1; Flags: Precursor [Delphinapterus leucas]	Delphinapterus leucas	4e-170	0.7215	Q9XS79	501.516	5-aminolevulinate synthase, non-specific, mitochondrial isoform 1 precursor [Homo sapiens]	Drosophila melanogaster	2.5e-171	0.7469	NP_477281	501.13	Smp_045260	0	GO:0003870;GO:0005743;GO:0006782;GO:0030170;GO:0042541;GO:0048821	5-aminolevulinate synthase activity;mitochondrial inner membrane;protoporphyrinogen IX biosynthetic process;pyridoxal phosphate binding;hemoglobin biosynthetic process;erythrocyte development	EC:2.3.1.37	5-aminolevulinate synthase	IPR015421;IPR015422;IPR004839;IPR010961;IPR050087;IPR001917;IPR015424	Pyridoxal phosphate-dependent transferase, major domain;Pyridoxal phosphate-dependent transferase, small domain;Aminotransferase, class I/classII, large domain;Tetrapyrrole biosynthesis, 5-aminolevulinic acid synthase;Tetrapyrrole biosynthesis, 5-aminolevulinic acid synthase;Tetrapyrrole biosynthesis, 5-aminolevulinic acid synthase;Tetrapyrrole biosynthesis, 5-aminolevulinic acid synthase;8-amino…	-	5'-aminolevulinate synthase	4.6e-207	727.6	K00643	map00260,map00860,map01100,map01110
FhHiC23_g1379	261.001	-0.9337	0.19353	-4.82457	1.40303427844204e-06	1.09706527021491e-05	UDP-N-acetylglucosamine transferase subunit ALG [Fasciola hepatica]	Fasciola hepatica	3.6e-105	1	THD26989	310	Asparagine-linked glycosylation 14 [Fasciola gigantica]	Fasciola gigantica	3.2e-104	0.9873	TPP59429	305	UDP-N-acetylglucosamine transferase subunit ALG14; AltName: Asparagine-linked glycosylation 14 homolog [Rattus norvegicus]	Rattus norvegicus	2.7e-47	0.689	Q6AY85	155.606	UDP-N-acetylglucosamine transferase subunit ALG14 isoform X1 [Glycine max]	Mus musculus	3.4e-46	0.6788	NP_077140	153.295	Smp_045430	2.55e-62	GO:0004577;GO:0006488;GO:0031965;GO:0043541	N-acetylglucosaminyldiphosphodolichol N-acetylglucosaminyltransferase activity;dolichol-linked oligosaccharide biosynthetic process;nuclear membrane;UDP-N-acetylglucosamine transferase complex	EC:2.4.1.141	N-acetylglucosaminyldiphosphodolichol N-acetylglucosaminyltransferase	IPR013969;IPR013969	Oligosaccharide biosynthesis protein Alg14-like;Oligosaccharide biosynthesis protein Alg14-like	ALG14	dolichol-linked oligosaccharide biosynthetic process	8.6e-44	183.3	K07441	map00510,map00513,map01100
FhHiC23_g15578	2332.65	-0.591289	0.117359	-5.03829	4.69712207353827e-07	4.06032598746946e-06	Ubiquitin activating enzyme [Fasciola gigantica]	Fasciola gigantica	6.9e-305	0.9862	TPP64068	836	Ubiquitin activating enzyme [Fasciola gigantica]	Fasciola gigantica	6.9e-305	0.9862	TPP64068	836	Ubiquitin-like modifier-activating enzyme 5; Short=Ubiquitin-activating enzyme 5; AltName: UFM1-activating enzyme [Drosophila melanogaster]	Drosophila melanogaster	5e-142	0.6776	Q9VYY3	414.846	ubiquitin-like modifier-activating enzyme 5 isoform 2 [Homo sapiens]	Drosophila melanogaster	6.5e-142	0.6776	NP_572722	414.846	Smp_045780	0	GO:0005524;GO:0005829;GO:0046872;GO:0071566;GO:0071569	ATP binding;cytosol;metal ion binding;UFM1 activating enzyme activity;protein ufmylation	EC:6.2	Forming carbon-sulfur bonds	IPR000594;IPR045886;IPR029752;IPR035985	THIF-type NAD/FAD binding fold;THIF-type NAD/FAD binding fold;THIF-type NAD/FAD binding fold;THIF-type NAD/FAD binding fold;THIF-type NAD/FAD binding fold;THIF-type NAD/FAD binding fold;ThiF/MoeB/HesA family;D-isomer specific 2-hydroxyacid dehydrogenase, NAD-binding domain conserved site 1;D-isomer specific 2-hydroxyacid dehydrogenase, NAD-binding domain conserved site 1;Ubiquitin-activating enzy…	UBA5	ubiquitin-like modifier activating enzyme activity	5.3e-160	570.9	K12164	-
FhHiC23_g10827	1930.45	-0.601274	0.118492	-5.0744	3.88719013474436e-07	3.43151625445923e-06	Astacin like metallo-protease [Fasciola gigantica]	Fasciola gigantica	2.5e-61	0.9821	TPP65034	200	Astacin like metallo-protease [Fasciola gigantica]	Fasciola gigantica	2.5e-61	0.9821	TPP65034	200	Transformer-2 protein homolog beta; Short=TRA-2 beta; Short=TRA2-beta; Short=hTRA2-beta; AltName: Splicing factor, arginine/serine-rich 10; AltName: Transformer-2 protein homolog B [Homo sapiens]	Mus musculus/Rattus norvegicus/Homo sapiens/Bos taurus	1e-23	0.7843	P62997;P62995;Q3ZBT6;P62996	68.1662	transformer-2 protein homolog beta isoform X1 [Danio rerio]	Mus musculus/Homo sapiens	1.4e-23	0.7843	XP_047304673;NP_001230808;NP_001317484	67.781	Smp_045950	2.97e-34	GO:0003723;GO:0005681;GO:0006508;GO:0008233;GO:0048026	RNA binding;spliceosomal complex;proteolysis;peptidase activity;positive regulation of mRNA splicing, via spliceosome	EC:3.4	Acting on peptide bonds (peptidases)	IPR000504;IPR012677;IPR050441;IPR035979	RNA recognition motif domain;Nucleotide-binding alpha-beta plait domain superfamily;RNA-binding motif;RNA-binding domain superfamily	-	cerebral cortex regionalization	3.7e-29	135.2	K12897	map03040
FhHiC23_g11808	8238.01	-0.575559	0.0885806	-6.49757	8.16269606922754e-11	1.4614469419309e-09	T-complex protein subunit theta [Fasciola hepatica]	Fasciola hepatica	0	0.8874	THD25062	887	unnamed protein product [Echinostoma caproni]	Echinostoma caproni	1.1e-301	0.8477	VDP90405	834	T-complex protein 1 subunit theta; Short=TCP-1-theta; AltName: CCT-theta [Bos taurus]	Bos taurus	7.6e-135	0.7268	Q3ZCI9	402.905	T-complex protein 1 subunit theta [Glycine max]	Danio rerio	9.5e-147	0.6223	XP_005155423	434.106	Smp_046090	0	GO:0005524;GO:0005739;GO:0005832;GO:0006457;GO:0016020;GO:0016887;GO:0042407;GO:0051082;GO:0140662	ATP binding;mitochondrion;chaperonin-containing T-complex;protein folding;membrane;ATP hydrolysis activity;cristae formation;unfolded protein binding;ATP-dependent protein folding chaperone	EC:3.6.1.15	nucleoside-triphosphate phosphatase	IPR017998;IPR012721;IPR002423;IPR027409;IPR027413;IPR027413;IPR017998;IPR002194;IPR002194;IPR002194;IPR012721;IPR027409;IPR027413	Chaperone tailless complex polypeptide 1 (TCP-1);Chaperone tailless complex polypeptide 1 (TCP-1);T-complex protein 1, theta subunit;Chaperonin Cpn60/GroEL/TCP-1 family;GroEL-like apical domain superfamily;GroEL-like equatorial domain superfamily;GroEL-like equatorial domain superfamily;Chaperone tailless complex polypeptide 1 (TCP-1);Chaperonin TCP-1, conserved site;Chaperonin TCP-1, conserved s…	CCT8L2	unfolded protein binding	5.3e-214	750.4	K09500	-
FhHiC23_g16258	2148.94	-0.551332	0.126721	-4.35075	1.35674850710255e-05	8.88961362428398e-05	Proliferating cell nuclear antigen [Fasciola hepatica]	Fasciola hepatica	5.1e-144	0.9362	THD18432	413	Proliferating cell nuclear antigen [Fasciola gigantica]	Fasciola gigantica	1.2e-142	0.9319	TPP60719	410	Proliferating cell nuclear antigen; Short=PCNA; AltName: Cyclin [Xenopus laevis]	Xenopus laevis	6.1e-103	0.7821	P18248	301.982	proliferating cell nuclear antigen [Glycine max]	Homo sapiens	1.3e-101	0.7778	NP_002583;NP_872590	298.901	Smp_046500	2.07e-143	GO:0003677;GO:0006272;GO:0006275;GO:0006298;GO:0019985;GO:0030337;GO:0043626	DNA binding;leading strand elongation;regulation of DNA replication;mismatch repair;translesion synthesis;DNA polymerase processivity factor activity;PCNA complex	-	-	IPR000730;IPR000730;IPR022648;IPR022649;IPR000730;IPR022659;IPR046938;IPR046938	Proliferating cell nuclear antigen, PCNA;Proliferating cell nuclear antigen, PCNA;Proliferating cell nuclear antigen, PCNA;Proliferating cell nuclear antigen, PCNA;Proliferating cell nuclear antigen, PCNA, N-terminal;Proliferating cell nuclear antigen, PCNA, C-terminal;Proliferating cell nuclear antigen, PCNA;Proliferating cell nuclear antigen, PCNA, conserved site;Proliferating cell nuclear anti…	PCNA	DNA polymerase processivity factor activity	1.6e-102	379	K04802	map03030,map03410,map03420,map03430,map04110,map04530,map05161,map05166
FhHiC23_g12103	30895.3	-0.704112	0.102004	-6.90277	5.09966342846439e-12	1.13007705564373e-10	Ribosomal protein L3 [Fasciola hepatica]	Fasciola hepatica	3.9e-184	0.7983	THD19563	526	uncharacterized protein LOC447398 [Xenopus laevis]/AAH80121.1 MGC84749 protein [Xenopus laevis]	Xenopus laevis/Xenopus laevis	3e-181	0.7926	NP_001087574	519	Large ribosomal subunit protein uL3; AltName: 60S ribosomal protein L3 [Toxocara canis]	Toxocara canis	1.4e-112	0.6449	P49149	336.65	60S ribosomal protein L3 [Schizosaccharomyces pombe]	Caenorhabditis elegans	3.5e-110	0.598	NP_001021254	330.872	Smp_047200	1.79e-175	GO:0003723;GO:0003735;GO:0006412;GO:0022625	RNA binding;structural constituent of ribosome;translation;cytosolic large ribosomal subunit	-	-	IPR000597;IPR044892;IPR045077;IPR019926;IPR009000	Large ribosomal subunit protein uL3;Ribosomal protein L3, domain 3, archaeal-type superfamily;Large ribosomal subunit protein uL3, archaeal/eukaryotic-type;Large ribosomal subunit protein uL3, conserved site;Translation protein, beta-barrel domain superfamily	RpL3	ribosomal large subunit assembly	2.2e-135	488.8	K02925	map03010
FhHiC23_g97	96.1866	-1.92584	0.416296	-4.62612	3.72574218947314e-06	2.6967989315236e-05	Cell division control protein 45 [Fasciola gigantica]	Fasciola gigantica	3.4e-296	0.8389	TPP63925	825	Cell division control protein 45 [Fasciola gigantica]	Fasciola gigantica	3.4e-296	0.8389	TPP63925	825	Cell division control protein 45 homolog; AltName: PORC-PI-1 [Mus musculus]	Mus musculus	3.2e-71	0.5448	Q9Z1X9	241.891	cell division control protein 45 homolog isoform 1 [Mus musculus]	Mus musculus	5e-72	0.5127	NP_001155095	243.047	Smp_047610	0	GO:0000727;GO:0003682;GO:0003688;GO:0003697;GO:0003743;GO:0006270;GO:0006413;GO:0031261;GO:0051301;GO:1902977	double-strand break repair via break-induced replication;chromatin binding;DNA replication origin binding;single-stranded DNA binding;translation initiation factor activity;DNA replication initiation;translational initiation;DNA replication preinitiation complex;cell division;mitotic DNA replication preinitiation complex assembly	-	-	IPR003874;IPR003874;noIPR	CDC45 family;CDC45 family;CDC45 family;CDC45 family;CDC45 family;CDC45 family;CDC45 family;CDC45 family;CDC45 family;CDC45 family	CDC45	Cell division control protein 45 homolog	1e-168	600.1	K06628	map04110,map04111,map04113
FhHiC23_g78	82.0877	-2.23043	0.408538	-5.45954	4.7736540484385e-08	5.06100930194255e-07	G2/mitotic-specific cyclin-B3 [Fasciola hepatica]	Fasciola hepatica	0	0.9986	THD19332	1425	G2/mitotic-specific cyclin-B3, partial [Fasciola gigantica]	Fasciola gigantica	0	0.9871	TPP62432	1346	G2/mitotic-specific cyclin-B3 [Drosophila melanogaster]	Drosophila melanogaster	3.1e-30	0.5631	Q9I7I0	130.183	G2/mitotic-specific cyclin-B3 isoform X1 [Homo sapiens]	Drosophila melanogaster	4e-30	0.5631	NP_001262934;NP_651303	130.183	Smp_047620	0	GO:0000307;GO:0005634;GO:0005737;GO:0016538;GO:0044772	cyclin-dependent protein kinase holoenzyme complex;nucleus;cytoplasm;cyclin-dependent protein serine/threonine kinase regulator activity;mitotic cell cycle phase transition	-	-	IPR013763;IPR004367;IPR006671;IPR039361;IPR036915;IPR036915	Cyclin-like domain;Cyclin-like domain;Cyclin-like domain;Cyclin, C-terminal domain;Cyclin, N-terminal;Cyclin;Cyclin;Cyclin-like superfamily;Cyclin-like superfamily	CycB3	Belongs to the cyclin family	7e-192	677.6	K21771	map04068,map04110,map04218,map04914
FhHiC23_g5551	11062.5	-0.429385	0.0827262	-5.19043	2.09804943730888e-07	1.9457522034774e-06	thioredoxin-glutathione reductase 1 [Fasciola gigantica]	Fasciola gigantica	0	0.9917	AKU75589	1203	thioredoxin-glutathione reductase 1 [Fasciola gigantica]	Fasciola gigantica	0	0.9917	AKU75589	1203	Thioredoxin reductase 1, cytoplasmic; Short=TR; AltName: Gene associated with retinoic and interferon-induced mortality 12 protein; Short=GRIM-12; Short=Gene associated with retinoic and IFN-induced mortality 12 protein; AltName: KM-102-derived reductase-like factor; AltName: Peroxidase TXNRD1; AltName: Thioredoxin reductase TR1 [Homo sapiens]	Homo sapiens	0	0.7083	Q16881	642.114	thioredoxin reductase 1, cytoplasmic isoform 1 [Mus musculus]	Danio rerio	0	0.6881	NP_898895	674.855	Smp_048430	0	GO:0004362;GO:0004791;GO:0005739;GO:0005829;GO:0006749;GO:0034599;GO:0045454;GO:0050660;GO:0098869	glutathione-disulfide reductase (NADPH) activity;thioredoxin-disulfide reductase (NADPH) activity;mitochondrion;cytosol;glutathione metabolic process;cellular response to oxidative stress;cell redox homeostasis;flavin adenine dinucleotide binding;cellular oxidant detoxification	EC:1.8.1.7;EC:1.8.1.9;EC:1.8.1.8	glutathione-disulfide reductase;thioredoxin-disulfide reductase;protein-disulfide reductase	IPR004099;IPR011899;IPR036188;IPR006338;IPR001100;IPR002109;IPR016156;IPR023753;IPR036188;IPR046952;IPR011767;IPR012999;IPR036188;IPR016156;IPR036249;IPR036188	Pyridine nucleotide-disulphide oxidoreductase, dimerisation domain;Glutaredoxin, eukaryotic/virial;FAD/NAD(P)-binding domain superfamily;Thioredoxin/glutathione reductase selenoprotein;Pyridine nucleotide-disulphide oxidoreductase, class I;Glutaredoxin;FAD/NAD-linked reductase, dimerisation domain superfamily;FAD/NAD-linked reductase, dimerisation domain superfamily;FAD/NAD(P)-binding domain;FAD/…	TXNRD1	Belongs to the class-I pyridine nucleotide-disulfide oxidoreductase family	9.8e-229	799.7	K22182	map00450,map05200,map05225
FhHiC23_g13561	2909.2	-0.695188	0.10027	-6.93317	4.11524311971142e-12	9.31009186120488e-11	Nucleolar protein 56 [Fasciola hepatica]	Fasciola hepatica	0	1	THD23807	1122	Nucleolar protein 56 [Fasciola gigantica]	Fasciola gigantica	0	0.9777	TPP67247	1090	Nucleolar protein 56; AltName: Nucleolar protein 5A [Homo sapiens]	Homo sapiens	4.3e-140	0.6834	O00567	422.165	nucleolar protein 56 [Glycine max]	Danio rerio	1.6e-142	0.6927	NP_957511	427.172	Smp_048660	0	GO:0004190;GO:0005730;GO:0006508;GO:0030515;GO:0031428;GO:0032040	aspartic-type endopeptidase activity;nucleolus;proteolysis;snoRNA binding;box C/D methylation guide snoRNP complex;small-subunit processome	EC:3.4.23	Acting on peptide bonds (peptidases)	IPR012976;IPR012974;IPR042239;IPR002687;IPR045056;IPR002687;IPR036070	NOSIC;Nucleolar protein 58/56, N-terminal;Nop, C-terminal domain;Nop, C-terminal domain;Nop domain;Nucleolar protein Nop56/Nop58;Nop domain;Nop domain superfamily	NOP56	Nucleolar protein	1.5e-181	642.9	K14564	map03008
FhHiC23_g5496	2965.49	-0.408214	0.0957366	-4.26393	2.00860464370857e-05	0.000126139	ATP-binding cassette sub-family F member [Fasciola hepatica]	Fasciola hepatica	0	1	THD27250	1431	ATP-binding cassette sub-family F member [Fasciolopsis buski]	Fasciolopsis buski	0	0.949	KAA0186673	1291	ATP-binding cassette sub-family F member 3 [Rattus norvegicus]	Rattus norvegicus	0	0.6936	Q66H39	683.33	ABC transporter F family member 1 [Glycine max]	Drosophila melanogaster	0	0.6749	NP_649129	700.664	Smp_049500	0	GO:0005524;GO:0016887	ATP binding;ATP hydrolysis activity	EC:3.6.1.15	nucleoside-triphosphate phosphatase	IPR003593;IPR032781;IPR027417;IPR003439;IPR003439;IPR050611;IPR017871;IPR003439;IPR003439;IPR027417;IPR027417	AAA+ ATPase domain;ABC-transporter extension domain;P-loop containing nucleoside triphosphate hydrolase;ABC transporter-like, ATP-binding domain;ABC transporter-like, ATP-binding domain;ATP-binding cassette sub-family F member, EF3 subfamily;ABC transporter-like, conserved site;ABC transporter-like, ATP-binding domain;ABC transporter-like, ATP-binding domain;ABC transporter-like, ATP-binding doma…	ABCF3	ATPase activity	1.7e-288	998.4	K06158	-
FhHiC23_g5895	603.964	-0.828926	0.159133	-5.20901	1.89849773317222e-07	1.77751986896315e-06	WD repeat-containing protein 61 [Fasciola gigantica]	Fasciola gigantica	1.6e-119	0.9433	TPP60988	357	WD repeat-containing protein 61 [Fasciola gigantica]	Fasciola gigantica	1.6e-119	0.9433	TPP60988	357	WD repeat-containing protein SL1-17 [Schistosoma mansoni]	Schistosoma mansoni	1.6e-152	0.8384	Q26544	433.335	superkiller complex protein 8 isoform a [Mus musculus]	Danio rerio	3.2e-114	0.7267	NP_957147	336.65	Smp_049520	1.1e-154	GO:0000132;GO:0000776;GO:0005635;GO:0005875;GO:0005881;GO:0007097;GO:0007281;GO:0008090;GO:0016593;GO:0031023;GO:0043025;GO:0047496;GO:0048854;GO:0051010;GO:0070840;GO:1904115	establishment of mitotic spindle orientation;kinetochore;nuclear envelope;microtubule associated complex;cytoplasmic microtubule;nuclear migration;germ cell development;retrograde axonal transport;Cdc73/Paf1 complex;microtubule organizing center organization;neuronal cell body;vesicle transport along microtubule;brain morphogenesis;microtubule plus-end binding;dynein complex binding;axon cytoplasm	-	-	IPR020472;IPR001680;IPR015943;IPR001680;IPR051510;IPR019775;IPR019775;IPR001680;IPR001680;IPR001680;IPR001680;IPR036322	G-protein beta WD-40 repeat;WD40 repeat;WD40/YVTN repeat-like-containing domain superfamily;WD40 repeat;Superkiller complex protein 8;WD40 repeat, conserved site;WD40 repeat, conserved site;WD40 repeat, conserved site;WD40 repeat;WD40 repeat;WD40 repeat;WD40 repeat;WD40 repeat;WD40 repeat;WD40 repeat;WD40 repeat;WD40-repeat-containing domain superfamily	WDR61	WD repeat-containing protein 61	2.4e-48	199.5	K12602	map03018
FhHiC23_g5402	90064.2	-0.518981	0.100615	-5.1581	2.49466209866156e-07	2.2776993609491e-06	Glucose-regulated protein 78 [Fasciola hepatica]	Fasciola hepatica	0	1	THD23117	1243	Glucose regulated protein GRP78 [Fasciola gigantica]	Fasciola gigantica	0	0.9939	TPP59763	1228	Endoplasmic reticulum chaperone BiP; AltName: 78 kDa glucose-regulated protein homolog; Short=GRP-78 homolog; AltName: Binding-immunoglobulin protein homolog; Short=BiP; Flags: Precursor [Echinococcus multilocularis]	Echinococcus multilocularis	0	0.8787	Q24895	866.3	endoplasmic reticulum chaperone BiP precursor [Mus musculus]	Drosophila melanogaster	0	0.8771	NP_727564;NP_727565;NP_511132;NP_001285139;NP_727563	866.3	Smp_049550	0	GO:0005524;GO:0005634;GO:0005788;GO:0006457;GO:0016020;GO:0030968;GO:0034663;GO:0140662	ATP binding;nucleus;endoplasmic reticulum lumen;protein folding;membrane;endoplasmic reticulum unfolded protein response;endoplasmic reticulum chaperone complex;ATP-dependent protein folding chaperone	-	-	IPR029048;IPR029047;IPR013126;IPR013126;IPR018181;IPR018181;IPR018181;IPR042050;IPR029048;IPR029047;IPR043129;IPR043129	Heat shock protein 70kD, C-terminal domain superfamily;Heat shock protein 70kD, C-terminal domain superfamily;Heat shock protein 70kD, peptide-binding domain superfamily;Heat shock protein 70 family;Heat shock protein 70 family;Heat shock protein 70 family;Heat shock protein 70, conserved site;Heat shock protein 70, conserved site;Heat shock protein 70, conserved site;Heat shock protein 70, conse…	HSPA5	negative regulation of IRE1-mediated unfolded protein response	9.6e-267	926	K09490	map03060,map04141,map04918,map05020
FhHiC23_g5407	3497.76	-0.453175	0.106238	-4.26565	1.99323205381609e-05	0.000125538	Zinc finger protein [Fasciola hepatica]	Fasciola hepatica	0	0.9918	THD24617	1865	Zinc finger protein [Fasciola gigantica]	Fasciola gigantica	0	0.9398	TPP58393	1707	Zinc finger protein GFI1 homolog pag-3; AltName: Pattern of reporter gene expression abnormal protein 3; AltName: Transcription factor pag-3 [Caenorhabditis elegans]	Caenorhabditis elegans	4.3e-14	0.512	G5EDE1	78.5666	zinc finger protein Gfi-1 [Homo sapiens]	Caenorhabditis elegans	5.6e-14	0.512	NP_510480	78.5666	Smp_049580	3.14e-74	GO:0000978;GO:0000981;GO:0005634;GO:0006357;GO:0046872	RNA polymerase II cis-regulatory region sequence-specific DNA binding;DNA-binding transcription factor activity, RNA polymerase II-specific;nucleus;regulation of transcription by RNA polymerase II;metal ion binding	-	-	IPR013087;IPR013087;IPR050527;IPR013087;IPR013087;IPR013087;IPR013087;IPR013087;IPR013087;IPR036236;IPR036236	Zinc finger C2H2-type;Zinc finger C2H2-type;Zinc finger C2H2-type;Zinc finger C2H2-type;Snail/Krueppel C2H2-type Zinc-finger;Zinc finger C2H2-type;Zinc finger C2H2-type;Zinc finger C2H2-type;Zinc finger C2H2-type;Zinc finger C2H2-type;Zinc finger C2H2-type;Zinc finger C2H2 superfamily;Zinc finger C2H2 superfamily	-	zinc finger	4.2e-47	197.2	-	-
FhHiC23_g2603	1419.91	-0.525165	0.125247	-4.19303	2.75254339777719e-05	0.000167507	hypothetical protein D915_008625 [Fasciola hepatica]	Fasciola hepatica	1.1e-197	0.9524	THD20621	553	hypothetical protein FGIG_08882 [Fasciola gigantica]	Fasciola gigantica	2.3e-192	0.9354	TPP64049	540	-	-	-	-	-	-	-	-	-	-	-	-	Smp_050250	1.27e-24	-	-	-	-	IPR041503	AIMP2, thioredoxin-like domain	-	-	-	-	-	-
MSTRG.4130	11839.9	-0.629169	0.106589	-5.90274	3.57523073319115e-09	4.74387057039621e-08	Large subunit ribosomal protein 31 [Fasciola hepatica]	Fasciola hepatica	2.2e-92	1	THD27126	276	Large subunit ribosomal protein 31 [Fasciola gigantica]	Fasciola gigantica	3.2e-80	1	TPP61808	244	RecName: Full=Large ribosomal subunit protein eL31; AltName: Full=60S ribosomal protein L31 [Ictalurus punctatus]	Ictalurus punctatus	1.8e-52	0.8558	Q90YT7	166.392	Ribosomal protein L31e family protein [Arabidopsis thaliana]	Mus musculus/Homo sapiens	6.2e-52	0.8558	NP_000984;NP_444487;NP_001239148;NP_001239147	165.622	Smp_050280	1.71e-77	GO:0002181;GO:0003735;GO:0022625	cytoplasmic translation;structural constituent of ribosome;cytosolic large ribosomal subunit	-	-	IPR000054;IPR023621;IPR000054;IPR020052;IPR000054;IPR023621	Papain-like cysteine peptidase superfamily;Large ribosomal subunit protein eL31;Large ribosomal subunit protein eL31 domain superfamily;Large ribosomal subunit protein eL31;Large ribosomal subunit protein eL31, conserved site;Large ribosomal subunit protein eL31;Large ribosomal subunit protein eL31 domain superfamily	-	-	-	-	-	-
FhHiC23_g289	166.161	-1.74784	0.299384	-5.83811	5.27958230474716e-09	6.78068919756957e-08	Mitogen-activated protein kinase kinase kinase 1 [Fasciola hepatica]	Fasciola hepatica	0	0.9864	THD26793	3538	Mitogen-activated protein kinase kinase kinase 1 [Fasciola gigantica]	Fasciola gigantica	0	0.9359	TPP63023	2417	Mitogen-activated protein kinase kinase kinase 1; AltName: MAPK/ERK kinase kinase 1; Short=MEK kinase 1; Short=MEKK 1 [Homo sapiens]	Homo sapiens	1.6e-71	0.6006	Q13233	269.626	mitogen-activated protein kinase kinase kinase 1 isoform X2 [Homo sapiens]	Homo sapiens	1.6e-71	0.6006	XP_047273176;XP_047273175	269.24	Smp_050380	1.15e-179	GO:0004672;GO:0005524;GO:0008270	protein kinase activity;ATP binding;zinc ion binding	EC:2.7.1	Transferring phosphorus-containing groups	IPR000719;IPR000719;IPR050538;IPR008271;IPR017441;IPR007527;IPR000719;IPR011009	Protein kinase domain;Protein kinase domain;Protein kinase domain;Protein kinase domain;Protein kinase domain;Protein kinase domain;Protein kinase domain;Protein kinase domain;Protein kinase domain;Protein kinase domain;Protein kinase domain;Protein kinase domain;Protein kinase domain;Protein kinase domain;Protein kinase domain;Protein kinase domain;Protein kinase domain;Protein kinase domain;Pro…	-	JUN kinase kinase kinase activity	1.5e-227	797.3	K04416	map04010,map04120,map04530,map04622,map04722,map04912,map05161,map05166
MSTRG.1310	329.977	-0.803457	0.210021	-3.82561	0.000130447	0.000673986	uncharacterized protein DEA37_0008055 [Paragonimus westermani]	Paragonimus westermani	2.5e-42	0.8142	KAA3674056	150	uncharacterized protein DEA37_0008055 [Paragonimus westermani]	Paragonimus westermani	2.5e-42	0.8142	KAA3674056	150	-	-	-	-	-	-	-	-	-	-	-	-	Smp_050760	2.75e-39	GO:0016020	membrane	-	-	-	-	-	-	-	-	-	-
FhHiC23_g16028	12314.2	-0.833202	0.128826	-6.46768	9.9522011705836e-11	1.74996916192994e-09	Ribosomal protein L11 [Fasciola hepatica]	Fasciola hepatica	5.9e-127	1	THD28313	365	Ribosomal protein L11 [Fasciola gigantica]	Fasciola gigantica	1.7e-126	1	TPP67101	363	Large ribosomal subunit protein uL5B; AltName: 60S ribosomal protein L11-2 [Caenorhabditis briggsae]	Caenorhabditis elegans/Caenorhabditis briggsae	1.8e-98	0.881	A8XJ93;Q19162	285.804	60S ribosomal protein L11 [Glycine max]	Caenorhabditis elegans	2.3e-98	0.881	NP_508413	285.804	Smp_050940	3.17e-115	GO:0003723;GO:0003735;GO:0006412;GO:0016787;GO:0022625	RNA binding;structural constituent of ribosome;translation;hydrolase activity;cytosolic large ribosomal subunit	EC:3	Hydrolases	IPR002132;IPR031310;IPR031309;IPR022803;IPR002132;IPR020929;IPR022803	Large ribosomal subunit protein uL5;Large ribosomal subunit protein uL5, N-terminal;Large ribosomal subunit protein uL5, C-terminal;Large ribosomal subunit protein uL5 domain superfamily;Large ribosomal subunit protein uL5;Large ribosomal subunit protein uL5, conserved site;Large ribosomal subunit protein uL5 domain superfamily	RPL11	Belongs to the universal ribosomal protein uL5 family	2.6e-84	318.2	K02868,K10523	map03010,map04340,map04341
FhHiC23_g14993	12550.5	-0.664842	0.118734	-5.59941	2.15085344355339e-08	2.45093036233786e-07	Ribosomal protein L8 [Fasciola hepatica]/TPP60261.1 Ribosomal protein L8 [Fasciola gigantica]	Fasciola hepatica/Fasciola gigantica	6.2e-188	1	THD21483;THD21483	525	hypothetical protein CRM22_001996 [Opisthorchis felineus]	Opisthorchis felineus	2.7e-182	0.9846	TGZ72604	511	Large ribosomal subunit protein uL2; AltName: 60S ribosomal protein L8 [Xenopus tropicalis]	Xenopus tropicalis	5.7e-144	0.9244	Q6PBF0	406.757	large ribosomal subunit protein uL2 [Homo sapiens]	Drosophila melanogaster	3.5e-140	0.8908	NP_524726;NP_728756	397.512	Smp_051260	1.21e-168	GO:0002181;GO:0003723;GO:0003735;GO:0022625	cytoplasmic translation;RNA binding;structural constituent of ribosome;cytosolic large ribosomal subunit	-	-	IPR002171;IPR022669;IPR012340;IPR002171;IPR014726;IPR022669;IPR022666;IPR014722;IPR002171;IPR022671;IPR023672;IPR008991;IPR012340	Large ribosomal subunit protein uL2;Large ribosomal subunit protein uL2, C-terminal;Nucleic acid-binding, OB-fold;Large ribosomal subunit protein uL2;Large ribosomal subunit protein uL2, domain 3;Large ribosomal subunit protein uL2, C-terminal;Large ribosomal subunit protein uL2, RNA-binding domain;Large ribosomal subunit protein uL2, domain 2;Large ribosomal subunit protein uL2;Large ribosomal s…	-	rRNA binding	1.2e-138	499.2	K02938	map03010
FhHiC23_g14296	1634.19	-0.665774	0.138184	-4.81801	1.44998448673148e-06	1.12969252446068e-05	Claudin protein septate junction protein [Fasciola gigantica]	Fasciola gigantica	1.9e-197	0.9826	TPP60965	559	Claudin protein septate junction protein [Fasciola gigantica]	Fasciola gigantica	1.9e-197	0.9826	TPP60965	559	-	-	-	-	-	-	pickel, isoform C [Drosophila melanogaster]	Drosophila melanogaster	5.4e-19	0.5529	NP_569919;NP_726742	89.7373	Smp_051410	2.38e-71	GO:0005918;GO:0016020;GO:0019991;GO:0035151	septate junction;membrane;septate junction assembly;regulation of tube size, open tracheal system	-	-	IPR004031;noIPR	PMP-22/EMP/MP20/Claudin;PMP-22/EMP/MP20/Claudin;PMP-22/EMP/MP20/Claudin;PMP-22/EMP/MP20/Claudin;PMP-22/EMP/MP20/Claudin;PMP-22/EMP/MP20/Claudin;PMP-22/EMP/MP20/Claudin;PMP-22/EMP/MP20/Claudin;PMP-22/EMP/MP20/Claudin;PMP-22/EMP/MP20/Claudin;PMP-22/EMP/MP20/Claudin;PMP-22/EMP/MP20/Claudin;PMP-22/EMP/MP20/Claudin	pck	PMP-22/EMP/MP20/Claudin tight junction	3.6e-60	239.2	-	-
FhHiC23_g177	14049.4	-0.596017	0.112046	-5.31941	1.04105665289008e-07	1.02906642087325e-06	Ribosomal protein [Fasciola hepatica]	Fasciola hepatica	4.6e-163	0.9959	THD21222	461	40S ribosomal protein S6 variant 1 [Fasciola gigantica]	Fasciola gigantica	8.3e-163	0.9959	TPP66282	461	Small ribosomal subunit protein eS6; AltName: 40S ribosomal protein S6 [Xenopus laevis]	Xenopus laevis	9.5e-109	0.8533	P39017	316.62	40S ribosomal protein S6 [Glycine max]	Danio rerio	1.1e-108	0.8533	NP_001003728	317.005	Smp_053130	2.49e-146	GO:0003735;GO:0005840;GO:0006412;GO:1990904	structural constituent of ribosome;ribosome;translation;ribonucleoprotein complex	-	-	IPR001377;IPR014401;IPR001377;IPR001377;IPR018282	Small ribosomal subunit protein eS6;Small ribosomal subunit protein eS6-like;Small ribosomal subunit protein eS6-like;Small ribosomal subunit protein eS6;Small ribosomal subunit protein eS6;Small ribosomal subunit protein eS6, conserved site	RPS6	Belongs to the eukaryotic ribosomal protein eS6 family	5.9e-92	344	K02991	map01521,map03010,map04066,map04150,map04151,map04371,map04714,map04910,map05205
FhHiC23_g12079	1478.59	-0.590325	0.11249	-5.24782	1.53910499496861e-07	1.46513040630198e-06	hypothetical protein FGIG_02383 [Fasciola gigantica]	Fasciola gigantica	4.5e-224	0.7176	TPP59711	642	hypothetical protein FGIG_02383 [Fasciola gigantica]	Fasciola gigantica	4.5e-224	0.7176	TPP59711	642	Nucleolar protein 56 [Caenorhabditis elegans]	Caenorhabditis elegans	2.6e-38	0.4726	Q21276	152.14	probable nucleolar protein 5-2 [Glycine max]	Caenorhabditis elegans	3.3e-38	0.4726	NP_505660	152.14	Smp_053470	0	GO:0030515;GO:0031428;GO:0032040	snoRNA binding;box C/D methylation guide snoRNP complex;small-subunit processome	-	-	IPR042239;IPR002687;IPR012974;IPR045056;IPR002687;IPR036070;IPR036070	Nop, C-terminal domain;Nop, C-terminal domain;Nop domain;Nucleolar protein 58/56, N-terminal;Nucleolar protein Nop56/Nop58;Nop domain;Nop domain superfamily;Nop domain superfamily	-	Nucleolar protein	6.5e-141	508.1	K14564	map03008
FhHiC23_g1728	4128.15	-0.770792	0.10537	-7.3151	2.57199147591543e-13	7.02361510619935e-12	Aspartate--trna cytoplasmic [Fasciola hepatica]	Fasciola hepatica	0	1	THD25276	981	Aspartyl tRNA synthetase cytoplasmic [Fasciolopsis buski]	Fasciolopsis buski	0	0.9243	KAA0194619	916	Aspartate--tRNA ligase, cytoplasmic; AltName: Aspartyl-tRNA synthetase; Short=AspRS [Bos taurus]	Bos taurus	0	0.7654	Q3SYZ4	628.632	aspartyl-tRNA synthetase [Dictyostelium discoideum AX4]	Danio rerio	0	0.7657	NP_001071079	640.188	Smp_053510	0	GO:0003723;GO:0004815;GO:0005524;GO:0005829;GO:0006422;GO:0017101	RNA binding;aspartate-tRNA ligase activity;ATP binding;cytosol;aspartyl-tRNA aminoacylation;aminoacyl-tRNA synthetase multienzyme complex	EC:6.1.1.12	aspartate--tRNA ligase	IPR002312;IPR004364;IPR004523;IPR012340;IPR045864;IPR004523;IPR004523;IPR006195;IPR045864;IPR012340;noIPR	Aspartyl/Asparaginyl-tRNA synthetase, class IIb;Aspartyl/Asparaginyl-tRNA synthetase, class IIb;Aminoacyl-tRNA synthetase, class II (D/K/N);Aspartate-tRNA synthetase, type 2;Nucleic acid-binding, OB-fold;Class II Aminoacyl-tRNA synthetase/Biotinyl protein ligase (BPL) and lipoyl protein ligase (LPL);Aspartate-tRNA synthetase, type 2;Aspartate-tRNA synthetase, type 2;Aspartate-tRNA synthetase, typ…	-	aspartyl-tRNA aminoacylation	2.7e-225	788.1	K22503	map00970
FhHiC23_g1035	6106.16	-0.6708	0.0902963	-7.42888	1.09518838838134e-13	3.14147671935168e-12	Seryl-tRNA synthetase [Fasciola hepatica]	Fasciola hepatica	0	1	THD26206	978	Seryl tRNA Synthetase [Fasciola gigantica]	Fasciola gigantica	4.7e-299	0.9735	TPP62970	831	Probable serine--tRNA ligase, cytoplasmic; AltName: Seryl-tRNA synthetase; Short=SerRS; AltName: Seryl-tRNA(Ser/Sec) synthetase [Caenorhabditis elegans]	Caenorhabditis elegans	0	0.8011	Q18678	544.273	putative serine--tRNA ligase, cytoplasmic [Caenorhabditis elegans]	Caenorhabditis elegans	0	0.8011	NP_001379106	544.273	Smp_053610	0	GO:0000049;GO:0004828;GO:0005524;GO:0005739;GO:0005829;GO:0070158	tRNA binding;serine-tRNA ligase activity;ATP binding;mitochondrion;cytosol;mitochondrial seryl-tRNA aminoacylation	EC:6.1.1.11	serine--tRNA ligase	IPR002317;IPR002317;IPR045864;IPR002314;IPR002317;IPR006195;IPR033729;IPR045864	Serine-tRNA ligase, type1;Serine-tRNA ligase, type1;Class II Aminoacyl-tRNA synthetase/Biotinyl protein ligase (BPL) and lipoyl protein ligase (LPL);Aminoacyl-tRNA synthetase, class II (G/ P/ S/T);Serine-tRNA ligase, type1;Aminoacyl-tRNA synthetase, class II;Serine-tRNA ligase catalytic core domain;Class II Aminoacyl-tRNA synthetase/Biotinyl protein ligase (BPL) and lipoyl protein ligase (LPL)	SARS	seryl-tRNA aminoacylation	4e-164	585.1	K01875	map00970
FhHiC23_g3114	11581.4	-0.442622	0.096552	-4.58429	4.55535392570115e-06	3.2281518579641e-05	Transport protein Sec61 alpha subunit [Fasciola hepatica]/TPP58182.1 SecY translocase [Fasciola gigantica]	Fasciola hepatica/Fasciola gigantica	9.2e-202	0.8761	THD22168;THD22168	573	Transport protein Sec61 alpha subunit, partial [Fasciolopsis buski]	Fasciolopsis buski	9.1e-200	0.8704	KAA0193319	568	Protein transport protein Sec61 subunit alpha [Bovichtus variegatus]	Bovichtus variegatus	3.3e-149	0.7781	Q8AY31	431.795	protein transport protein Sec61 subunit alpha [Glycine max]	Drosophila melanogaster	4.9e-153	0.7892	NP_001285674;NP_609034	441.81	Smp_053820	0	GO:0005048;GO:0005784;GO:0006616;GO:0008320;GO:0031204;GO:0043022	signal sequence binding;Sec61 translocon complex;SRP-dependent cotranslational protein targeting to membrane, translocation;protein transmembrane transporter activity;post-translational protein targeting to membrane, translocation;ribosome binding	-	-	IPR023201;IPR002208;IPR002208;IPR023201;noIPR	SecY domain superfamily;SecY/SEC61-alpha family;SecY/SEC61-alpha family;SecY/SEC61-alpha family;SecY/SEC61-alpha family;SecY/SEC61-alpha family;SecY/SEC61-alpha family;SecY/SEC61-alpha family;SecY/SEC61-alpha family;SecY/SEC61-alpha family;SecY/SEC61-alpha family;SecY/SEC61-alpha family;SecY/SEC61-alpha family;SecY/SEC61-alpha family;SecY/SEC61-alpha family;SecY/SEC61-alpha family;SecY/SEC61-alph…	SEC61A1	pronephric nephron development	1.3e-156	559.3	K10956	map03060,map04141,map04145,map05110
FhHiC23_g3115	5189.83	-0.828227	0.151274	-5.47503	4.37436208104713e-08	4.6743430379885e-07	unnamed protein product [Dicrocoelium dendriticum]	Dicrocoelium dendriticum	1.1e-94	0.9932	CAH8541651	280	unnamed protein product [Dicrocoelium dendriticum]	Dicrocoelium dendriticum	1.1e-94	0.9932	CAH8541651	280	Small ribosomal subunit protein uS11; AltName: 40S ribosomal protein S14 [Oryctolagus cuniculus]	Oryctolagus cuniculus/Mus musculus/Cricetulus griseus/Homo sapiens	4.4e-63	0.8561	G1T1F0;P62263;P62264;P62265	193.356	small ribosomal subunit protein uS11 [Homo sapiens]	Danio rerio	2.1e-63	0.8561	NP_956320	194.126	Smp_053830	1.78e-90	GO:0000028;GO:0003735;GO:0006412;GO:0022627	ribosomal small subunit assembly;structural constituent of ribosome;translation;cytosolic small ribosomal subunit	-	-	IPR036967;IPR001971;IPR001971;IPR001971;IPR018102;IPR001971;noIPR	Small ribosomal subunit protein uS11 superfamily;Small ribosomal subunit protein uS11;Small ribosomal subunit protein uS11;Small ribosomal subunit protein uS11;Small ribosomal subunit protein uS11, conserved site;Small ribosomal subunit protein uS11;Small ribosomal subunit protein uS11	RPS14	structural constituent of ribosome	3.2e-69	267.7	K02955	map03010
FhHiC23_g3116	2544.78	-0.767468	0.126332	-6.07499	1.23994829957119e-09	1.80468383735704e-08	Ribosomal protein S14 [Fasciolopsis buski]	Fasciolopsis buski	1.3e-98	0.9934	KAA0199371	291	Ribosomal protein S14 [Fasciolopsis buski]	Fasciolopsis buski	1.3e-98	0.9934	KAA0199371	291	Small ribosomal subunit protein uS11; AltName: 40S ribosomal protein S14 [Oryctolagus cuniculus]	Oryctolagus cuniculus/Mus musculus/Cricetulus griseus/Homo sapiens	1e-64	0.8777	G1T1F0;P62263;P62264;P62265	197.593	small ribosomal subunit protein uS11 [Homo sapiens]	Danio rerio	4.1e-65	0.8777	NP_956320	198.749	Smp_053830	1.02e-95	GO:0000028;GO:0003735;GO:0006412;GO:0022627	ribosomal small subunit assembly;structural constituent of ribosome;translation;cytosolic small ribosomal subunit	-	-	IPR001971;IPR036967;IPR001971;IPR001971;IPR018102;IPR001971;noIPR	Small ribosomal subunit protein uS11;Small ribosomal subunit protein uS11 superfamily;Small ribosomal subunit protein uS11;Small ribosomal subunit protein uS11;Small ribosomal subunit protein uS11, conserved site;Small ribosomal subunit protein uS11;Small ribosomal subunit protein uS11	RPS14	structural constituent of ribosome	2.9e-73	281.2	K02955	map03010
MSTRG.3409	22629.2	-0.612735	0.101557	-6.0334	1.60548869133983e-09	2.29046895885869e-08	Heterogeneous nuclear ribonucleoprotein A2 [Fasciola gigantica]	Fasciola gigantica	4.7e-166	1	TPP59012	513	Heterogeneous nuclear ribonucleoprotein A2 [Fasciola gigantica]	Fasciola gigantica	4.7e-166	1	TPP59012	513	RecName: Full=Heterogeneous nuclear ribonucleoproteins A2/B1; Short=hnRNP A2/B1; AltName: Full=Vitamin D response element-binding protein 2; Short=VDRE-BP 2 [Saguinus oedipus]	Saguinus oedipus	5.6e-63	0.7316	Q9TTV2	222.246	heterogeneous nuclear ribonucleoproteins A2/B1 isoform X4 [Homo sapiens]	Mus musculus	1.7e-62	0.7263	NP_872591;XP_030111360;XP_036022173	219.55	Smp_053940	1.19e-117	GO:0000398;GO:0003730;GO:0043047;GO:0051028;GO:0071013	mRNA splicing, via spliceosome;mRNA 3'-UTR binding;single-stranded telomeric DNA binding;mRNA transport;catalytic step 2 spliceosome	-	-	IPR012677;IPR012677;IPR000504;IPR000504;IPR000504;IPR035979;IPR035979	Papain-like cysteine peptidase superfamily;Nucleotide-binding alpha-beta plait domain superfamily;Nucleotide-binding alpha-beta plait domain superfamily;RNA recognition motif domain;RNA recognition motif domain;RNA recognition motif domain;RNA recognition motif domain;RNA recognition motif domain;RNA-binding domain superfamily;RNA-binding domain superfamily	-	-	-	-	-	-
MSTRG.16957	1220.62	-0.601267	0.115793	-5.19262	2.07357284397203e-07	1.92477396864493e-06	Heterogeneous nuclear ribonucleoprotein A2 [Fasciola gigantica]	Fasciola gigantica	1.2e-131	0.9851	TPP59012	391	Heterogeneous nuclear ribonucleoprotein A2 [Fasciola gigantica]	Fasciola gigantica	1.2e-131	0.9851	TPP59012	391	RecName: Full=Heterogeneous nuclear ribonucleoproteins A2/B1; Short=hnRNP A2/B1; AltName: Full=Vitamin D response element-binding protein 2; Short=VDRE-BP 2 [Saguinus oedipus]	Saguinus oedipus	5e-67	0.7292	Q9TTV2	219.55	heterogeneous nuclear ribonucleoproteins A2/B1 isoform X4 [Homo sapiens]	Mus musculus	1.6e-66	0.724	NP_872591;XP_030111360;XP_036022173	217.624	Smp_053940	2.27e-124	GO:0000398;GO:0003730;GO:0043047;GO:0051028;GO:0071013	mRNA splicing, via spliceosome;mRNA 3'-UTR binding;single-stranded telomeric DNA binding;mRNA transport;catalytic step 2 spliceosome	-	-	IPR012677;IPR012677;IPR000504;IPR000504;IPR000504;IPR035979	Nucleotide-binding alpha-beta plait domain superfamily;Nucleotide-binding alpha-beta plait domain superfamily;RNA recognition motif domain;RNA recognition motif domain;RNA recognition motif domain;RNA recognition motif domain;RNA recognition motif domain;RNA-binding domain superfamily	-	-	-	-	-	-
FhHiC23_g15175	2099.07	-0.553334	0.12345	-4.48224	7.38652315380573e-06	5.07805857503211e-05	Ribosome biogenesis protein n [Fasciola gigantica]	Fasciola gigantica	3.3e-134	0.9948	TPP55821	384	Ribosome biogenesis protein n [Fasciola gigantica]	Fasciola gigantica	3.3e-134	0.9948	TPP55821	384	Ribosome biogenesis protein NSA2 homolog; AltName: Hairy cell leukemia protein 1; AltName: TGF-beta-inducible nuclear protein 1 [Homo sapiens]	Homo sapiens	1.2e-108	0.8711	O95478	314.694	ribosome biogenesis protein NSA2 homolog [Mus musculus]	Homo sapiens	1.6e-108	0.8711	NP_055701	314.694	Smp_054120	3.9e-130	GO:0000460;GO:0000470;GO:0005730;GO:0005840;GO:0030687	maturation of 5.8S rRNA;maturation of LSU-rRNA;nucleolus;ribosome;preribosome, large subunit precursor	-	-	IPR022309;IPR039411	Ribosomal protein eS8/ribosomal biogenesis NSA2;Ribosomal protein eS8/ribosomal biogenesis NSA2;Ribosomal biogenesis NSA2 family	NSA2	maturation of 5.8S rRNA	1.8e-96	358.6	K14842	-
FhHiC23_g15316	14138.5	-0.568077	0.111273	-5.10527	3.30324276183053e-07	2.95217084515995e-06	Translationally controlled tumor-associated [Fasciola hepatica]	Fasciola hepatica	2.2e-69	0.8425	THD18368	222	Translationally controlled tumor-associated [Fasciola gigantica]	Fasciola gigantica	1.8e-68	0.8425	TPP57406	220	Translationally-controlled tumor protein homolog; Short=TCTP [Schistosoma japonicum]	Schistosoma japonicum	3.4e-29	0.5806	P91800	111.694	translationally-controlled tumor protein [Schizosaccharomyces pombe]	Schizosaccharomyces pombe	2.2e-18	0.5411	NP_594328	83.5741	Smp_054240	8.05e-23	GO:0005509;GO:0005737	calcium ion binding;cytoplasm	-	-	IPR018105;IPR011323;IPR018105;IPR034737;IPR011057	Translationally controlled tumour protein;Mss4/translationally controlled tumour-associated TCTP;Translationally controlled tumour protein;Translationally controlled tumour protein (TCTP) domain;Mss4-like superfamily	-	Belongs to the TCTP family	7.2e-19	101.3	-	-
FhHiC23_g11768	12240.3	-0.536953	0.0993291	-5.40579	6.45216160678141e-08	6.67052348142774e-07	Chaperonin containing TCP1 subunit 2 beta [Fasciola hepatica]	Fasciola hepatica	0	1	THD20909	1017	T-complex protein subunit beta [Paragonimus heterotremus]	Paragonimus heterotremus	0	0.9644	KAF5402554	923	T-complex protein 1 subunit beta; Short=TCP-1-beta; AltName: CCT-beta [Bos taurus]	Bos taurus	0	0.8607	Q3ZBH0	753.051	T-complex protein 1 subunit beta [Glycine max]	Mus musculus	0	0.8533	NP_001345696;NP_031662	749.584	Smp_054340	0	GO:0005524;GO:0005832;GO:0006457;GO:0016887;GO:0051082;GO:0140662	ATP binding;chaperonin-containing T-complex;protein folding;ATP hydrolysis activity;unfolded protein binding;ATP-dependent protein folding chaperone	EC:3.6.1.15	nucleoside-triphosphate phosphatase	IPR017998;IPR053374;IPR027413;IPR002423;IPR027410;IPR027409;IPR012716;IPR017998;IPR002194;IPR002194;IPR002194;IPR012716;IPR027410;IPR027413;IPR027409	Chaperone tailless complex polypeptide 1 (TCP-1);Chaperone tailless complex polypeptide 1 (TCP-1);Chaperone tailless complex polypeptide 1 (TCP-1);Chaperone tailless complex polypeptide 1 (TCP-1);Chaperone tailless complex polypeptide 1 (TCP-1);TCP-1 chaperonin-containing T-complex;GroEL-like equatorial domain superfamily;Chaperonin Cpn60/GroEL/TCP-1 family;TCP-1-like chaperonin intermediate doma…	CCT2	chaperone mediated protein folding independent of cofactor	1.7e-256	891.7	K09494	-
FhHiC23_g11769	1160.25	-0.50419	0.127026	-3.9692	7.21146043865674e-05	0.000396667	T-complex protein subunit beta [Fasciola gigantica]	Fasciola gigantica	3e-92	1	TPP59755	283	T-complex protein subunit beta [Fasciola gigantica]	Fasciola gigantica	3e-92	1	TPP59755	283	T-complex protein 1 subunit beta; Short=TCP-1-beta; AltName: CCT-beta [Caenorhabditis elegans]	Caenorhabditis elegans	3.6e-77	0.8889	P47207	241.506	T-complex protein 1 subunit beta [Glycine max]	Drosophila melanogaster	4.6e-78	0.9167	NP_572524	244.588	Smp_054340	1.31e-97	GO:0005524;GO:0005832;GO:0006457;GO:0016887;GO:0051082;GO:0140662	ATP binding;chaperonin-containing T-complex;protein folding;ATP hydrolysis activity;unfolded protein binding;ATP-dependent protein folding chaperone	EC:3.6.1.15	nucleoside-triphosphate phosphatase	IPR002423;IPR027409;IPR017998;IPR027409	Chaperonin Cpn60/GroEL/TCP-1 family;GroEL-like apical domain superfamily;Chaperone tailless complex polypeptide 1 (TCP-1);GroEL-like apical domain superfamily	CCT2	chaperone mediated protein folding independent of cofactor	3.7e-71	274.2	K09494	-
FhHiC23_g5660	175.025	-2.28539	0.251999	-9.06906	1.20046463888866e-19	6.52352995223213e-18	WD repeat and HMG-box DNA-binding protein 1, partial [Fasciola hepatica]	Fasciola hepatica	0	0.9479	THD19931	1775	WD repeat and HMG-box DNA-binding protein 1 [Fasciola gigantica]	Fasciola gigantica	0	0.8881	TPP61569	1541	WD repeat and HMG-box DNA-binding protein 1; AltName: Acidic nucleoplasmic DNA-binding protein 1; Short=And-1 [Xenopus laevis]	Xenopus laevis	3.3e-93	0.4391	O13046	328.176	Transducin/WD40 repeat-like superfamily protein [Arabidopsis thaliana]	Danio rerio	7.1e-86	0.4627	NP_001002726	307.375	Smp_054610	0	GO:0000278;GO:0003677;GO:0003682;GO:0006261;GO:0006281;GO:0043596	mitotic cell cycle;DNA binding;chromatin binding;DNA-templated DNA replication;DNA repair;nuclear replication fork	-	-	IPR001680;IPR001680;IPR015943;IPR048591;IPR022100;IPR015943;IPR001680;IPR036322	WD40 repeat;WD40 repeat;WD40/YVTN repeat-like-containing domain superfamily;DNA polymerase alpha-binding protein Ctf4-like, C-terminal domain;Minichromosome loss protein Mcl1, middle region;WD40/YVTN repeat-like-containing domain superfamily;WD40/YVTN repeat-like-containing domain superfamily;WD40/YVTN repeat-like-containing domain superfamily;WD40 repeat;WD40-repeat-containing domain superfamily	WDHD1	heterochromatin maintenance	2.1e-286	992.3	K11274	-
FhHiC23_g5655	1661.92	-0.648679	0.130117	-4.98534	6.18539496782797e-07	5.21347320203365e-06	hypothetical protein D915_008959 [Fasciola hepatica]	Fasciola hepatica	1.4e-214	0.9969	THD20352	598	hypothetical protein FGIG_11257 [Fasciola gigantica]	Fasciola gigantica	3.7e-210	0.9812	TPP56444	587	-	-	-	-	-	-	-	-	-	-	-	-	Smp_054810	7.15e-137	GO:0016020	membrane	-	-	-	-	-	-	-	-	-	-
FhHiC23_g5787	1285.28	-1.51538	0.12015	-12.6123	1.80579115486745e-36	3.68449538655408e-34	DNA replication licensing factor MCM2, partial [Fasciola gigantica]	Fasciola gigantica	0	0.9953	TPP56041	1642	DNA replication licensing factor MCM2, partial [Fasciola gigantica]	Fasciola gigantica	0	0.9953	TPP56041	1642	DNA replication licensing factor mcm2; AltName: BM28-homolog; AltName: Minichromosome maintenance protein 2; Short=xMCM2; AltName: p112 [Xenopus laevis]	Xenopus laevis	0	0.8057	P55861	1089.33	DNA replication licensing factor MCM2 [Glycine max]	Danio rerio	0	0.8195	NP_775364	1094.72	Smp_054840	0	GO:0000727;GO:0003697;GO:0005524;GO:0005634;GO:0006268;GO:0016887;GO:0017116;GO:0042555;GO:0043138;GO:0046872;GO:1902975	double-strand break repair via break-induced replication;single-stranded DNA binding;ATP binding;nucleus;DNA unwinding involved in DNA replication;ATP hydrolysis activity;single-stranded DNA helicase activity;MCM complex;3'-5' DNA helicase activity;metal ion binding;mitotic DNA replication initiation	EC:5.6.2.4;EC:3.6.1.15	DNA 3'-5' helicase;nucleoside-triphosphate phosphatase	IPR001208;IPR008045;IPR031327;IPR027417;IPR033762;IPR027925;IPR012340;IPR041562;IPR008045;IPR001208;IPR031327;IPR018525;IPR001208;IPR012340;IPR027417	MCM domain;DNA replication licensing factor Mcm2;DNA replication licensing factor Mcm2;Mini-chromosome maintenance protein;P-loop containing nucleoside triphosphate hydrolase;MCM OB domain;MCM, N-terminal domain;Nucleic acid-binding, OB-fold;MCM, AAA-lid domain;DNA replication licensing factor Mcm2;DNA replication licensing factor Mcm2;MCM domain;MCM domain;Mini-chromosome maintenance protein;Min…	MCM2	DNA replication initiation	-	1245.3	K02540	map03030,map04110,map04111,map04113
MSTRG.3417	8415.84	-0.667591	0.114501	-5.83044	5.52828564311419e-09	7.06653439061902e-08	Ribosomal protein S17 [Fasciola hepatica]/TPP57592.1 Ribosomal protein S17 [Fasciola gigantica]	Fasciola hepatica/Fasciola gigantica	3.5e-81	1	THD20798;THD20798	248	hypothetical protein CRM22_006835 [Opisthorchis felineus]	Opisthorchis felineus	3.6e-67	0.8889	TGZ63635	212	RecName: Full=Small ribosomal subunit protein eS17; AltName: Full=40S ribosomal protein S17 [Bos taurus]	Bos taurus	5.8e-56	0.8279	A5PK63	176.792	Ribosomal S17 family protein [Arabidopsis thaliana]	Mus musculus	8.5e-56	0.8279	NP_033118	176.407	Smp_055050	4.43e-71	GO:0003735;GO:0005840;GO:0006412;GO:1990904	structural constituent of ribosome;ribosome;translation;ribonucleoprotein complex	-	-	IPR001210;IPR036401;IPR001210;IPR018273;IPR001210;IPR036401	Zinc finger C2H2 superfamily;Small ribosomal subunit protein eS17;Small ribosomal subunit protein eS17 superfamily;Small ribosomal subunit protein eS17;Small ribosomal subunit protein eS17, conserved site;Small ribosomal subunit protein eS17;Small ribosomal subunit protein eS17 superfamily	-	-	-	-	-	-
FhHiC23_g8502	1444.45	-0.452232	0.106517	-4.24563	2.17978988815615e-05	0.000135785	Histone-lysine N-methyltransferase [Fasciola hepatica]	Fasciola hepatica	8.6e-303	0.9976	THD25379	829	Histone-lysine N-methyltransferase [Fasciola gigantica]	Fasciola gigantica	3.7e-286	0.9805	TPP59528	787	N-lysine methyltransferase KMT5A; AltName: H4-K20-HMTase KMT5A; AltName: Histone-lysine N-methyltransferase KMT5A; AltName: Lysine N-methyltransferase 5A; AltName: Lysine-specific methylase 5A; AltName: PR/SET domain-containing protein 07; Short=PR-Set7; Short=PR/SET07; AltName: SET domain-containing protein 8 [Homo sapiens]	Homo sapiens	2.4e-47	0.6592	Q9NQR1	169.859	N-lysine methyltransferase KMT5A isoform 3 [Mus musculus]	Mus musculus	6.7e-48	0.6413	NP_001297656;NP_001392317;NP_001297654	169.088	Smp_055310	9.85e-113	GO:0005634;GO:0005700;GO:0006338;GO:0006357;GO:0032259;GO:0043516;GO:0140944	nucleus;polytene chromosome;chromatin remodeling;regulation of transcription by RNA polymerase II;methylation;regulation of DNA damage response, signal transduction by p53 class mediator;histone H4K20 monomethyltransferase activity	EC:2.1.1.361	[histone H4]-lysine(20) N-methyltransferase	IPR001214;IPR046341;IPR001214;IPR051760;IPR016858;IPR001214;IPR047266;IPR046341	SET domain;SET domain superfamily;SET domain;SET domain;Histone-lysine N-methyltransferase KMT5A;N-lysine methyltransferase KMT5A-like;SET domain;N-lysine methyltransferase KMT5A-like, SET domain;SET domain superfamily	SETD8	histone H4-K20 monomethylation	5e-83	315.1	K11428	map00310
FhHiC23_g11516	4304.61	-0.662351	0.102816	-6.44209	1.17840852534396e-10	2.04547508717007e-09	Pescadillo [Fasciola hepatica]	Fasciola hepatica	1.5e-139	0.9356	THD18789	406	Pescadillo [Fasciola gigantica]	Fasciola gigantica	2.2e-137	0.9474	TPP62278	409	Pescadillo homolog [Nematostella vectensis]	Nematostella vectensis	6.8e-60	0.6771	A7SWH1	199.134	pescadillo homolog [Glycine max]	Mus musculus	8.3e-57	0.6682	NP_075027	192.971	Smp_055800	2.7e-122	GO:0000463;GO:0000466;GO:0003723;GO:0005654;GO:0030687;GO:0043021;GO:0070545	maturation of LSU-rRNA from tricistronic rRNA transcript (SSU-rRNA, 5.8S rRNA, LSU-rRNA);maturation of 5.8S rRNA from tricistronic rRNA transcript (SSU-rRNA, 5.8S rRNA, LSU-rRNA);RNA binding;nucleoplasm;preribosome, large subunit precursor;ribonucleoprotein complex binding;PeBoW complex	-	-	IPR010613;IPR010613;noIPR	Pescadillo;Pescadillo;Pescadillo;Pescadillo;Pescadillo;Pescadillo;Pescadillo	PES1	Component of the PeBoW complex, which is required for maturation of 28S and 5.8S ribosomal RNAs and formation of the 60S ribosome	1.2e-88	332.8	K04560,K14843	map04130,map04721,map04911,map05031
FhHiC23_g10729	2970.47	-1.18215	0.130083	-9.08761	1.01240861853044e-19	5.58580959223887e-18	Ribonucleoside diphosphate reductase small subunit [Fasciola hepatica]	Fasciola hepatica	7.1e-268	0.9946	THD21735	737	unnamed protein product [Echinostoma caproni]	Echinostoma caproni	1.5e-236	0.9297	VDP74355	657	Ribonucleoside-diphosphate reductase subunit M2; AltName: Ribonucleotide reductase small chain; AltName: Ribonucleotide reductase small subunit [Macaca fascicularis]	Macaca fascicularis	6e-176	0.8369	Q4R7Q7	497.664	ribonucleoside-diphosphate reductase small chain [Glycine max]	Danio rerio	7.9e-176	0.8338	NP_571525;NP_001338629	497.278	Smp_055890	0	GO:0004748;GO:0005829;GO:0009263;GO:0016020	ribonucleoside-diphosphate reductase activity, thioredoxin disulfide as acceptor;cytosol;deoxyribonucleotide biosynthetic process;membrane	EC:1.17.4.1	ribonucleoside-diphosphate reductase	IPR000358;IPR012348;IPR000358;IPR030475;IPR033909;IPR009078;noIPR	Ribonucleotide reductase small subunit family;Ribonucleotide reductase-like;Ribonucleotide reductase-like;Ribonucleotide reductase small subunit family;Ribonucleotide reductase small subunit, acitve site;Ribonucleotide reductase small subunit, acitve site;Ribonucleotide reductase small subunit, acitve site;Ribonucleotide reductase small subunit, acitve site;Ribonucleotide reductase small subunit;…	RRM2B	ribonucleoside-diphosphate reductase activity	1.3e-162	579.3	K10808	map00230,map00240,map00480,map00983,map01100,map04115
FhHiC23_g10730	595.247	-1.03936	0.158862	-6.54252	6.04926524527033e-11	1.09575802952016e-09	Ribonucleoside-diphosphate reductase small subunit [Fasciola hepatica]	Fasciola hepatica	5.3e-229	0.9968	THD19490	637	unnamed protein product [Echinostoma caproni]	Echinostoma caproni	2.2e-197	0.918	VDP74355	556	Ribonucleoside-diphosphate reductase subunit M2; AltName: Ribonucleotide reductase small chain; AltName: Ribonucleotide reductase small subunit [Macaca fascicularis]	Macaca fascicularis	3.7e-148	0.8535	Q4R7Q7	425.246	ribonucleoside-diphosphate reductase small chain [Glycine max]	Mus musculus	2.7e-147	0.8535	NP_033130	423.32	Smp_055890	4.2e-177	GO:0004748;GO:0005829;GO:0009263;GO:0016020	ribonucleoside-diphosphate reductase activity, thioredoxin disulfide as acceptor;cytosol;deoxyribonucleotide biosynthetic process;membrane	EC:1.17.4.1	ribonucleoside-diphosphate reductase	IPR012348;IPR000358;IPR000358;IPR033909;IPR009078;noIPR	Ribonucleotide reductase-like;Ribonucleotide reductase small subunit family;Ribonucleotide reductase small subunit family;Ribonucleotide reductase small subunit family;Ribonucleotide reductase small subunit family;Ribonucleotide reductase small subunit family;Ribonucleotide reductase small subunit family;Ribonucleotide reductase small subunit;Ferritin-like superfamily;Ferritin-like superfamily	RRM2B	ribonucleoside-diphosphate reductase activity	3.7e-134	484.6	K10808	map00230,map00240,map00480,map00983,map01100,map04115
FhHiC23_g12640	32045.4	-0.564192	0.0873099	-6.46195	1.03364590698863e-10	1.81164454427472e-09	Cell division cycle and apoptosis regulator protein 1 [Fasciola hepatica]	Fasciola hepatica	0	0.9818	THD18799	1545	Cell division cycle and apoptosis regulator protein 1 [Fasciola gigantica]	Fasciola gigantica	0	0.9366	TPP61822	1513	Cell division cycle and apoptosis regulator protein 1; AltName: Cell cycle and apoptosis regulatory protein 1; Short=CARP-1 [Mus musculus]	Mus musculus	7.8e-75	0.5432	Q8CH18	269.626	cell cycle and apoptosis regulator protein 2 isoform X1 [Danio rerio]	Danio rerio	4e-81	0.5601	NP_001139071	288.5	Smp_056360	0	GO:0005509;GO:0005634;GO:0006355;GO:0051301	calcium ion binding;nucleus;regulation of DNA-templated transcription;cell division	-	-	IPR003034;IPR025954;IPR003034;IPR045354;IPR025954;IPR045353;IPR036361;IPR025224;IPR003034;IPR036361	SAP domain;DBC1/CARP1 catalytically inactive NUDIX hydrolase domain;SAP domain;BURAN domain;DBC1/CARP1 catalytically inactive NUDIX hydrolase domain;LAIKA domain;SAP domain superfamily;Cell cycle and apoptosis regulator protein;SAP domain;SAP domain superfamily	CCAR1	nuclear receptor transcription coactivator activity	2.2e-290	1005	-	-
FhHiC23_g4251	54232.9	-0.480321	0.0974659	-4.92809	8.30371421839256e-07	6.79760526553347e-06	Disulfide isomerase [Fasciola hepatica]	Fasciola hepatica	0	1	THD22657	981	Disulfide isomerase [Fasciola gigantica]	Fasciola gigantica	0	0.968	TPP66479	929	Protein disulfide-isomerase; Short=PDI; AltName: Cellular thyroid hormone-binding protein; AltName: Prolyl 4-hydroxylase subunit beta; AltName: p55; Flags: Precursor [Oryctolagus cuniculus]	Oryctolagus cuniculus	2.4e-157	0.6497	P21195	460.299	PDI-like 1-4 [Arabidopsis thaliana]	Homo sapiens	2.4e-154	0.7009	NP_000909	452.595	Smp_056760	2.8e-164	GO:0003756;GO:0005788;GO:0006457;GO:0034976	protein disulfide isomerase activity;endoplasmic reticulum lumen;protein folding;response to endoplasmic reticulum stress	EC:5.3.4.1	protein disulfide-isomerase	IPR013766;IPR005792;IPR005788;IPR017937;IPR013766;IPR013766;IPR036249;IPR036249;IPR036249;IPR036249	Thioredoxin domain;Thioredoxin domain;Thioredoxin domain;Thioredoxin domain;Protein disulphide isomerase;Protein disulphide isomerase;Protein disulfide-isomerase, thioredoxin-like domain;Protein disulfide-isomerase, thioredoxin-like domain;Protein disulfide-isomerase, thioredoxin-like domain;Protein disulfide-isomerase, thioredoxin-like domain;Protein disulfide-isomerase, thioredoxin-like domain;…	P4HB	This multifunctional protein catalyzes the formation, breakage and rearrangement of disulfide bonds. At the cell surface, seems to act as a reductase that cleaves disulfide bonds of proteins attached to the cell. May therefore cause structural modifications of exofacial proteins. Inside the cell, seems to form rearrange disulfide bonds of nascent proteins. At high concentrations, functions as a c…	8.2e-125	454.1	K09580	map04141
FhHiC23_g11230	2112.24	-0.475465	0.119134	-3.99103	6.57879041359224e-05	0.000364462	H(+)/Cl(-) exchange transporter 7 [Fasciola gigantica]	Fasciola gigantica	0	1	TPP62755	1373	H(+)/Cl(-) exchange transporter 7 [Fasciola gigantica]	Fasciola gigantica	0	1	TPP62755	1373	H(+)/Cl(-) exchange transporter 7; AltName: Chloride channel 7 alpha subunit; AltName: Chloride channel protein 7; Short=ClC-7 [Rattus norvegicus]	Rattus norvegicus	2.2e-176	0.6463	P51799	529.635	chloride channel protein CLC-d isoform X3 [Glycine max]	Mus musculus	2.9e-176	0.6463	NP_001304333	528.865	Smp_058360	0	GO:0005247;GO:0005765;GO:1902476	voltage-gated chloride channel activity;lysosomal membrane;chloride transmembrane transport	-	-	IPR001807;IPR000644;IPR046342;IPR001807;IPR000644;IPR051280;IPR000644;IPR000644;IPR014743;IPR046342;noIPR	Chloride channel, voltage gated;CBS domain;CBS domain superfamily;Chloride channel, voltage gated;Chloride channel, voltage gated;CBS domain;Voltage-gated chloride channel/antiporter;Voltage-gated chloride channel/antiporter;Voltage-gated chloride channel/antiporter;Voltage-gated chloride channel/antiporter;Voltage-gated chloride channel/antiporter;Voltage-gated chloride channel/antiporter;Voltag…	CLCN7	voltage-gated chloride channel activity	7.2e-261	906.7	K05015,K05016	-
FhHiC23_g11699	4923.51	-0.444873	0.105414	-4.22025	2.44026178330472e-05	0.00015045	26S proteasome non-ATPase regulatory subunit [Fasciola gigantica]	Fasciola gigantica	3.0E-315	0.9934	TPP66385	864	26S proteasome non-ATPase regulatory subunit 12 [Clonorchis sinensis]	Clonorchis sinensis	2.3e-254	0.8857	KAG5445718	709	26S proteasome non-ATPase regulatory subunit 12; AltName: 26S proteasome regulatory subunit RPN5; AltName: 26S proteasome regulatory subunit p55 [Mus musculus]	Mus musculus	1.6e-161	0.6978	Q9D8W5	467.233	26S proteasome non-ATPase regulatory subunit 12 homolog A isoform X2 [Glycine max]	Danio rerio	1.1e-161	0.6957	NP_963872	467.618	Smp_058650	0	GO:0005737;GO:0008541	cytoplasm;proteasome regulatory particle, lid subcomplex	-	-	IPR000717;IPR000717;IPR054559;IPR036388;IPR040896;IPR040134;IPR000717;IPR036390	Proteasome component (PCI) domain;Proteasome component (PCI) domain;PSMD12/CSN4-like, N-terminal;Winged helix-like DNA-binding domain superfamily;26S proteasome regulatory subunit RPN5, C-terminal domain;26S Proteasome non-ATPase regulatory subunit 12/COP9 signalosome complex subunit 4;Proteasome component (PCI) domain;Winged helix DNA-binding domain superfamily	PSMD12	proteasome-mediated ubiquitin-dependent protein catabolic process	8.2e-172	610.1	K03035	map03050,map05169
FhHiC23_g7027	4225.92	-0.464986	0.108672	-4.27879	1.8791502307161e-05	0.000118976	Dentin sialophosphoprotein [Fasciola hepatica]	Fasciola hepatica	0	0.9732	THD28604	1493	Dentin sialophosphoprotein [Fasciola gigantica]	Fasciola gigantica	0	0.926	TPP63741	1364	-	-	-	-	-	-	RRM domain-containing protein [Caenorhabditis elegans]	Caenorhabditis elegans	3e-12	0.663	NP_502786	74.7146	Smp_059210	3.45e-06	GO:0003723	RNA binding	-	-	IPR012677;IPR035979	Nucleotide-binding alpha-beta plait domain superfamily;Nucleotide-binding alpha-beta plait domain superfamily;RNA-binding domain superfamily	-	Periphilin 1	2.9e-23	117.9	K21872	-
FhHiC23_g4407	3727.31	-0.581293	0.102015	-5.69813	1.21125174840451e-08	1.45538626747181e-07	hypothetical protein FGIG_10840 [Fasciola gigantica]	Fasciola gigantica	2.2e-38	0.9861	TPP59153	133	hypothetical protein FGIG_10840 [Fasciola gigantica]	Fasciola gigantica	2.2e-38	0.9861	TPP59153	133	Tektin-5 [Homo sapiens]	Homo sapiens	4e-10	0.6471	Q96M29	57.3806	tektin-3 isoform X1 [Homo sapiens]	Danio rerio	9.8e-13	0.7	XP_701169	65.0846	Smp_059600	2.83e-30	GO:0005634;GO:0015630;GO:0036126;GO:0060271;GO:0060294	nucleus;microtubule cytoskeleton;sperm flagellum;cilium assembly;cilium movement involved in cell motility	-	-	IPR048256;IPR000435	Tektin-like;Tektins	TEKT3	regulation of brood size	5.3e-18	96.7	K18630	-
FhHiC23_g4767	7850.39	-0.624858	0.102525	-6.09468	1.09657657640831e-09	1.60747908082452e-08	40S ribosomal protein S12 [Fasciola hepatica]/TPP65303.1 40S ribosomal protein S12 [Fasciola gigantica]	Fasciola hepatica/Fasciola gigantica	1.8e-45	0.8476	THD26945;THD26945	156	small subunit ribosomal protein S12e, partial [Paragonimus westermani]	Paragonimus westermani	1.1e-44	0.8476	KAA3672735	154	Small ribosomal subunit protein eS12; AltName: 40S ribosomal protein S12 [Cyanophora paradoxa]	Cyanophora paradoxa	3.2e-18	0.619	Q9SMI3	79.337	40S ribosomal protein S12-like [Mus musculus]	Caenorhabditis elegans	6.5e-16	0.6168	NP_498221	73.559	Smp_060090	2.05e-34	GO:0003735;GO:0006412;GO:0022627	structural constituent of ribosome;translation;cytosolic small ribosomal subunit	-	-	IPR004038;IPR029064;IPR029064	Ribosomal protein eL8/eL30/eS12/Gadd45;Ribosomal protein eL30-like superfamily;Ribosomal protein eL30-like superfamily;Ribosomal protein eL30-like superfamily	RPS12	structural constituent of ribosome	3.6e-24	118.2	K02951	map03010
MSTRG.2227	1193.54	-0.740201	0.143301	-5.16537	2.3996721721278e-07	2.20102246559712e-06	unnamed protein product [Echinostoma caproni]	Echinostoma caproni	2.7e-53	0.9881	VDP85938	178	unnamed protein product [Echinostoma caproni]	Echinostoma caproni	2.7e-53	0.9881	VDP85938	178	RecName: Full=Probable small nuclear ribonucleoprotein F; Short=snRNP-F; AltName: Full=Sm protein F; Short=Sm-F; Short=SmF [Arabidopsis thaliana]	Arabidopsis thaliana	2.2e-32	0.7975	Q9SUM2	117.472	Small nuclear ribonucleoprotein family protein [Arabidopsis thaliana]	Glycine max	9.9e-33	0.8101	XP_003555743	118.627	Smp_060910	4.53e-47	GO:0000387;GO:0003723;GO:0005685;GO:0034715;GO:0071013	spliceosomal snRNP assembly;RNA binding;U1 snRNP;pICln-Sm protein complex;catalytic step 2 spliceosome	-	-	-	-	-	-	-	-	-	-
FhHiC23_g15521	8355.15	-0.754642	0.106955	-7.05572	1.71703209198073e-12	4.21999660060900e-11	unnamed protein product [Echinostoma caproni]	Echinostoma caproni	2.4e-80	0.9844	VDP92321	243	unnamed protein product [Echinostoma caproni]	Echinostoma caproni	2.4e-80	0.9844	VDP92321	243	Large ribosomal subunit protein eL33; AltName: 60S ribosomal protein L35a [Ictalurus punctatus]	Ictalurus punctatus	9.1e-47	0.7545	Q90YT3	149.828	60S ribosomal protein L35a-like [Mus musculus]	Danio rerio	1e-48	0.7818	NP_001002487	154.836	Smp_061200	6.02e-78	GO:0002181;GO:0003735;GO:0022625;GO:0042273	cytoplasmic translation;structural constituent of ribosome;cytosolic large ribosomal subunit;ribosomal large subunit biogenesis	-	-	IPR038661;IPR001780;IPR001780;IPR018266;IPR001780;IPR009000	Large ribosomal subunit protein eL33 superfamily;Large ribosomal subunit protein eL33;Large ribosomal subunit protein eL33;Large ribosomal subunit protein eL33, conserved site;Large ribosomal subunit protein eL33;Translation protein, beta-barrel domain superfamily	RPL35A	structural constituent of ribosome	2.1e-56	224.9	K02917	map03010
FhHiC23_g3593	3864.72	-0.424682	0.092517	-4.59031	4.42593329555999e-06	3.14510305817803e-05	Nardilysin [Fasciola hepatica]	Fasciola hepatica	0	1	THD26666	2211	Nardilysin [Fasciolopsis buski]	Fasciolopsis buski	0	0.8444	KAA0191880	1805	Nardilysin; AltName: N-arginine dibasic convertase; Short=NRD convertase; Short=NRD-C; AltName: Nardilysin convertase; Flags: Precursor [Pongo abelii]	Pongo abelii	4.2e-168	0.5293	Q5R4H6	530.406	insulin-degrading enzyme isoform X1 [Mus musculus]	Danio rerio	1.7e-173	0.5182	XP_009294522;XP_009294523	541.962	Smp_061510	0	GO:0004222;GO:0005739;GO:0005782;GO:0005829;GO:0042447;GO:0043171;GO:0046872;GO:0050435;GO:0051603	metalloendopeptidase activity;mitochondrion;peroxisomal matrix;cytosol;hormone catabolic process;peptide catabolic process;metal ion binding;amyloid-beta metabolic process;proteolysis involved in protein catabolic process	EC:3.4.24	Acting on peptide bonds (peptidases)	IPR032632;IPR007863;IPR011765;IPR050626;IPR001431;IPR011249;IPR011249;IPR011249;IPR011249	Peptidase M16, middle/third domain;Peptidase M16, middle/third domain;Peptidase M16, C-terminal;Peptidase M16, C-terminal;Peptidase M16, C-terminal;Peptidase M16, C-terminal;Peptidase M16, N-terminal;Peptidase M16;Peptidase M16, zinc-binding site;Metalloenzyme, LuxS/M16 peptidase-like;Metalloenzyme, LuxS/M16 peptidase-like;Metalloenzyme, LuxS/M16 peptidase-like;Metalloenzyme, LuxS/M16 peptidase-l…	NRD1	Belongs to the peptidase M16 family	7.4e-182	644.8	K01411	-
FhHiC23_g2758	4009.34	-0.632166	0.102088	-6.19236	5.9268269871665e-10	9.13001524775193e-09	hsc70-interacting protein isoform X2 [Fasciola gigantica]	Fasciola gigantica	3.5e-37	0.9091	TPP63628	140	hsc70-interacting protein isoform X2 [Fasciola gigantica]	Fasciola gigantica	3.5e-37	0.9091	TPP63628	140	-	-	-	-	-	-	-	-	-	-	-	-	Smp_062420	2.86e-23	GO:0000118;GO:0030544;GO:0046983;GO:0051085	histone deacetylase complex;Hsp70 protein binding;protein dimerization activity;chaperone cofactor-dependent protein refolding	-	-	-	-	-	negative regulation of protein refolding	7.6e-07	60.1	K09560	-
FhHiC23_g2755	6852.79	-0.532714	0.103724	-5.13587	2.80834464197415e-07	2.53925074902244e-06	Suppression of tumorigenicity 13 (Colon carcinoma) (Hsp70 interacting protein) [Fasciola hepatica]	Fasciola hepatica	1.3e-84	1	THD20347	263	unnamed protein product [Echinostoma caproni]	Echinostoma caproni	4.4e-64	0.8889	VDP88692	209	Hsc70-interacting protein; Short=Hip; AltName: Protein FAM10A1; AltName: Protein ST13 homolog [Gallus gallus]	Gallus gallus	5.6e-12	0.5962	Q5ZLF0	65.4698	hsc70-interacting protein isoform 2 [Mus musculus]	Danio rerio	7.7e-08	0.75	NP_956063	53.9138	Smp_062420	2.73e-47	GO:0000118;GO:0030544;GO:0046983;GO:0051085	histone deacetylase complex;Hsp70 protein binding;protein dimerization activity;chaperone cofactor-dependent protein refolding	-	-	IPR006636;IPR041243;noIPR	Heat shock chaperonin-binding;STI1/HOP, DP domain;STI1/HOP, DP domain;STI1/HOP, DP domain	-	negative regulation of protein refolding	1.8e-30	139	K09560	-
FhHiC23_g7171	8730.31	-0.706029	0.126197	-5.59465	2.21068440957887e-08	2.50328180159015e-07	Ribosomal protein L36 [Fasciola hepatica]	Fasciola hepatica	2.8e-60	1	THD18151	190	Large subunit ribosomal protein L36e [Fasciolopsis buski]	Fasciolopsis buski	3.2e-57	0.9804	KAA0192631	182	Large ribosomal subunit protein eL36; AltName: 60S ribosomal protein L36 [Danio rerio]	Danio rerio	1.5e-29	0.7791	Q6Q415	104.76	60S ribosomal protein L36-3 [Glycine max]	Danio rerio	1.9e-29	0.7791	XP_005170408;NP_998117	104.76	Smp_063300	6.08e-54	GO:0002181;GO:0003735;GO:0022625	cytoplasmic translation;structural constituent of ribosome;cytosolic large ribosomal subunit	-	-	IPR000509;IPR038097;IPR000509	Large ribosomal subunit protein eL36;Large ribosomal subunit protein eL36 domain superfamily;Large ribosomal subunit protein eL36	RPL36	cytoplasmic translation	1.2e-35	155.6	K02920	map03010
FhHiC23_g7143	5714.09	-0.681226	0.113058	-6.02544	1.68644989487555e-09	2.3964874064631e-08	Ribosomal protein L27 [Fasciola hepatica]	Fasciola hepatica	1.7e-80	1	THD22347	245	Ribosomal protein L27 [Fasciolopsis buski]	Fasciolopsis buski	1.2e-78	0.9845	KAA0196581	239	Large ribosomal subunit protein eL27; AltName: 60S ribosomal protein L27 [Danio rerio]	Danio rerio	3.7e-36	0.7961	Q7ZV82	123.635	large ribosomal subunit protein eL27 [Homo sapiens]	Danio rerio	4.8e-36	0.7961	NP_956018	123.635	Smp_063350	1.6e-70	GO:0003735;GO:0006412;GO:0022625	structural constituent of ribosome;translation;cytosolic large ribosomal subunit	-	-	IPR001141;IPR038655;IPR001141;IPR041991;IPR008991	Large ribosomal subunit protein eL27;Large ribosomal subunit protein eL27 superfamily;Large ribosomal subunit protein eL27;Large ribosomal subunit protein eL27, KOW domain;Translation protein SH3-like domain superfamily	RPL27	ribosomal protein	2.3e-47	194.9	K02901	map03010
FhHiC23_g7702	8155.3	-0.612154	0.0907545	-6.74516	1.52856750533158e-11	3.1306683717151e-10	T-complex protein subunit epsilon [Fasciola hepatica]	Fasciola hepatica	7.3e-278	0.8955	THD21287	774	T-complex protein 1 subunit epsilon [Paragonimus westermani]	Paragonimus westermani	5.2e-252	0.8526	KAA3675111	707	T-complex protein 1 subunit epsilon; Short=TCP-1-epsilon; AltName: CCT-epsilon; AltName: Chaperonin containing T-complex polypeptide 1 subunit 5 [Homo sapiens]	Macaca fascicularis/Homo sapiens	0	0.7775	Q4R6V2;P48643	605.52	T-complex protein 1 subunit epsilon [Glycine max]	Homo sapiens	0	0.7775	NP_001293082	606.29	Smp_063420	0	GO:0005524;GO:0005832;GO:0006457;GO:0016887;GO:0051082;GO:0140662	ATP binding;chaperonin-containing T-complex;protein folding;ATP hydrolysis activity;unfolded protein binding;ATP-dependent protein folding chaperone	EC:3.6.1.15	nucleoside-triphosphate phosphatase	IPR027410;IPR027413;IPR027409;IPR002423;IPR017998;IPR002194;IPR027413;IPR027409;IPR027410	TCP-1-like chaperonin intermediate domain superfamily;GroEL-like equatorial domain superfamily;GroEL-like apical domain superfamily;Chaperonin Cpn60/GroEL/TCP-1 family;Chaperone tailless complex polypeptide 1 (TCP-1);Chaperonin TCP-1, conserved site;GroEL-like equatorial domain superfamily;GroEL-like apical domain superfamily;TCP-1-like chaperonin intermediate domain superfamily	CCT5	G-protein beta-subunit binding	5.3e-198	697.2	K09497	-
FhHiC23_g3594	2487.86	-0.790985	0.116369	-6.79721	1.06668215197854e-11	2.24418303336497e-10	RNA-binding protein NOB1 [Fasciola gigantica]	Fasciola gigantica	4.3e-263	0.9178	TPP67880	732	RNA-binding protein NOB1 [Fasciola gigantica]	Fasciola gigantica	4.3e-263	0.9178	TPP67880	732	20S-pre-rRNA D-site endonuclease nob1; AltName: Pre-rRNA-processing endonuclease nob1 [Schizosaccharomyces pombe 972h-]	Schizosaccharomyces pombe 972h-	1.2e-27	0.4494	Q9UTK0	116.701	RNA-binding protein NOB1 [Caenorhabditis elegans]	Danio rerio	1.9e-29	0.5179	XP_021323414	122.479	Smp_064510	2.81e-158	GO:0004521;GO:0005634;GO:0030490;GO:0030688;GO:0046872	RNA endonuclease activity;nucleus;maturation of SSU-rRNA;preribosome, small subunit precursor;metal ion binding	EC:3.1	Acting on ester bonds	IPR036283;IPR017117;IPR033411;IPR014881;IPR039907;IPR033411;IPR036283	NOB1 zinc finger-like superfamily;NOB1 zinc finger-like superfamily;Ribonuclease Nob1, eukaryote;Ribonuclease, PIN domain;Nin one binding (NOB1) Zn-ribbon-like;Nin one binding (NOB1) Zn-ribbon-like;RNA-binding protein NOB1;Ribonuclease, PIN domain;NOB1 zinc finger-like superfamily	NOB1	lipopolysaccharide metabolic process	8.2e-108	397.5	K11883	map03008
FhHiC23_g12121	6959.55	-0.451484	0.090656	-4.9802	6.35202366074438e-07	5.33727924376766e-06	hypothetical protein EG68_08247 [Paragonimus skrjabini miyazakii]	Paragonimus skrjabini miyazakii	8.8e-160	0.8307	KAF7256332	458	hypothetical protein EG68_08247 [Paragonimus skrjabini miyazakii]	Paragonimus skrjabini miyazakii	8.8e-160	0.8307	KAF7256332	458	Stress-induced-phosphoprotein 1; Short=CeSTI1; Short=STI1; AltName: Hsc70/Hsp90-organizing protein; Short=CeHop; Short=Hop [Caenorhabditis elegans]	Caenorhabditis elegans	4e-107	0.7363	O16259	317.39	tetratricopeptide repeat protein 12 isoform 2 [Homo sapiens]	Caenorhabditis elegans	5.3e-107	0.7363	NP_001367444	317.39	Smp_064860	2.15e-144	GO:0005737;GO:0051879	cytoplasm;Hsp90 protein binding	-	-	IPR019734;IPR006636;IPR041243;IPR011990;IPR011990;IPR011990;IPR019734;IPR019734;IPR019734;IPR011990;IPR011990	Tetratricopeptide repeat;Heat shock chaperonin-binding;STI1/HOP, DP domain;Tetratricopeptide-like helical domain superfamily;Tetratricopeptide-like helical domain superfamily;Tetratricopeptide-like helical domain superfamily;Tetratricopeptide-like helical domain superfamily;Tetratricopeptide-like helical domain superfamily;Tetratricopeptide repeat;Tetratricopeptide repeat;Tetratricopeptide repeat…	STIP1	Hsp90 protein binding	1.3e-61	243.4	K04734,K09553,K16362	map04024,map04062,map04064,map04210,map04380,map04620,map04621,map04622,map04623,map04624,map04657,map04658,map04659,map04660,map04662,map04668,map04722,map04920,map04926,map04931,map05020,map05120,map05131,map05134,map05140,map05142,map05145,map05160,map05161,map05162,map05164,map05166,map05167,map05168,map05169,map05200,map05203,map05215,map05220,map05222
FhHiC23_g14492	5170.89	-0.460304	0.0953246	-4.82881	1.37351871549877e-06	1.07632111517418e-05	CAH8445093.1 unnamed protein product [Dicrocoelium dendriticum]/Heterogeneous nuclear ribonucleoprotein K [Fasciola gigantica]	Dicrocoelium dendriticum/Fasciola gigantica	3e-44	0.9872	TPP65927;TPP65927	149	Heterogeneous nuclear ribonucleoprotein K [Fasciola gigantica]/CAH8445093.1 unnamed protein product [Dicrocoelium dendriticum]	Fasciola gigantica/Dicrocoelium dendriticum	3e-44	0.9872	TPP65927/TPP65927	149	Heterogeneous nuclear ribonucleoprotein K; Short=hnRNP K [Gallus gallus]	Gallus gallus	5e-20	0.7027	Q5ZIQ3	86.6557	poly(rC)-binding protein 3 isoform X1 [Danio rerio]	Mus musculus/Homo sapiens	1.1e-19	0.7027	XP_005252020;NP_001305116;XP_005252022;NP_001288273;NP_001347423	85.8853	Smp_065580	3.69e-45	GO:0000381;GO:0002102;GO:0005634;GO:0005829;GO:0006357;GO:0016020;GO:0035925;GO:0070161;GO:0070935;GO:1990904	regulation of alternative mRNA splicing, via spliceosome;podosome;nucleus;cytosol;regulation of transcription by RNA polymerase II;membrane;mRNA 3'-UTR AU-rich region binding;anchoring junction;3'-UTR-mediated mRNA stabilization;ribonucleoprotein complex	-	-	IPR004087;IPR036612;IPR004088;IPR036612	K Homology domain;K Homology domain, type 1 superfamily;K Homology domain, type 1;K Homology domain, type 1;K Homology domain, type 1;K Homology domain, type 1;K Homology domain, type 1 superfamily	HNRNPK	positive regulation of low-density lipoprotein particle receptor biosynthetic process	7.5e-31	139.8	K00733,K12886	map00532,map00534,map01100,map03040,map05168,map05203,map05206
FhHiC23_g12915	3750.25	-0.504252	0.112327	-4.48914	7.1511419054626e-06	4.92563366660335e-05	DNA topoisomerase 2-beta [Fasciola hepatica]	Fasciola hepatica	0	0.9756	THD20341	2560	hypothetical protein CRM22_010616 [Opisthorchis felineus]	Opisthorchis felineus	0	0.8121	TGZ52504	1892	DNA topoisomerase 2-alpha; AltName: DNA topoisomerase II, alpha isozyme [Cricetulus griseus]	Cricetulus griseus	0	0.7729	P41515	1333.93	DNA topoisomerase 2-alpha isoform X2 [Mus musculus]	Danio rerio	0	0.7778	NP_001296944	1341.64	Smp_065840	0	GO:0000712;GO:0000819;GO:0003677;GO:0003918;GO:0005524;GO:0005634;GO:0006265;GO:0046872	resolution of meiotic recombination intermediates;sister chromatid segregation;DNA binding;DNA topoisomerase type II (double strand cut, ATP-hydrolyzing) activity;ATP binding;nucleus;DNA topological change;metal ion binding	EC:5.6.2.2	DNA topoisomerase (ATP-hydrolyzing)	IPR001154;IPR002205;IPR001241;IPR036890;IPR013759;IPR031660;IPR014721;IPR013757;IPR013758;IPR002205;IPR013506;IPR006171;IPR050634;IPR018522;IPR006171;IPR034157;IPR002205;IPR020568;IPR036890;IPR013760	DNA topoisomerase II, eukaryotic-type;DNA topoisomerase II, eukaryotic-type;DNA topoisomerase II, eukaryotic-type;DNA topoisomerase II, eukaryotic-type;DNA topoisomerase II, eukaryotic-type;DNA topoisomerase II, eukaryotic-type;DNA topoisomerase II, eukaryotic-type;DNA topoisomerase II, eukaryotic-type;DNA topoisomerase, type IIA, domain A;DNA topoisomerase, type IIA;Histidine kinase/HSP90-like A…	TOP2B	Control of topological states of DNA by transient breakage and subsequent rejoining of DNA strands. Topoisomerase II makes double-strand breaks	-	1657.9	K03164	map01524
FhHiC23_g1184	480.561	-0.774667	0.166385	-4.65588	3.22600054909163e-06	2.36675508398079e-05	Replication factor C subunit 3 [Fasciola gigantica]	Fasciola gigantica	7.1e-189	0.9091	TPP57574	533	Replication factor C subunit 3 [Fasciola gigantica]	Fasciola gigantica	7.1e-189	0.9091	TPP57574	533	Replication factor C subunit 5; AltName: Activator 1 36 kDa subunit; Short=A1 36 kDa subunit; AltName: Activator 1 subunit 5; AltName: Replication factor C 36 kDa subunit; Short=RF-C 36 kDa subunit; Short=RFC36 [Mus musculus]	Mus musculus	6.2e-121	0.7542	Q9D0F6	353.599	replication factor C subunit 3 [Glycine max]	Mus musculus	8.1e-121	0.7542	NP_082404	353.599	Smp_066260	4.77e-154	GO:0003677;GO:0003689;GO:0005524;GO:0005663;GO:0006261;GO:0006281;GO:0016887;GO:0031389;GO:0031390;GO:0031391	DNA binding;DNA clamp loader activity;ATP binding;DNA replication factor C complex;DNA-templated DNA replication;DNA repair;ATP hydrolysis activity;Rad17 RFC-like complex;Ctf18 RFC-like complex;Elg1 RFC-like complex	EC:3.6.1.15	nucleoside-triphosphate phosphatase	IPR003593;IPR027417;IPR013748;IPR003959;IPR050238;IPR047854;IPR027417;IPR008921	AAA+ ATPase domain;P-loop containing nucleoside triphosphate hydrolase;Replication factor C, C-terminal;Replication factor C, C-terminal;ATPase, AAA-type, core;ATPase, AAA-type, core;ATPase, AAA-type, core;DNA Replication and Repair Clamp Loader Complex;DNA Replication and Repair Clamp Loader Complex;Replication factor C, lid domain;P-loop containing nucleoside triphosphate hydrolase;DNA polymera…	-	Replication factor c	2.1e-110	405.6	K07915,K10756	map03030,map03420,map03430
FhHiC23_g11919	31459	-0.400508	0.0790491	-5.06658	4.05034456854111e-07	3.55522939644509e-06	Ezrin-moesin-radixin [Fasciola gigantica]	Fasciola gigantica	9.4e-298	0.8603	TPP66718	826	Ezrin-moesin-radixin [Fasciola gigantica]	Fasciola gigantica	9.4e-298	0.8603	TPP66718	826	Moesin/ezrin/radixin homolog 1 [Aedes aegypti]	Aedes aegypti	7.5e-114	0.5779	Q170J7	351.288	moesin isoform X3 [Homo sapiens]	Drosophila melanogaster	1.8e-113	0.561	NP_996390;NP_996388;NP_996391;NP_996389;NP_996392;NP_525082	350.517	Smp_066760	7.76e-162	GO:0003779;GO:0005737;GO:0005856;GO:0005886;GO:0005902;GO:0005912;GO:0008360;GO:0030175;GO:0045177;GO:0050839;GO:1902115;GO:1902966;GO:2000643	actin binding;cytoplasm;cytoskeleton;plasma membrane;microvillus;adherens junction;regulation of cell shape;filopodium;apical part of cell;cell adhesion molecule binding;regulation of organelle assembly;positive regulation of protein localization to early endosome;positive regulation of early endosome to late endosome transport	-	-	IPR019749;IPR000798;IPR018980;IPR019749;IPR014352;IPR018980;IPR008954;IPR011259;IPR011993;IPR019748;IPR011174;IPR019747;IPR000299;IPR041789;IPR019748;IPR008954;IPR035963;noIPR	Band 4.1 domain;Ezrin/radixin/moesin-like;FERM, C-terminal PH-like domain;Band 4.1 domain;Band 4.1 domain;FERM/acyl-CoA-binding protein superfamily;FERM, C-terminal PH-like domain;Moesin tail domain superfamily;Ezrin/radixin/moesin, C-terminal;PH-like domain superfamily;FERM central domain;Ezrin/radixin/moesin;FERM conserved site;FERM domain;ERM family, FERM domain C-lobe;FERM central domain;Moes…	RDX	Ezrin/radixin/moesin family	9.5e-81	307.8	K05762,K05763	map04530,map04670,map04810,map05162,map05205,map05206
FhHiC23_g2455	7820.06	-0.599351	0.116021	-5.16588	2.39309577968032e-07	2.19685379978463e-06	Ribosomal protein S10 [Fasciola gigantica]	Fasciola gigantica	2.1e-42	1	TPP62097	145	Ribosomal protein S10 [Fasciola gigantica]	Fasciola gigantica	2.1e-42	1	TPP62097	145	-	-	-	-	-	-	-	-	-	-	-	-	Smp_066890	1.03e-21	GO:0003723;GO:0003735;GO:0022627	RNA binding;structural constituent of ribosome;cytosolic small ribosomal subunit	-	-	-	-	RPS10	ribosomal small subunit assembly	1.1e-14	85.5	K02947	map03010
MSTRG.2937	1586.61	-0.950897	0.13551	-7.01715	2.26437804907642e-12	5.40551528095197e-11	unnamed protein product [Echinostoma caproni]	Echinostoma caproni	8.3e-30	0.9231	VDP90616	113	unnamed protein product [Echinostoma caproni]	Echinostoma caproni	8.3e-30	0.9231	VDP90616	113	RecName: Full=Large ribosomal subunit protein eL29; AltName: Full=60S ribosomal protein L29 [Macaca fascicularis]	Macaca fascicularis	1.7e-23	0.9231	Q8HXB8	92.0485	60S ribosomal protein L29-like [Mus musculus]	Danio rerio	4.5e-24	0.9231	NP_001003434;NP_001230107	91.2781	Smp_066940	1.71e-28	GO:0002181;GO:0003735;GO:0022625	cytoplasmic translation;structural constituent of ribosome;cytosolic large ribosomal subunit	-	-	IPR002673;IPR002673	Endonuclease/exonuclease/phosphatase superfamily;Large ribosomal subunit protein eL29;Large ribosomal subunit protein eL29	-	-	-	-	-	-
FhHiC23_g2895	6513.58	-0.629482	0.122384	-5.14348	2.6969714902933e-07	2.44673235704964e-06	Ribosomal protein S20 [Fasciola hepatica]	Fasciola hepatica	5.1e-49	0.7607	THD25496	161	Ribosomal protein S20 [Fasciola gigantica]	Fasciola gigantica	5.4e-49	0.7607	TPP57256	161	Small ribosomal subunit protein uS10; AltName: 40S ribosomal protein S20 [Schizosaccharomyces pombe 972h-]	Schizosaccharomyces pombe 972h-	1.9e-17	0.5536	O74893	73.9442	40S ribosomal protein S20-2 [Glycine max]	Schizosaccharomyces pombe	2.5e-17	0.5536	NP_588436	73.9442	Smp_066990	5.34e-45	GO:0015935	small ribosomal subunit	-	-	IPR036838;IPR036838;IPR001848;IPR036838	Small ribosomal subunit protein uS10 domain superfamily;Small ribosomal subunit protein uS10 domain superfamily;Small ribosomal subunit protein uS10;Small ribosomal subunit protein uS10 domain superfamily	RPS20	ribosomal protein	5.2e-30	136.7	K02969	map03010
MSTRG.11713	40772.3	-1.12618	0.102437	-10.9939	4.08984661776488e-28	4.80734797005537e-26	putative cathepsin B, partial [Fasciola hepatica]	Fasciola hepatica	6.9e-58	0.9886	CAO98753	185	cathepsin B [Fasciola gigantica]	Fasciola gigantica	2.5e-54	0.9773	AAO73004	184	RecName: Full=Cathepsin B; AltName: Full=APP secretase; Short=APPS; AltName: Full=Cathepsin B1; Contains: RecName: Full=Cathepsin B light chain; Contains: RecName: Full=Cathepsin B heavy chain; Flags: Precursor [Homo sapiens]	Homo sapiens	3e-34	0.7257	P07858	124.405	cathepsin B isoform 1 preproprotein [Homo sapiens]	Homo sapiens	4.8e-35	0.7551	NP_001304166	123.635	Smp_067060	2.29e-35	GO:0004197;GO:0005615;GO:0005764;GO:0051603	cysteine-type endopeptidase activity;extracellular space;lysosome;proteolysis involved in protein catabolic process	EC:3.4.22	Acting on peptide bonds (peptidases)	IPR000668;IPR013128;IPR025660;IPR025661;IPR038765	Peptidase C1A, papain C-terminal;Peptidase C1A, papain C-terminal;Peptidase C1A;Cysteine peptidase, histidine active site;Cysteine peptidase, asparagine active site;Papain-like cysteine peptidase superfamily	CTSB	Belongs to the peptidase C1 family	1.3e-25	122.1	K01363	map04140,map04142,map04210,map04612,map04621,map04924
FhHiC23_g10220	5064.95	-0.946572	0.116698	-8.11131	5.00783043883593e-16	1.94801001315006e-14	Cathepsin B [Fasciola hepatica]	Fasciola hepatica	4.8e-265	0.9971	THD23459	738	Cathepsin B [Fasciolopsis buski]	Fasciolopsis buski	3.8e-175	0.8776	KAA0200776	498	Cathepsin B-like cysteine proteinase; AltName: Antigen Sj31; Flags: Precursor [Schistosoma japonicum]	Schistosoma japonicum	2.8e-108	0.6908	P43157	323.168	cathepsin B isoform 1 preproprotein [Homo sapiens]	Danio rerio	2.1e-96	0.653	XP_005160989	292.738	Smp_067060	1.14e-121	GO:0004197;GO:0005615;GO:0005764;GO:0051603	cysteine-type endopeptidase activity;extracellular space;lysosome;proteolysis involved in protein catabolic process	EC:3.4.22	Acting on peptide bonds (peptidases)	IPR000668;IPR000668;IPR000668;IPR013128;IPR025660;IPR000169;IPR025661;IPR038765	Peptidase C1A, papain C-terminal;Peptidase C1A, papain C-terminal;Peptidase C1A, papain C-terminal;Peptidase C1A, papain C-terminal;Peptidase C1A, papain C-terminal;Peptidase C1A;Cysteine peptidase, histidine active site;Cysteine peptidase, cysteine active site;Cysteine peptidase, asparagine active site;Cysteine peptidase, asparagine active site;Cysteine peptidase, asparagine active site;Cysteine…	-	cysteine-type peptidase activity	3.3e-96	358.6	K01363	map04140,map04142,map04210,map04612,map04621,map04924
FhHiC23_g5737	174.786	-1.31927	0.300485	-4.39045	1.13118649550444e-05	7.5277850845446e-05	DNA polymerase alpha subunit B [Fasciola hepatica]	Fasciola hepatica	0	0.9965	THD25863	1119	DNA polymerase alpha subunit B [Fasciola gigantica]	Fasciola gigantica	0	0.9735	TPP55786	1088	DNA polymerase alpha subunit B; AltName: DNA polymerase alpha 70 kDa subunit [Homo sapiens]	Homo sapiens	1e-62	0.61	Q14181	219.935	DNA polymerase alpha subunit B isoform X4 [Homo sapiens]	Homo sapiens	1.3e-62	0.61	NP_002680	219.935	Smp_067260	3.81e-161	GO:0003677;GO:0005658;GO:0006270	DNA binding;alpha DNA polymerase:primase complex;DNA replication initiation	-	-	IPR007185;IPR016722	DNA polymerase alpha/delta/epsilon, subunit B;DNA polymerase alpha, subunit B	POLA2	DNA-directed DNA polymerase activity	8.2e-105	387.9	K02321	map00230,map00240,map01100,map03030
FhHiC23_g8181	239.815	-4.80969	0.330705	-14.5437	6.40124058257085e-48	1.97780044742632e-45	Synaptotagmin-2 [Fasciola hepatica]	Fasciola hepatica	6e-262	0.9974	THD26340	723	Synaptotagmin-2 [Fasciolopsis buski]	Fasciolopsis buski	2.9e-230	0.9373	KAA0190428	643	Synaptotagmin-1; AltName: Synaptotagmin I; Short=SytI [Pongo abelii]	Pongo abelii	2.1e-30	0.4807	Q5R4J5	124.02	synaptotagmin-1 isoform X1 [Mus musculus]	Caenorhabditis elegans	4.7e-31	0.493	NP_001379881	122.865	Smp_069120	1.25e-97	GO:0001786;GO:0005509;GO:0005544;GO:0005886;GO:0014059;GO:0017158;GO:0019905;GO:0030276;GO:0030424;GO:0030672;GO:0031045;GO:0048488;GO:0048791;GO:0071277	phosphatidylserine binding;calcium ion binding;calcium-dependent phospholipid binding;plasma membrane;regulation of dopamine secretion;regulation of calcium ion-dependent exocytosis;syntaxin binding;clathrin binding;axon;synaptic vesicle membrane;dense core granule;synaptic vesicle endocytosis;calcium ion-regulated exocytosis of neurotransmitter;cellular response to calcium ion	-	-	IPR000008;IPR035892;IPR035892;IPR000008;IPR000008;IPR035892;IPR035892;noIPR	C2 domain;C2 domain superfamily;C2 domain superfamily;C2 domain;C2 domain;C2 domain;C2 domain;C2 domain;C2 domain;C2 domain;C2 domain;C2 domain;C2 domain superfamily;C2 domain superfamily;C2 domain superfamily	-	calcium ion-regulated exocytosis of neurotransmitter	7.6e-62	244.6	K19910	-
FhHiC23_g474	237.894	-4.79828	0.332693	-14.4225	3.73354542983286e-47	1.09120433184358e-44	Synaptotagmin-2 [Fasciola hepatica]	Fasciola hepatica	5.1e-263	1	THD26340	726	Synaptotagmin-2 [Fasciolopsis buski]	Fasciolopsis buski	5.9e-230	0.9373	KAA0190428	642	Synaptotagmin-1; AltName: Synaptotagmin I; Short=SytI [Pongo abelii]	Pongo abelii	2.1e-30	0.4807	Q5R4J5	124.02	synaptotagmin-1 isoform X1 [Mus musculus]	Caenorhabditis elegans	4.7e-31	0.493	NP_001379881	122.865	Smp_069120	1.32e-97	GO:0001786;GO:0005509;GO:0005544;GO:0005886;GO:0014059;GO:0017158;GO:0019905;GO:0030276;GO:0030424;GO:0030672;GO:0031045;GO:0048488;GO:0048791;GO:0071277	phosphatidylserine binding;calcium ion binding;calcium-dependent phospholipid binding;plasma membrane;regulation of dopamine secretion;regulation of calcium ion-dependent exocytosis;syntaxin binding;clathrin binding;axon;synaptic vesicle membrane;dense core granule;synaptic vesicle endocytosis;calcium ion-regulated exocytosis of neurotransmitter;cellular response to calcium ion	-	-	IPR000008;IPR035892;IPR000008;IPR035892;IPR000008;IPR035892;IPR035892;noIPR	C2 domain;C2 domain superfamily;C2 domain;C2 domain superfamily;C2 domain superfamily;C2 domain superfamily;C2 domain superfamily;C2 domain superfamily;C2 domain superfamily;C2 domain superfamily;C2 domain superfamily;C2 domain;C2 domain superfamily;C2 domain superfamily;C2 domain superfamily	-	calcium ion-regulated exocytosis of neurotransmitter	5.8e-62	245	K19910	-
FhHiC23_g476	172.997	-4.54918	0.388316	-11.7151	1.06603213186095e-31	1.7735494575299e-29	Synaptotagmin-2 [Fasciola hepatica]	Fasciola hepatica	2e-250	0.992	THD26339	693	Synaptotagmin-2 [Fasciola gigantica]	Fasciola gigantica	3.9e-248	0.9814	TPP57249	687	Synaptotagmin-8; AltName: Synaptotagmin VIII; Short=SytVIII [Rattus norvegicus]	Rattus norvegicus	3.3e-25	0.4784	Q925B4	108.997	synaptotagmin-2 [Mus musculus]	Caenorhabditis elegans	2.3e-25	0.4735	NP_001379881	107.457	Smp_069120	4.15e-69	GO:0005488;GO:0016020	binding;membrane	-	-	IPR000008;IPR035892;IPR000008;IPR035892;IPR000008;IPR000008;IPR035892;IPR035892;noIPR	C2 domain;C2 domain superfamily;C2 domain;C2 domain superfamily;C2 domain superfamily;C2 domain superfamily;C2 domain superfamily;C2 domain superfamily;C2 domain superfamily;C2 domain superfamily;C2 domain;C2 domain;C2 domain;C2 domain superfamily;C2 domain superfamily;C2 domain superfamily	-	calcium ion-regulated exocytosis of neurotransmitter	4e-39	169.1	K19910	-
FhHiC23_g8180	196.03	-3.93795	0.308111	-12.7809	2.0951628686455e-37	4.35713293491009e-35	Synaptotagmin-2 [Fasciola hepatica]	Fasciola hepatica	7.4e-253	0.9973	THD26339	699	Synaptotagmin-2 [Fasciola gigantica]	Fasciola gigantica	1.2e-251	0.9894	TPP57249	696	Synaptotagmin-8; AltName: Synaptotagmin VIII; Short=SytVIII [Rattus norvegicus]	Rattus norvegicus	1.6e-24	0.4748	Q925B4	107.071	synaptotagmin-2 isoform X3 [Homo sapiens]	Caenorhabditis elegans	1.5e-25	0.4735	NP_001379881	107.842	Smp_069120	5.86e-70	GO:0005488;GO:0016020	binding;membrane	-	-	IPR000008;IPR000008;IPR035892;IPR035892;IPR000008;IPR000008;IPR035892;IPR035892;noIPR	C2 domain;C2 domain;C2 domain superfamily;C2 domain superfamily;C2 domain superfamily;C2 domain superfamily;C2 domain superfamily;C2 domain superfamily;C2 domain superfamily;C2 domain superfamily;C2 domain;C2 domain;C2 domain;C2 domain superfamily;C2 domain superfamily;C2 domain superfamily	-	calcium ion-regulated exocytosis of neurotransmitter	1.8e-39	170.2	K19910	-
FhHiC23_g3781	1448.58	-0.541516	0.120345	-4.49971	6.80471299288702e-06	4.70800808093924e-05	Small nuclear ribonucleoprotein polypeptide A [Fasciola hepatica]	Fasciola hepatica	2.1e-152	1	THD24761	441	Small nuclear ribonucleoprotein polypeptide A [Fasciola gigantica]	Fasciola gigantica	3.4e-151	0.9969	TPP63542	437	U1 small nuclear ribonucleoprotein A; Short=U1 snRNP A; Short=U1-A; Short=U1A [Sus scrofa]	Sus scrofa	4.4e-45	0.8969	Q06AA4	157.918	U1 small nuclear ribonucleoprotein A [Mus musculus]	Homo sapiens	7.2e-45	0.8969	NP_004587	157.918	Smp_069870	8.82e-117	GO:0000398;GO:0005685;GO:0005686;GO:0030619	mRNA splicing, via spliceosome;U1 snRNP;U2 snRNP;U1 snRNA binding	-	-	IPR000504;IPR012677;IPR000504;IPR012677;IPR000504;IPR000504;IPR035979	RNA recognition motif domain;Nucleotide-binding alpha-beta plait domain superfamily;RNA recognition motif domain;Nucleotide-binding alpha-beta plait domain superfamily;Nucleotide-binding alpha-beta plait domain superfamily;RNA recognition motif domain;RNA recognition motif domain;RNA recognition motif domain;RNA-binding domain superfamily	snf	snRNA stem-loop binding	2.2e-78	299.3	K11091,K11094	map03040
FhHiC23_g3782	337.118	-0.755981	0.184577	-4.09574	4.20817204621907e-05	0.000242964	putative small nuclear ribonucleoprotein U1a U2b [Fasciola gigantica]	Fasciola gigantica	1.8e-124	1	TPP63543	362	putative small nuclear ribonucleoprotein U1a U2b [Fasciola gigantica]	Fasciola gigantica	1.8e-124	1	TPP63543	362	U2 small nuclear ribonucleoprotein B''; Short=U2 snRNP B'' [Homo sapiens]	Homo sapiens	1.4e-68	0.6814	P08579	213.001	RRM domain-containing protein [Caenorhabditis elegans]	Homo sapiens	1.8e-68	0.6814	NP_003083;NP_937863	213.001	Smp_069880	9.49e-117	GO:0000398;GO:0005685;GO:0005686;GO:0006355;GO:0030619;GO:0035649;GO:0045836	mRNA splicing, via spliceosome;U1 snRNP;U2 snRNP;regulation of DNA-templated transcription;U1 snRNA binding;Nrd1 complex;positive regulation of meiotic nuclear division	-	-	IPR000504;IPR012677;IPR000504;IPR012677;IPR000504;IPR000504;IPR035979	RNA recognition motif domain;Nucleotide-binding alpha-beta plait domain superfamily;RNA recognition motif domain;Nucleotide-binding alpha-beta plait domain superfamily;Nucleotide-binding alpha-beta plait domain superfamily;RNA recognition motif domain;RNA recognition motif domain;RNA recognition motif domain;RNA recognition motif domain;RNA-binding domain superfamily	SNRPB2	snRNA stem-loop binding	1.1e-76	293.1	K11091,K11094	map03040
FhHiC23_g2602	631.023	-0.716357	0.14742	-4.8593	1.17803952467954e-06	9.37403930822999e-06	Bud site selection protein 20 [Fasciola hepatica]	Fasciola hepatica	2.2e-89	0.9926	THD19592	266	Tubulin alpha chain [Fasciola gigantica]	Fasciola gigantica	1.9e-49	1	TPP66774	177	Zinc finger protein 593 homolog [Caenorhabditis elegans]	Caenorhabditis elegans	2.3e-23	0.6371	Q9U239	91.2781	Zinc finger protein 593 homolog [Caenorhabditis elegans]	Caenorhabditis elegans	3e-23	0.6371	NP_499552	91.2781	Smp_070130	5.09e-58	GO:0000226;GO:0000278;GO:0000280;GO:0003676;GO:0005200;GO:0005525;GO:0005634;GO:0005737;GO:0005819;GO:0005874;GO:0008270;GO:0016787;GO:0042254;GO:0098863	microtubule cytoskeleton organization;mitotic cell cycle;nuclear division;nucleic acid binding;structural constituent of cytoskeleton;GTP binding;nucleus;cytoplasm;spindle;microtubule;zinc ion binding;hydrolase activity;ribosome biogenesis;nuclear migration by microtubule mediated pushing forces	EC:3	Hydrolases	IPR003604;IPR022755;IPR051879;IPR013087;IPR036236	Matrin/U1-C-like, C2H2-type zinc finger;Matrin/U1-C-like, C2H2-type zinc finger;Zinc finger, double-stranded RNA binding;Zinc finger, double-stranded RNA binding;C2H2-type Zinc Finger Maturation Protein;Zinc finger C2H2-type;Zinc finger C2H2 superfamily	ZNF593	Zinc finger protein 593	1.2e-38	166	K14821	-
FhHiC23_g15108	411.169	-1.92713	0.191996	-10.0374	1.04404990447235e-23	8.48898922328123e-22	hypothetical protein D915_000078 [Fasciola hepatica]	Fasciola hepatica	4.4e-94	1	THD29093	279	hypothetical protein FGIG_10893 [Fasciola gigantica]	Fasciola gigantica	6e-92	0.9868	TPP62191	274	-	-	-	-	-	-	-	-	-	-	-	-	Smp_070380	4.22e-64	GO:0016020	membrane	-	-	-	-	-	-	-	-	-	-
FhHiC23_g8462	581.391	-0.693205	0.174512	-3.97224	7.11999387291184e-05	0.000392434	YEATS domain-containing protein 4 [Fasciola hepatica]	Fasciola hepatica	1.1e-154	1	THD19995	441	YEATS domain-containing protein 4 [Fasciola gigantica]	Fasciola gigantica	1.5e-154	0.9954	TPP59160	437	YEATS domain-containing protein 4; AltName: Glioma-amplified sequence 41; Short=Gas41; AltName: NuMA-binding protein 1; Short=NuBI-1; Short=NuBI1 [Homo sapiens]	Homo sapiens	5.1e-66	0.6934	O95619	206.453	transcription initiation factor TFIID subunit 14b [Glycine max]	Mus musculus	6.8e-66	0.6934	NP_080846	206.068	Smp_070760	2.34e-132	GO:0005634;GO:0006355	nucleus;regulation of DNA-templated transcription	-	-	IPR005033;IPR038704;IPR005033;IPR005033;noIPR	YEATS;YEATS superfamily;YEATS;YEATS;YEATS	YEATS4	chromatin organization	1.1e-97	362.8	K11341	-
FhHiC23_g3007	2028.58	-0.518836	0.123882	-4.18814	2.81255770915971e-05	0.000170583	Proteasome subunit alpha type [Fasciola hepatica]	Fasciola hepatica	1.2e-159	0.9957	THD26904	453	hypothetical protein P879_01584 [Paragonimus westermani]	Paragonimus westermani	4.6e-141	0.9435	KAF8570657	406	Proteasome subunit alpha type-4; AltName: Macropain subunit C9; AltName: Multicatalytic endopeptidase complex subunit C9; AltName: Proteasome component C9; AltName: Proteasome subunit L [Homo sapiens]	Homo sapiens/Bos taurus	1.6e-94	0.8227	P25789;Q3ZCK9	281.567	proteasome subunit alpha type-4 [Glycine max]	Danio rerio	3.5e-95	0.8227	NP_999862	283.493	Smp_070930	2.54e-146	GO:0005634;GO:0005829;GO:0006511;GO:0010498;GO:0016787;GO:0019773	nucleus;cytosol;ubiquitin-dependent protein catabolic process;proteasomal protein catabolic process;hydrolase activity;proteasome core complex, alpha-subunit complex	EC:3	Hydrolases	IPR001353;IPR029055;IPR050115;IPR016050;IPR023332;IPR029055	Proteasome, subunit alpha/beta;Nucleophile aminohydrolases, N-terminal;Proteasome subunit alpha;Proteasome beta-type subunit, conserved site;Proteasome alpha-type subunit;Nucleophile aminohydrolases, N-terminal	PSMA4	threonine-type endopeptidase activity	2.9e-105	388.3	K02728	map03050
FhHiC23_g15137	3645.42	-0.809051	0.100472	-8.05253	8.11019029016109e-16	3.05587448772829e-14	Dipeptidyl peptidase 2 [Fasciola hepatica]	Fasciola hepatica	0	1	THD23177	962	Dipeptidyl peptidase 2, partial [Fasciola gigantica]	Fasciola gigantica	1.9e-300	0.9596	TPP66193	827	Dipeptidyl peptidase 2; AltName: Dipeptidyl aminopeptidase II; AltName: Dipeptidyl peptidase 7; AltName: Dipeptidyl peptidase II; Short=DPP II; AltName: Quiescent cell proline dipeptidase; Flags: Precursor [Rattus norvegicus]	Rattus norvegicus	8.8e-142	0.6362	Q9EPB1	419.468	dipeptidyl peptidase 2 precursor [Danio rerio]	Danio rerio	1.2e-141	0.6167	NP_001013333	419.468	Smp_071610	0	GO:0004180;GO:0006508;GO:0008239;GO:0031982;GO:0070008	carboxypeptidase activity;proteolysis;dipeptidyl-peptidase activity;vesicle;serine-type exopeptidase activity	EC:3.4.14.1;EC:3.4.14.5;EC:3.4.14.4;EC:3.4.14.2	dipeptidyl-peptidase I;dipeptidyl-peptidase IV;dipeptidyl-peptidase III;dipeptidyl-peptidase II	IPR042269;IPR029058;IPR008758;IPR029058;IPR029058	Serine carboxypeptidase S28, SKS domain;Alpha/Beta hydrolase fold;Peptidase S28;Peptidase S28;Alpha/Beta hydrolase fold;Alpha/Beta hydrolase fold	DPP7	dipeptidyl peptidase 2	1.2e-173	616.3	K01276,K01285	map04614,map04974
FhHiC23_g990	815.662	-0.574737	0.132448	-4.33935	1.42902773128137e-05	9.34311117658812e-05	SAGA-associated factor [Fasciola hepatica]	Fasciola hepatica	3.2e-202	0.9419	THD21053	565	SAGA-associated factor [Fasciolopsis buski]	Fasciolopsis buski	4.8e-176	0.8799	KAA0197248	499	SAGA-associated factor 29; AltName: Coiled-coil domain-containing protein 101; AltName: SAGA complex-associated factor 29 [Homo sapiens]	Homo sapiens	2.9e-75	0.6172	Q96ES7	234.958	SAGA-associated factor 29 isoform X1 [Danio rerio]	Danio rerio	3e-75	0.6117	XP_005163868;XP_005163867	235.343	Smp_071880	2.13e-143	GO:0000124;GO:0005634;GO:0035064	SAGA complex;nucleus;methylated histone binding	-	-	IPR010750;IPR037802;IPR010750;IPR047288;IPR047287	SGF29 tudor-like domain;SGF29 tudor-like domain;SGF29 tudor-like domain;SAGA-associated factor 29;SGF29 tudor-like domain;SAGA-associated factor 29, first Tudor domain;SAGA-associated factor 29, second Tudor domain	CCDC101	methylated histone binding	1.1e-105	389.8	K11364	-
FhHiC23_g1299	102.101	-1.90659	0.323401	-5.89544	3.73682458309026e-09	4.9340685032403e-08	TRAF-interacting protein [Fasciola gigantica]	Fasciola gigantica	8.3e-283	0.8571	TPP56168	788	TRAF-interacting protein [Fasciola gigantica]	Fasciola gigantica	8.3e-283	0.8571	TPP56168	788	E3 ubiquitin-protein ligase TRAIP; AltName: TRAF-interacting protein [Xenopus laevis]	Xenopus laevis	1.3e-12	0.4677	Q6NRV0	73.559	E3 ubiquitin-protein ligase synoviolin [Mus musculus]	Danio rerio	1.8e-11	0.4329	NP_991170	70.4774	Smp_071890	1.24e-96	GO:0005634;GO:0008270;GO:0016567;GO:0031297;GO:0061630;GO:0090734	nucleus;zinc ion binding;protein ubiquitination;replication fork processing;ubiquitin protein ligase activity;site of DNA damage	EC:2.3.2	Acyltransferases	IPR011016;IPR001841;IPR013083;IPR001841;IPR052639;IPR001841;noIPR	Zinc finger, RING-CH-type;Zinc finger, RING-type;Zinc finger, RING/FYVE/PHD-type;Zinc finger, RING-type;TRAIP E3 ubiquitin-protein ligase;TRAIP E3 ubiquitin-protein ligase;TRAIP E3 ubiquitin-protein ligase;TRAIP E3 ubiquitin-protein ligase;TRAIP E3 ubiquitin-protein ligase;TRAIP E3 ubiquitin-protein ligase;Zinc finger, RING-type;Zinc finger, RING-type;Zinc finger, RING-type	TRAIP	negative regulation of interferon-beta production	1.9e-21	110.9	K11985	-
FhHiC23_g4955	37372.5	-0.594384	0.116126	-5.11845	3.08058664943032e-07	2.76002187464287e-06	Heat shock cognate protein HSP 90-beta, partial [Fasciola hepatica]	Fasciola hepatica	2.1E-313	1	THD18135	865	Heat shock protein heat shock protein 90 alpha [Fasciola gigantica]	Fasciola gigantica	6.9e-290	0.9794	TPP59511	814	Heat shock protein HSP 90-alpha [Oryctolagus cuniculus]	Oryctolagus cuniculus	2.8e-126	0.9469	P30946	388.267	heat shock protein HSP 90-beta isoform a [Homo sapiens]	Homo sapiens	1.2e-125	0.9469	NP_005339	387.882	Smp_072330	0	GO:0005524;GO:0005634;GO:0005829;GO:0005886;GO:0006457;GO:0016887;GO:0032991;GO:0034605;GO:0042470;GO:0043025;GO:0043209;GO:0048471;GO:0050821;GO:0051082;GO:0060255;GO:0097718;GO:0140662	ATP binding;nucleus;cytosol;plasma membrane;protein folding;ATP hydrolysis activity;protein-containing complex;cellular response to heat;melanosome;neuronal cell body;myelin sheath;perinuclear region of cytoplasm;protein stabilization;unfolded protein binding;regulation of macromolecule metabolic process;disordered domain specific binding;ATP-dependent protein folding chaperone	EC:3.6.1.15	nucleoside-triphosphate phosphatase	IPR020575;IPR003594;IPR001404;IPR003594;IPR001404;IPR036890;IPR001404;IPR019805;IPR020575;IPR020568;IPR036890	Heat shock protein Hsp90, N-terminal;Heat shock protein Hsp90, N-terminal;Heat shock protein Hsp90, N-terminal;Histidine kinase/HSP90-like ATPase domain;Heat shock protein Hsp90 family;Histidine kinase/HSP90-like ATPase domain;Heat shock protein Hsp90 family;Histidine kinase/HSP90-like ATPase superfamily;Histidine kinase/HSP90-like ATPase superfamily;Histidine kinase/HSP90-like ATPase superfamily…	-	Molecular chaperone that promotes the maturation, structural maintenance and proper regulation of specific target proteins involved for instance in cell cycle control and signal transduction. Undergoes a functional cycle that is linked to its ATPase activity. This cycle probably induces conformational changes in the client proteins, thereby causing their activation. Interacts dynamically with var…	1.1e-199	703	K04079	map04141,map04151,map04217,map04612,map04621,map04626,map04657,map04659,map04914,map04915,map05200,map05215,map05418
FhHiC23_g4072	192.256	-1.25929	0.229259	-5.49287	3.95459779183504e-08	4.27650205209041e-07	hypothetical protein D915_000031 [Fasciola hepatica]	Fasciola hepatica	0	1	THD29113	1207	hypothetical protein FGIG_07576 [Fasciola gigantica]	Fasciola gigantica	0	0.974	TPP66124	1140	-	-	-	-	-	-	-	-	-	-	-	-	Smp_072560	1.25e-45	GO:0000281;GO:0000776;GO:0005634;GO:0005737;GO:0030496;GO:0032133;GO:0051257;GO:0051310;GO:1990385	mitotic cytokinesis;kinetochore;nucleus;cytoplasm;midbody;chromosome passenger complex;meiotic spindle midzone assembly;metaphase chromosome alignment;meiotic spindle midzone	-	-	-	-	-	Inner centromere protein, ARK binding region	0.1	45.8	-	-
FhHiC23_g7705	14079.1	-0.660305	0.125185	-5.27462	1.33031533478147e-07	1.28446696699346e-06	Prostaglandin e synthase [Fasciola hepatica]	Fasciola hepatica	9.5e-115	0.9791	THD18631	338	Prostaglandin e synthase [Fasciola gigantica]	Fasciola gigantica	6.4e-113	0.9738	TPP59800	333	Co-chaperone protein daf-41; AltName: Abnormal dauer formation protein daf-41; AltName: p23/cytosolic prostaglandin E synthase 3 homolog [Caenorhabditis elegans]	Caenorhabditis elegans	5.4e-11	0.5429	Q23280	63.1586	Co-chaperone protein p23-2-like [Glycine max]	Glycine max	4.7e-13	0.5789	XP_025984154	67.781	Smp_072900	4.09e-45	GO:0005634;GO:0005829;GO:0006457;GO:0051087;GO:0051131;GO:0051879	nucleus;cytosol;protein folding;protein-folding chaperone binding;chaperone-mediated protein complex assembly;Hsp90 protein binding	-	-	IPR008978;IPR045250;IPR007052;IPR008978	HSP20-like chaperone;Co-chaperone protein p23-like;CS domain;CS domain;HSP20-like chaperone	PTGES3	prostaglandin-E synthase activity	1.1e-29	137.1	K15730	map00590,map01100
FhHiC23_g11736	923.215	-0.601406	0.143019	-4.20507	2.60999282930743e-05	0.00015946	hypothetical protein D915_009585 [Fasciola hepatica]	Fasciola hepatica	0	0.937	THD18325	1235	hypothetical protein FGIG_00053 [Fasciola gigantica]	Fasciola gigantica	6.4e-193	0.9383	TPP57991	557	-	-	-	-	-	-	DNA endonuclease activator Ctp1 C-terminal domain-containing protein [Caenorhabditis elegans]	Caenorhabditis elegans	2.1e-05	0.5231	NP_499398	51.6026	Smp_073300	3.01e-31	GO:0006974	DNA damage response	-	-	-	-	RBBP8	DNA double-strand break processing involved in repair via single-strand annealing	5.1e-10	73.2	K20773	map03440
FhHiC23_g10376	1012.48	-0.532971	0.136858	-3.89434	9.84677510379906e-05	0.000526189	MAP/microtubule affinity-regulating kinase 3 [Fasciola hepatica]	Fasciola hepatica	1.8e-183	1	THD24884	513	MAP/microtubule affinity-regulating kinase 3 [Fasciolopsis buski]	Fasciolopsis buski	5.4e-131	0.8525	KAA0190245	381	-	-	-	-	-	-	-	-	-	-	-	-	Smp_073690	9.61e-86	GO:0003735;GO:0005763;GO:0016301;GO:0032543;GO:0140096	structural constituent of ribosome;mitochondrial small ribosomal subunit;kinase activity;mitochondrial translation;catalytic activity, acting on a protein	EC:2.7	Transferring phosphorus-containing groups	IPR032053;IPR032053	Small ribosomal subunit protein mS34;Small ribosomal subunit protein mS34	mRpS34	Mitochondrial ribosomal protein, S34	1.2e-10	73.9	K03504,K17412	map00230,map00240,map01100,map03030,map03410,map03420,map03430,map03440,map05166
FhHiC23_g7097	616.749	-0.705823	0.137875	-5.1193	3.06667265178403e-07	2.75211602127738e-06	Integrator complex subunit [Fasciola hepatica]	Fasciola hepatica	0	1	THD21787	1242	Integrator complex subunit [Fasciolopsis buski]	Fasciolopsis buski	0	0.9706	KAA0188868	1178	Integrator complex subunit 11; Short=Int11; AltName: Cleavage and polyadenylation-specific factor 3-like protein; Short=CPSF3-like protein [Mus musculus]	Mus musculus	0	0.7395	Q9CWS4	764.607	integrator complex subunit 11 [Mus musculus]	Mus musculus	0	0.7395	NP_082296	764.607	Smp_073830	0	GO:0004521;GO:0005634;GO:0016180	RNA endonuclease activity;nucleus;snRNA processing	EC:3.1	Acting on ester bonds	IPR022712;IPR001279;IPR036866;IPR022712;IPR011108;IPR001279;IPR050698;IPR041897;IPR036866	Beta-Casp domain;Metallo-beta-lactamase;Ribonuclease Z/Hydroxyacylglutathione hydrolase-like;Beta-Casp domain;Beta-Casp domain;Zn-dependent metallo-hydrolase, RNA specificity domain;Metallo-beta-lactamase;RNA Processing Metallo-Beta-Lactamase Domain-Containing Protein;Integrator complex subunit 11, MBL-fold;Ribonuclease Z/Hydroxyacylglutathione hydrolase-like	CPSF3L	snRNA processing	1.6e-287	995	K13148	-
FhHiC23_g8346	14975.8	-0.69543	0.105864	-6.56911	5.06181058552308e-11	9.35699481570028e-10	40S ribosomal protein S3a-B [Fasciola gigantica]	Fasciola gigantica	1.8e-180	1	TPP64000	506	40S ribosomal protein S3a-B [Fasciola gigantica]	Fasciola gigantica	1.8e-180	1	TPP64000	506	Small ribosomal subunit protein eS1; AltName: 40S ribosomal protein S3a [Schistosoma japonicum]	Schistosoma japonicum	8.7e-152	0.9205	Q5DAA3	426.402	40S ribosomal protein S3a [Glycine max]	Mus musculus	2.4e-97	0.7366	NP_058655	289.271	Smp_073880	4.99e-142	GO:0003735;GO:0006412;GO:0022627	structural constituent of ribosome;translation;cytosolic small ribosomal subunit	-	-	IPR001593;IPR001593;IPR027500	Small ribosomal subunit protein eS1;Small ribosomal subunit protein eS1;Small ribosomal subunit protein eS1;Small ribosomal subunit protein eS1, eukaryotes	RPS3A	40s ribosomal protein	2.3e-118	431.8	K02984	map03010
FhHiC23_g16698	999.407	-0.683814	0.151606	-4.51046	6.46865411530084e-06	4.50431587912835e-05	Ubiquitin carboxyl-terminal hydrolase 45 [Fasciola hepatica]	Fasciola hepatica	0	0.9148	THD25449	1420	putative USP16 [Fasciola gigantica]	Fasciola gigantica	0	0.9033	TPP61532	959	Ubiquitin carboxyl-terminal hydrolase 16; AltName: Deubiquitinating enzyme 16; AltName: Ubiquitin thioesterase 16; AltName: Ubiquitin-specific-processing protease 16 [Xenopus tropicalis]	Xenopus tropicalis	3.2e-39	0.4263	Q0VA64	160.614	ubiquitin carboxyl-terminal hydrolase 16 isoform X2 [Homo sapiens]	Homo sapiens	1.4e-26	0.5045	XP_016883747;XP_016883748;NP_001001992;XP_054189277;XP_054189278	120.939	Smp_074200	1.04e-132	GO:0004843;GO:0006508	cysteine-type deubiquitinase activity;proteolysis	EC:3.4.19.12	ubiquitinyl hydrolase 1	IPR001394;IPR001394;IPR050185;IPR018200;IPR018200;IPR028889;IPR038765	Peptidase C19, ubiquitin carboxyl-terminal hydrolase;Peptidase C19, ubiquitin carboxyl-terminal hydrolase;Peptidase C19, ubiquitin carboxyl-terminal hydrolase;Peptidase C19, ubiquitin carboxyl-terminal hydrolase;Ubiquitin carboxyl-terminal hydrolase;Ubiquitin specific protease, conserved site;Ubiquitin specific protease, conserved site;Ubiquitin specific protease domain;Ubiquitin specific proteas…	USP16	Specifically deubiquitinates 'Lys-120' of histone H2A (H2AK119Ub), a specific tag for epigenetic transcriptional repression, thereby acting as a coactivator. Deubiquitination of histone H2A is a prerequisite for subsequent phosphorylation at 'Ser-11' of histone H3 (H3S10ph), and is required for chromosome segregation when cells enter into mitosis. In resting B- and T- lymphocytes, phosphorylation…	3.8e-93	349.7	K11844	-
FhHiC23_g16658	476.554	-0.764549	0.17779	-4.30031	1.70562894237731e-05	0.000108882	DNA-directed RNA polymerase II polypeptide [Fasciola hepatica]/TPP67620.1 DNA-directed RNA polymerase II polypeptide [Fasciola gigantica]	Fasciola hepatica/Fasciola gigantica	1.2e-88	1	THD22147;THD22147	265	DNA-directed RNA polymerase II polypeptide [Fasciolopsis buski]	Fasciolopsis buski	9.5e-86	0.9929	KAA0200894	257	DNA-directed RNA polymerase II subunit RPB4; Short=RNA polymerase II subunit B4; AltName: DNA-directed RNA polymerase II subunit D [Bos taurus]	Bos taurus	2.3e-54	0.8516	Q1JQ91	170.629	DNA-directed RNA polymerase II subunit RPB4 [Danio rerio]	Danio rerio	3e-55	0.8358	NP_001002317	173.326	Smp_074230	1.77e-80	GO:0000166;GO:0005665;GO:0006367;GO:0031369	nucleotide binding;RNA polymerase II, core complex;transcription initiation at RNA polymerase II promoter;translation initiation factor binding	-	-	IPR006590;IPR038324;IPR005574;IPR045222;IPR010997	RNA polymerase Rpb4/RPC9, core;Rpb4/RPC9 superfamily;RNA polymerase subunit Rpb4/RPC9;DNA-directed RNA polymerase II subunit Rpb4-like;HRDC-like superfamily	POLR2D	RNA polymerase II subunit	1.6e-54	218.8	K03012,K11314	map00230,map00240,map01100,map03020,map05016,map05169
FhHiC23_g16549	2924.9	-0.569584	0.109244	-5.21388	1.84932369941023e-07	1.7390075204715e-06	Eukaryotic translation initiation factor 4E-binding protein 1 [Fasciola hepatica]	Fasciola hepatica	1.2e-54	0.9135	THD22234	176	Eukaryotic translation initiation factor 4E-binding protein 2 [Fasciolopsis buski]	Fasciolopsis buski	1.6e-54	0.7163	KAA0187696	177	Eukaryotic translation initiation factor 4E-binding protein 1; Short=4E-BP1; Short=eIF4E-binding protein 1; AltName: Phosphorylated heat- and acid-stable protein regulated by insulin 1; Short=PHAS-I [Rattus norvegicus]	Rattus norvegicus	1.2e-28	0.6604	Q62622	103.219	eukaryotic translation initiation factor 4E-binding protein 1 [Mus musculus]	Mus musculus	1.1e-27	0.6509	NP_031944	101.293	Smp_074390	5.33e-32	GO:0003743;GO:0005737;GO:0008190;GO:0045947	translation initiation factor activity;cytoplasm;eukaryotic initiation factor 4E binding;negative regulation of translational initiation	-	-	IPR008606;noIPR	Eukaryotic translation initiation factor 4E binding;Eukaryotic translation initiation factor 4E binding	EIF4EBP3	Eukaryotic translation initiation factor 4E binding protein (EIF4EBP)	5.2e-19	100.5	K07205,K18644,K18645	map01521,map03013,map04012,map04066,map04150,map04151,map04152,map04211,map04213,map04218,map04910,map05165,map05221,map05231
FhHiC23_g11280	11091.1	-0.864484	0.130608	-6.61893	3.61811396700892e-11	6.8522389560831e-10	Ribosomal protein S23 [Fasciola hepatica]	Fasciola hepatica	2e-66	1	THD24327	209	Ribosomal protein S23 [Fasciolopsis buski]	Fasciolopsis buski	1.5e-30	1	KAA0185094	117	Small ribosomal subunit protein uS12; AltName: 40S ribosomal protein S23 [Caenorhabditis elegans]	Caenorhabditis elegans	6.1e-26	0.9245	Q19877	97.4413	40S ribosomal protein S23 [Glycine max]	Caenorhabditis elegans	7.9e-26	0.9245	NP_502365	97.4413	Smp_074470	2.85e-27	GO:0003735;GO:0006412;GO:0022627	structural constituent of ribosome;translation;cytosolic small ribosomal subunit	-	-	-	-	RPS23	maintenance of translational fidelity	1.4e-19	102.4	K02973	map03010
FhHiC23_g15686	2358.06	-0.680703	0.131939	-5.15923	2.47965169182838e-07	2.26669090409401e-06	Translocon-associated complex TRAP gamma subunit [Fasciola hepatica]	Fasciola hepatica	1.3e-76	1	THD22038	237	Translocon-associated complex TRAP gamma subunit [Fasciola gigantica]	Fasciola gigantica	5.2e-76	1	TPP64546	236	Translocon-associated protein subunit gamma; Short=TRAP-gamma; AltName: Signal sequence receptor subunit gamma; Short=SSR-gamma [Pongo abelii]	Pongo abelii	3.7e-10	0.6947	Q5RCD7	59.3066	translocon-associated protein subunit gamma isoform 3 [Homo sapiens]	Homo sapiens	2.9e-10	0.6947	NP_001295133;NP_001295134	58.9214	Smp_074700	2.31e-52	GO:0005789;GO:0006614	endoplasmic reticulum membrane;SRP-dependent cotranslational protein targeting to membrane	-	-	IPR009779;noIPR	Translocon-associated protein subunit gamma;Translocon-associated protein subunit gamma;Translocon-associated protein subunit gamma;Translocon-associated protein subunit gamma;Translocon-associated protein subunit gamma;Translocon-associated protein subunit gamma;Translocon-associated protein subunit gamma;Translocon-associated protein subunit gamma;Translocon-associated protein subunit gamma;Tra…	SSR3	SRP-dependent cotranslational protein targeting to membrane	2.7e-38	165.2	K13251	map04141
FhHiC23_g8235	10816.7	-0.649676	0.121278	-5.3569	8.46630287838318e-08	8.57252802685728e-07	Ribosomal protein S18 [Fasciola hepatica]/TPP39641.1 Ribosomal protein S18 [Fasciola gigantica]	Fasciola hepatica/Fasciola gigantica	1.3e-83	0.9041	THD23248;THD23248	254	Ribosomal protein S18 [Fasciolopsis buski]	Fasciolopsis buski	3.1e-81	0.8904	KAA0197042	248	Small ribosomal subunit protein uS13; AltName: 40S ribosomal protein S18 [Branchiostoma belcheri]	Branchiostoma belcheri	3e-62	0.8295	Q8ISP0	192.586	40S ribosomal protein S18 [Glycine max]	Danio rerio	7.6e-61	0.8217	NP_775341	189.504	Smp_074780	1.4e-71	GO:0003723;GO:0003735;GO:0005829;GO:0006412;GO:0015935	RNA binding;structural constituent of ribosome;cytosol;translation;small ribosomal subunit	-	-	IPR001892;IPR027437;IPR018269;IPR010979	Small ribosomal subunit protein uS13;Small ribosomal subunit protein uS13, C-terminal;Small ribosomal subunit protein uS13, C-terminal;Small ribosomal subunit protein uS13, conserved site;Small ribosomal subunit protein uS13, conserved site;Small ribosomal subunit protein uS13-like, H2TH	RpS18	Belongs to the universal ribosomal protein uS13 family	6.4e-59	233.8	K02964	map03010
FhHiC23_g7819	1803.38	-0.798502	0.106982	-7.46389	8.40022269114424e-14	2.44851774075563e-12	Transcriptional activator protein Pur-alpha [Fasciola hepatica]	Fasciola hepatica	7.4e-174	0.947	THD24275	492	Transcriptional activator protein Pur-alpha [Fasciola gigantica]	Fasciola gigantica	1.2e-172	0.9435	TPP55898	489	Transcriptional activator protein Pur-alpha; AltName: Purine-rich single-stranded DNA-binding protein alpha [Homo sapiens]	Homo sapiens	7.8e-36	0.5255	Q00577	133.265	transcriptional activator protein Pur-alpha isoform X1 [Mus musculus]	Drosophila melanogaster	1.1e-46	0.5519	NP_726581	160.229	Smp_075120	3.24e-120	GO:0000977;GO:0000981;GO:0005634;GO:0006357;GO:0032422	RNA polymerase II transcription regulatory region sequence-specific DNA binding;DNA-binding transcription factor activity, RNA polymerase II-specific;nucleus;regulation of transcription by RNA polymerase II;purine-rich negative regulatory element binding	-	-	IPR006628;IPR006628;IPR006628	Purine-rich element binding protein family;Purine-rich element binding protein family;Purine-rich element binding protein family;Purine-rich element binding protein family;Purine-rich element binding protein family	PURA	purine-rich negative regulatory element binding	2.6e-85	322	K21772,K21799	-
FhHiC23_g7859	3003.49	-0.699199	0.098399	-7.10576	1.19666452422561e-12	3.00947213138972e-11	Transcriptional activator protein Pur-alpha [Fasciola hepatica]	Fasciola hepatica	7.4e-150	0.9216	THD24275	432	Transcriptional activator protein Pur-alpha [Fasciola gigantica]	Fasciola gigantica	7.4e-150	0.9216	TPP55898	432	Transcriptional activator protein Pur-alpha; AltName: Purine-rich single-stranded DNA-binding protein alpha [Mus musculus]	Mus musculus	2.3e-33	0.5169	P42669	127.487	transcriptional activator protein Pur-alpha isoform X1 [Mus musculus]	Drosophila melanogaster	3.1e-44	0.5362	NP_001259063	154.451	Smp_075120	1.24e-115	GO:0000977;GO:0000981;GO:0005634;GO:0006357;GO:0032422	RNA polymerase II transcription regulatory region sequence-specific DNA binding;DNA-binding transcription factor activity, RNA polymerase II-specific;nucleus;regulation of transcription by RNA polymerase II;purine-rich negative regulatory element binding	-	-	IPR006628;IPR006628;IPR006628;noIPR	Purine-rich element binding protein family;Purine-rich element binding protein family;Purine-rich element binding protein family;Purine-rich element binding protein family;Purine-rich element binding protein family;Purine-rich element binding protein family;Purine-rich element binding protein family;Purine-rich element binding protein family;Purine-rich element binding protein family	PURA	purine-rich negative regulatory element binding	4.6e-83	314.7	K21772,K21799	-
FhHiC23_g15290	6532.26	-0.50394	0.106783	-4.71929	2.36668799341881e-06	1.77362189610749e-05	Mitochondrial prohibitin complex protein 2 [Fasciola hepatica]	Fasciola hepatica	5.9e-135	0.9217	THD26482	390	Mitochondrial prohibitin complex protein 2 [Fasciola gigantica]	Fasciola gigantica	4e-126	0.8957	TPP59612	368	Prohibitin-2 [Xenopus tropicalis]	Xenopus tropicalis	2.7e-92	0.7807	A9UMS3	275.404	prohibitin-3, mitochondrial [Glycine max]	Drosophila melanogaster	7.3e-91	0.79	NP_001097373;NP_652030;NP_725832;NP_725831	271.937	Smp_075210	2.91e-132	GO:0005743;GO:0007005	mitochondrial inner membrane;mitochondrion organization	-	-	IPR000163;IPR001107;IPR001107;IPR000163;IPR000163;IPR036013	Prohibitin;Band 7 domain;Band 7 domain;Prohibitin;Prohibitin;Band 7/SPFH domain superfamily	PHB2	thelarche	1.6e-93	349	K17081	-
FhHiC23_g14992	1648.04	-0.468835	0.122458	-3.82855	0.000128899	0.000667584	Small nuclear ribonucleoprotein Sm [Fasciola gigantica]	Fasciola gigantica	7.9e-79	1	TPP65886	238	Small nuclear ribonucleoprotein Sm [Fasciola gigantica]	Fasciola gigantica	7.9e-79	1	TPP65886	238	Probable small nuclear ribonucleoprotein Sm D2; Short=Sm-D2; AltName: snRNP core protein D2 [Caenorhabditis elegans]	Caenorhabditis elegans	2.9e-53	0.8696	Q18786	166.007	small nuclear ribonucleoprotein Sm D2 isoform 1 [Homo sapiens]	Caenorhabditis elegans	3.8e-53	0.8696	NP_506004	166.007	Smp_075560	2.46e-83	GO:0000387;GO:0003723;GO:0005682;GO:0005685;GO:0005686;GO:0034715;GO:0046540;GO:0071011;GO:0071013	spliceosomal snRNP assembly;RNA binding;U5 snRNP;U1 snRNP;U2 snRNP;pICln-Sm protein complex;U4/U6 x U5 tri-snRNP complex;precatalytic spliceosome;catalytic step 2 spliceosome	-	-	IPR001163;IPR001163;IPR027248;IPR047575;IPR027248;IPR010920	Sm domain, eukaryotic/archaea-type;Sm domain, eukaryotic/archaea-type;Sm domain, eukaryotic/archaea-type;Small nuclear ribonucleoprotein Sm D2;Sm domain;Small nuclear ribonucleoprotein Sm D2;LSM domain superfamily	snrpd2	spliceosomal snRNP assembly	4.8e-58	230.3	K11096	map03040
FhHiC23_g14091	484573	-0.655545	0.102723	-6.3817	1.75132159155002e-10	2.9684626474956e-09	legumain like precursor [Fasciola hepatica]	Fasciola hepatica	3.1e-305	0.9952	CAC85636	835	Legumain like [Fasciola gigantica]	Fasciola gigantica	2.6e-215	0.823	TPP57638	608	Hemoglobinase; AltName: Antigen Sj32; Flags: Precursor [Schistosoma japonicum]	Schistosoma japonicum	1.8e-106	0.6206	P42665	323.939	legumain-like [Danio rerio]	Mus musculus	2.2e-72	0.5361	NP_035305;NP_001365804	236.884	Smp_075800	5.71e-105	GO:0004197;GO:0005773;GO:0006624;GO:0051603	cysteine-type endopeptidase activity;vacuole;vacuolar protein processing;proteolysis involved in protein catabolic process	EC:3.4.22	Acting on peptide bonds (peptidases)	IPR001096;IPR001096;IPR046427;IPR001096;IPR001096;IPR048501;noIPR	Peptidase C13, legumain;Peptidase C13, legumain;Peptidase C13, legumain;Legumain prodomain superfamily;Peptidase C13, legumain;Peptidase C13, legumain;Peptidase C13, legumain;Peptidase C13, legumain;Peptidase C13, legumain;Peptidase C13, legumain;Peptidase C13, legumain;Peptidase C13, legumain;Legumain, prodomain;Legumain, prodomain	-	cysteine-type peptidase activity	2.8e-78	299.3	K01369	map04142,map04612
FhHiC23_g14093	46768	-0.652589	0.104529	-6.24313	4.28913164203334e-10	6.83102644726783e-09	hypothetical protein D915_002221 [Fasciola hepatica]	Fasciola hepatica	1.2e-44	0.9481	THD26955	153	Legumain like [Fasciola gigantica]	Fasciola gigantica	1.1e-41	0.9481	TPP57638	151	-	-	-	-	-	-	-	-	-	-	-	-	Smp_075800	4.52e-08	GO:0004197;GO:0005773;GO:0006624;GO:0051603	cysteine-type endopeptidase activity;vacuole;vacuolar protein processing;proteolysis involved in protein catabolic process	EC:3.4.22	Acting on peptide bonds (peptidases)	IPR046427	Legumain prodomain superfamily	-	-	-	-	-	-
FhHiC23_g14094	399586	-0.634437	0.100142	-6.33538	2.36756198644445e-10	3.93889466483235e-09	legumain like precursor [Fasciola hepatica]	Fasciola hepatica	2.6e-304	0.9928	CAC85636	833	Legumain like [Fasciola gigantica]	Fasciola gigantica	2.1e-214	0.8206	TPP57638	606	Hemoglobinase; AltName: Antigen Sj32; Flags: Precursor [Schistosoma japonicum]	Schistosoma japonicum	9.4e-107	0.6206	P42665	324.709	legumain-like [Danio rerio]	Mus musculus	2.6e-72	0.5361	NP_035305;NP_001365804	236.884	Smp_075800	3.99e-105	GO:0004197;GO:0005773;GO:0006624;GO:0051603	cysteine-type endopeptidase activity;vacuole;vacuolar protein processing;proteolysis involved in protein catabolic process	EC:3.4.22	Acting on peptide bonds (peptidases)	IPR001096;IPR001096;IPR046427;IPR001096;IPR001096;IPR048501;noIPR	Peptidase C13, legumain;Peptidase C13, legumain;Peptidase C13, legumain;Legumain prodomain superfamily;Peptidase C13, legumain;Peptidase C13, legumain;Peptidase C13, legumain;Peptidase C13, legumain;Peptidase C13, legumain;Peptidase C13, legumain;Peptidase C13, legumain;Peptidase C13, legumain;Legumain, prodomain;Legumain, prodomain	-	cysteine-type peptidase activity	2.8e-78	299.3	K01369	map04142,map04612
FhHiC23_g14092	358367	-0.616203	0.103949	-5.92793	3.0677063580289e-09	4.12101572120802e-08	legumain like precursor [Fasciola hepatica]	Fasciola hepatica	3.1e-305	0.9952	CAC85636	835	Legumain like [Fasciola gigantica]	Fasciola gigantica	2.6e-215	0.823	TPP57638	608	Hemoglobinase; AltName: Antigen Sj32; Flags: Precursor [Schistosoma japonicum]	Schistosoma japonicum	1.8e-106	0.6206	P42665	323.939	legumain-like [Danio rerio]	Mus musculus	2.2e-72	0.5361	NP_035305;NP_001365804	236.884	Smp_075800	5.71e-105	GO:0004197;GO:0005773;GO:0006624;GO:0051603	cysteine-type endopeptidase activity;vacuole;vacuolar protein processing;proteolysis involved in protein catabolic process	EC:3.4.22	Acting on peptide bonds (peptidases)	IPR001096;IPR001096;IPR046427;IPR001096;IPR001096;IPR048501;noIPR	Peptidase C13, legumain;Peptidase C13, legumain;Peptidase C13, legumain;Legumain prodomain superfamily;Peptidase C13, legumain;Peptidase C13, legumain;Peptidase C13, legumain;Peptidase C13, legumain;Peptidase C13, legumain;Peptidase C13, legumain;Peptidase C13, legumain;Peptidase C13, legumain;Legumain, prodomain;Legumain, prodomain	-	cysteine-type peptidase activity	2.8e-78	299.3	K01369	map04142,map04612
FhHiC23_g12152	774.664	-0.510972	0.125084	-4.08503	4.40711349564738e-05	0.000253503	hypothetical protein D915_004686 [Fasciola hepatica]	Fasciola hepatica	0	1	THD24456	1217	hypothetical protein FGIG_09379 [Fasciola gigantica]	Fasciola gigantica	0	0.957	TPP65450	1138	-	-	-	-	-	-	-	-	-	-	-	-	Smp_076450	3.72e-132	-	-	-	-	-	-	-	-	-	-	-	-
FhHiC23_g11787	1399.23	-0.510013	0.106198	-4.80248	1.56710273127372e-06	1.20788659558047e-05	Regulator of chromosome condensation [Fasciola hepatica]	Fasciola hepatica	0	0.9977	THD27065	1540	Regulator of chromosome condensation [Fasciola gigantica]	Fasciola gigantica	0	0.9894	TPP62381	1300	Regulator of chromosome condensation; AltName: Cell cycle regulatory protein; AltName: Chromosome condensation protein 1 [Homo sapiens]	Homo sapiens	2.4e-50	0.5183	P18754	187.193	RCC1 and BTB domain-containing protein 2 isoform X1 [Mus musculus]	Homo sapiens	3.1e-50	0.5183	NP_001368795;NP_001260;NP_001368794;NP_001041664	187.193	Smp_076530	0	GO:0005085;GO:0005634;GO:0005737;GO:0051301	guanyl-nucleotide exchange factor activity;nucleus;cytoplasm;cell division	-	-	IPR000408;IPR009091;IPR000408;IPR051553;IPR000408;IPR000408;IPR000408;IPR000408;IPR000408;IPR000408;IPR000408;IPR000408;IPR000408;IPR009091	Regulator of chromosome condensation, RCC1;Regulator of chromosome condensation 1/beta-lactamase-inhibitor protein II;Regulator of chromosome condensation 1/beta-lactamase-inhibitor protein II;Regulator of chromosome condensation, RCC1;Ran GTPase-activating;Regulator of chromosome condensation, RCC1;Regulator of chromosome condensation, RCC1;Regulator of chromosome condensation, RCC1;Regulator of…	RCC1	Ran guanyl-nucleotide exchange factor activity	2.7e-164	586.3	K11493	-
FhHiC23_g11153	260.079	-2.24771	0.245794	-9.1447	5.97941801054524e-20	3.4394375726615e-18	hypothetical protein D915_007313 [Fasciola hepatica]	Fasciola hepatica	0	0.9974	THD21855	1496	hypothetical protein FGIG_09050 [Fasciola gigantica]	Fasciola gigantica	0	0.7867	TPP59824	1132	Transcription factor Sox-10; AltName: SRY (sex determining region Y)-box 10 [Xenopus tropicalis]	Xenopus tropicalis	4.9e-16	0.5714	A4IIJ8	85.1149	Transcription factor egl-13 [Caenorhabditis elegans]	Mus musculus	2.1e-16	0.5526	XP_036016319	82.8037	Smp_076600	1.1e-63	GO:0000978;GO:0000981;GO:0005634;GO:0006357	RNA polymerase II cis-regulatory region sequence-specific DNA binding;DNA-binding transcription factor activity, RNA polymerase II-specific;nucleus;regulation of transcription by RNA polymerase II	-	-	IPR009071;IPR036910;IPR009071;IPR050917;IPR009071;IPR036910	High mobility group box domain;High mobility group box domain superfamily;High mobility group box domain;SOX Transcription Factors;High mobility group box domain;High mobility group box domain superfamily	RFG1	SRY (sex determining region Y)-box	1e-49	205.3	K09270,K22496	-
FhHiC23_g6632	1622.48	-0.744004	0.109256	-6.80974	9.77754246388017e-12	2.0691652486184e-10	unnamed protein product [Fasciola hepatica]	Fasciola hepatica	0	1	CAK6928284	862	hypothetical protein CRM22_010085 [Opisthorchis felineus]/TGZ56837.1 hypothetical protein CRM22_010085 [Opisthorchis felineus]/TGZ56838.1 hypothetical protein CRM22_010085 [Opisthorchis felineus]/TGZ56839.1 hypothetical protein CRM22_010085 [Opisthorchis felineus]	Opisthorchis felineus/Opisthorchis felineus/Opisthorchis felineus/Opisthorchis felineus	3.7e-195	0.8083	TGZ56836	560	60S ribosomal export protein NMD3 [Pongo abelii]	Pongo abelii	2.3e-96	0.617	Q5RC82	301.212	60S ribosomal export protein NMD3 isoform 6 [Mus musculus]	Mus musculus	4e-97	0.614	NP_001398143	301.982	Smp_076630	7.22e-174	GO:0000055;GO:0005634;GO:0005737;GO:0015031;GO:0043023	ribosomal large subunit export from nucleus;nucleus;cytoplasm;protein transport;ribosomal large subunit binding	-	-	IPR048899;IPR007064;IPR048898;IPR039768	60S ribosomal export protein NMD3, SH3 domain;Nmd3, N-terminal;60S ribosomal export protein NMD3, OB-fold domain;Ribosomal export protein Nmd3	NMD3	amine dehydrogenase activity	5.7e-119	434.5	K07562	map03008,map03013
FhHiC23_g4506	6771.11	-0.767872	0.112131	-6.84801	7.48856505342935e-12	1.59412091511388e-10	unnamed protein product [Fasciola hepatica]	Fasciola hepatica	6.2e-63	1	CAK6928150	196	Ribosomal protein S15Aa [Fasciolopsis buski]	Fasciolopsis buski	1.8e-29	0.597	KAA0190642	113	Small ribosomal subunit protein uS8; AltName: 40S ribosomal protein S15a; AltName: Ribosomal protein S24 [Strongylocentrotus purpuratus]	Strongylocentrotus purpuratus	6.3e-27	0.5615	P33095	98.9821	40S ribosomal protein S15a-1 [Glycine max]	Mus musculus/Homo sapiens	1.6e-26	0.5448	NP_001010;NP_001025180;NP_733769	98.2117	Smp_076740	3.14e-33	-	-	-	-	IPR000630;IPR000630;IPR035987	Small ribosomal subunit protein uS8;Small ribosomal subunit protein uS8;Small ribosomal subunit protein uS8;Small ribosomal subunit protein uS8;Small ribosomal subunit protein uS8 superfamily	rps15a	Belongs to the universal ribosomal protein uS8 family	6.4e-21	106.7	K02957	map03010
FhHiC23_g11354	2522.82	-0.452985	0.092088	-4.91904	8.69681406167542e-07	7.09256012541162e-06	Autophagy protein 3 [Fasciola hepatica]	Fasciola hepatica	1.3e-211	0.8843	THD23238	593	Ubiquitin-conjugating enzyme ATG3 [Fasciolopsis buski]	Fasciolopsis buski	9.9e-147	0.7425	KAA0198252	426	Ubiquitin-like-conjugating enzyme ATG3; AltName: Autophagy-related protein 3; Short=APG3-like [Danio rerio]	Danio rerio	1.1e-94	0.7176	Q6PFS7	287.345	autophagy-related protein 3, putative [Plasmodium falciparum 3D7]	Danio rerio	1.4e-94	0.7176	NP_956316	287.345	Smp_077400	3.39e-140	GO:0000045;GO:0000407;GO:0005829;GO:0019776;GO:0044804	autophagosome assembly;phagophore assembly site;cytosol;Atg8-family ligase activity;nucleophagy	EC:2.3.2	Acyltransferases	IPR007135;IPR046962	Ubiquitin-like-conjugating enzyme Atg3/Atg10;Ubiquitin-like-conjugating enzyme Atg3/Atg10;Autophagy-related protein 3	ATG3	Atg12 transferase activity	2.1e-100	372.5	K08343	map04136,map04138,map04140,map05167
FhHiC23_g4365	1871.67	-0.439752	0.0986904	-4.45588	8.35507219785924e-06	5.70042591467822e-05	Squamous cell carcinoma antigen recognized by T-cells 3 [Fasciola hepatica]	Fasciola hepatica	0	0.9799	THD24534	1858	Squamous cell carcinoma antigen recognized by T-cells 3, partial [Fasciolopsis buski]	Fasciolopsis buski	0	0.7894	KAA0188725	1158	Squamous cell carcinoma antigen recognized by T-cells 3; Short=SART-3 [Pongo abelii]	Pongo abelii	5e-71	0.475	Q5REG1	261.151	nucleolin 2 isoform X6 [Glycine max]	Mus musculus	1.4e-72	0.4768	NP_001343550	266.159	Smp_078240	0	GO:0003723;GO:0006396	RNA binding;RNA processing	-	-	IPR003107;IPR000504;IPR008847;IPR012677;IPR012677;IPR011990;IPR000504;IPR011990;IPR000504;IPR000504;IPR034217;IPR011990;IPR035979;IPR035979	HAT (Half-A-TPR) repeat;RNA recognition motif domain;Suppressor of forked;Nucleotide-binding alpha-beta plait domain superfamily;Nucleotide-binding alpha-beta plait domain superfamily;Tetratricopeptide-like helical domain superfamily;RNA recognition motif domain;Tetratricopeptide-like helical domain superfamily;Tetratricopeptide-like helical domain superfamily;RNA recognition motif domain;RNA rec…	SART3	positive regulation of histone deubiquitination	3e-205	722.6	-	-
FhHiC23_g15414	1639.22	-0.640566	0.127028	-5.04271	4.58978093174328e-07	3.97389039198334e-06	hypothetical protein D915_003466 [Fasciola hepatica]	Fasciola hepatica	2.2e-92	0.9816	THD25782	276	hypothetical protein FGIG_08555 [Fasciola gigantica]	Fasciola gigantica	1.5e-90	0.908	TPP65992	271	Ribosome biogenesis protein 15; AltName: Nucleolar protein 15 [Saccharomyces cerevisiae S288C]	Saccharomyces cerevisiae S288C	2.6e-07	0.5952	P53927	51.6026	rRNA-binding ribosome biosynthesis protein NOP15 [Saccharomyces cerevisiae S288C]	Saccharomyces cerevisiae S288C	3.4e-07	0.5952	NP_014289	51.6026	Smp_078520	1.17e-28	GO:0000463;GO:0003723;GO:0005730	maturation of LSU-rRNA from tricistronic rRNA transcript (SSU-rRNA, 5.8S rRNA, LSU-rRNA);RNA binding;nucleolus	-	-	IPR000504;IPR012677;IPR000504;IPR035979	RNA recognition motif domain;Nucleotide-binding alpha-beta plait domain superfamily;RNA recognition motif domain;RNA recognition motif domain;RNA-binding domain superfamily	NIFK	RNA binding	1.7e-15	89.4	K14838	-
FhHiC23_g15784	1271.76	-0.919923	0.11561	-7.9571	1.76114969668025e-15	6.32726671757482e-14	Condensin complex subunit 3 [Fasciola gigantica]	Fasciola gigantica	0	0.9681	TPP65756	2446	Condensin complex subunit 3 [Fasciola gigantica]	Fasciola gigantica	0	0.9681	TPP65756	2446	Condensin complex subunit 3; AltName: Chromosome assembly protein xCAP-G; AltName: Chromosome-associated protein G; AltName: Condensin subunit CAP-G; AltName: Non-SMC condensin I complex subunit G [Xenopus laevis]	Xenopus laevis	2.2e-58	0.4942	Q9YHB5	223.787	condensin complex subunit 3 [Glycine max]	Danio rerio	1.1e-73	0.441	NP_001243134	270.781	Smp_078920	0	GO:0000793;GO:0000796;GO:0005737;GO:0007076;GO:0051301	condensed chromosome;condensin complex;cytoplasm;mitotic chromosome condensation;cell division	-	-	IPR011989;IPR025977;IPR027165;IPR016024	Armadillo-like helical;Nuclear condensin complex subunit 3, C-terminal domain;Condensin complex subunit 3;Armadillo-type fold	-	mitotic chromosome condensation	-	1169.1	K06678	map04111
FhHiC23_g11562	821.19	-0.618887	0.131012	-4.7239	2.3136191396904e-06	1.73625797200638e-05	DNA primase large subunit [Fasciola hepatica]	Fasciola hepatica	0	1	THD19826	1030	DNA primase large subunit [Fasciola gigantica]	Fasciola gigantica	0	0.9642	TPP59769	1001	DNA primase large subunit; AltName: DNA primase 58 kDa subunit; Short=p58 [Mus musculus]	Mus musculus	1.2e-127	0.6513	P33610	384.8	DNA primase large subunit isoform 1 [Mus musculus]	Mus musculus	1.6e-127	0.6513	NP_032948	384.8	Smp_079050	0	GO:0003677;GO:0005658;GO:0006269;GO:0006270;GO:0046872;GO:0051539;GO:1990077	DNA binding;alpha DNA polymerase:primase complex;DNA replication, synthesis of primer;DNA replication initiation;metal ion binding;4 iron, 4 sulfur cluster binding;primosome complex	-	-	IPR016558;IPR007238;IPR007238;IPR016558	DNA primase, large subunit, eukaryotic;DNA primase large subunit, eukaryotic/archaeal;DNA primase large subunit, eukaryotic/archaeal;DNA primase large subunit, eukaryotic/archaeal;DNA primase large subunit, eukaryotic/archaeal;DNA primase, large subunit, eukaryotic	-	DNA primase activity	6.9e-191	673.7	K02685	map00230,map00240,map01100,map03030
FhHiC23_g5070	3532.5	-0.51473	0.119666	-4.30139	1.69732134132149e-05	0.000108598	peptidyl-prolyl cis-trans isomerase FKBP1B [Fasciola hepatica]	Fasciola hepatica	9.1e-76	1	THD19570	229	peptidyl-prolyl cis-trans isomerase FKBP1B [Fasciola gigantica]	Fasciola gigantica	1.3e-75	1	TPP61874	229	Peptidyl-prolyl cis-trans isomerase FKBP1A; Short=PPIase FKBP1A; AltName: 12 kDa FK506-binding protein; Short=12 kDa FKBP; Short=FKBP-12; AltName: FK506-binding protein 1A; Short=FKBP-1A; AltName: Immunophilin FKBP12; AltName: Rotamase [Xenopus laevis]	Xenopus laevis	1.4e-49	0.8396	O42123	155.992	peptidyl-prolyl cis-trans isomerase FKBP1B isoform X1 [Homo sapiens]	Danio rerio	8.6e-51	0.8532	NP_001315489;NP_001315490;NP_956239	159.073	Smp_079230	2.24e-52	GO:0003755;GO:0033017	peptidyl-prolyl cis-trans isomerase activity;sarcoplasmic reticulum membrane	EC:5.2.1.8	peptidylprolyl isomerase	IPR001179;IPR046357;IPR050689;IPR001179;noIPR	FKBP-type peptidyl-prolyl cis-trans isomerase domain;Peptidyl-prolyl cis-trans isomerase domain superfamily;FKBP-type Peptidyl-prolyl cis-trans Isomerase;FKBP-type peptidyl-prolyl cis-trans isomerase domain;FKBP-type peptidyl-prolyl cis-trans isomerase domain	-	FK506 binding	5e-43	180.3	K09568	-
FhHiC23_g5071	3406.65	-0.513397	0.119465	-4.29748	1.72753286915665e-05	0.000110151	peptidyl-prolyl cis-trans isomerase FKBP1B [Fasciola hepatica]	Fasciola hepatica	9.1e-76	1	THD19570	229	peptidyl-prolyl cis-trans isomerase FKBP1B [Fasciola gigantica]	Fasciola gigantica	1.3e-75	1	TPP61874	229	Peptidyl-prolyl cis-trans isomerase FKBP1A; Short=PPIase FKBP1A; AltName: 12 kDa FK506-binding protein; Short=12 kDa FKBP; Short=FKBP-12; AltName: FK506-binding protein 1A; Short=FKBP-1A; AltName: Immunophilin FKBP12; AltName: Rotamase [Xenopus laevis]	Xenopus laevis	1.4e-49	0.8396	O42123	155.992	peptidyl-prolyl cis-trans isomerase FKBP1B isoform X1 [Homo sapiens]	Danio rerio	8.6e-51	0.8532	NP_001315489;NP_001315490;NP_956239	159.073	Smp_079230	2.24e-52	GO:0003755;GO:0033017	peptidyl-prolyl cis-trans isomerase activity;sarcoplasmic reticulum membrane	EC:5.2.1.8	peptidylprolyl isomerase	IPR001179;IPR046357;IPR050689;IPR001179;noIPR	FKBP-type peptidyl-prolyl cis-trans isomerase domain;Peptidyl-prolyl cis-trans isomerase domain superfamily;FKBP-type Peptidyl-prolyl cis-trans Isomerase;FKBP-type peptidyl-prolyl cis-trans isomerase domain;FKBP-type peptidyl-prolyl cis-trans isomerase domain	-	FK506 binding	5e-43	180.3	K09568	-
FhHiC23_g8605	26073.3	-0.718427	0.0957553	-7.50274	6.24972687030477e-14	1.87734851042988e-12	putative protein disulfide-isomerase ER-60 [Fasciola hepatica]	Fasciola hepatica	0	0.9979	THD21908	969	putative protein disulfide-isomerase ER-60 [Fasciola gigantica]	Fasciola gigantica	0	0.9773	TPP65669	938	Probable protein disulfide-isomerase ER-60; AltName: ERP60; Flags: Precursor [Schistosoma mansoni]	Schistosoma mansoni	7.8e-148	0.6496	P38658	434.491	endoplasmic reticulum p60 [Drosophila melanogaster]	Drosophila melanogaster	1.7e-112	0.6069	NP_725084	344.354	Smp_079770	4.24e-151	GO:0003756;GO:0005788;GO:0006457;GO:0009986;GO:0034976	protein disulfide isomerase activity;endoplasmic reticulum lumen;protein folding;cell surface;response to endoplasmic reticulum stress	EC:5.3.4.1	protein disulfide-isomerase	IPR005792;IPR013766;IPR017937;IPR017937;IPR013766;IPR013766;IPR036249;IPR036249;IPR036249;IPR036249	Protein disulphide isomerase;Protein disulphide isomerase;Protein disulphide isomerase;Protein disulphide isomerase;Thioredoxin domain;Thioredoxin domain;Thioredoxin domain;Thioredoxin domain;Thioredoxin domain;Thioredoxin domain;Thioredoxin domain;Thioredoxin, conserved site;Thioredoxin, conserved site;Thioredoxin, conserved site;Thioredoxin, conserved site;Thioredoxin, conserved site;Thioredoxi…	-	protein disulfide isomerase family A, member 3	5.3e-121	441.4	K08056	map04141,map04612
FhHiC23_g7609	1844.74	-0.453303	0.102718	-4.41309	1.01903265531497e-05	6.83187795076014e-05	hypothetical protein D915_009968 [Fasciola hepatica]	Fasciola hepatica	0	1	THD19350	1670	hypothetical protein FGIG_08281 [Fasciola gigantica]	Fasciola gigantica	0	0.975	TPP60349	1607	-	-	-	-	-	-	-	-	-	-	-	-	Smp_080620	2.97e-100	-	-	-	-	IPR026832	Asteroid	ASTE1	asteroid homolog	3.7e-30	140.6	K10870	map03440,map03460
FhHiC23_g7634	377.519	-1.65981	0.179552	-9.24418	2.37061929211728e-20	1.40086759699215e-18	Cyclin B [Fasciola gigantica]	Fasciola gigantica	1.9e-171	0.8171	TPP56158	497	Cyclin B [Fasciola gigantica]	Fasciola gigantica	1.9e-171	0.8171	TPP56158	497	G2/mitotic-specific cyclin-B [Marthasterias glacialis]	Marthasterias glacialis	2.5e-28	0.5455	P15206	98.2117	G2/mitotic-specific cyclin-B1 isoform 3 [Homo sapiens]	Homo sapiens	3.3e-26	0.5436	NP_001341774	112.464	Smp_082490	7.28e-128	GO:0000307;GO:0005634;GO:0005737;GO:0005816;GO:0016538;GO:0044772;GO:0051301	cyclin-dependent protein kinase holoenzyme complex;nucleus;cytoplasm;spindle pole body;cyclin-dependent protein serine/threonine kinase regulator activity;mitotic cell cycle phase transition;cell division	-	-	IPR004367;IPR006671;IPR004367;IPR039361;IPR036915;IPR036915	Cyclin, C-terminal domain;Cyclin, C-terminal domain;Cyclin, C-terminal domain;Cyclin, N-terminal;Cyclin, C-terminal domain;Cyclin;Cyclin-like superfamily;Cyclin-like superfamily	-	histone H3-S10 phosphorylation involved in chromosome condensation	1.2e-97	363.6	K05868,K21770	map04068,map04110,map04114,map04115,map04218,map04914,map05166
FhHiC23_g1332	1442.59	-0.5034	0.12231	-4.11576	3.85900299050953e-05	0.000225088	Peptidase family M48 containing protein [Fasciola gigantica]	Fasciola gigantica	7e-180	0.9842	TPP67904	504	Peptidase family M48 containing protein [Fasciola gigantica]	Fasciola gigantica	7e-180	0.9842	TPP67904	504	CAAX prenyl protease 1 homolog; AltName: Zinc metalloproteinase Ste24 homolog [Taenia solium]	Taenia solium	9.4e-103	0.7938	Q3Y6B8	309.686	CAAX prenyl protease 1 homolog [Glycine max]	Homo sapiens	3.1e-89	0.7346	XP_047283538	272.707	Smp_082620	7.45e-123	GO:0004222;GO:0005789;GO:0046872;GO:0071586	metalloendopeptidase activity;endoplasmic reticulum membrane;metal ion binding;CAAX-box protein processing	EC:3.4.24	Acting on peptide bonds (peptidases)	IPR001915;IPR027057;noIPR	Peptidase M48;Peptidase M48;Peptidase M48;Peptidase M48;Peptidase M48;Peptidase M48;Peptidase M48;Peptidase M48;Peptidase M48;Peptidase M48;CAAX prenyl protease 1;CAAX prenyl protease 1;CAAX prenyl protease 1	-	CAAX-box protein maturation	8.5e-94	350.1	K06013	map00900,map01130
FhHiC23_g159	2717.03	-0.474437	0.106556	-4.45248	8.48824223264147e-06	5.78398560200283e-05	E3 ubiquitin-protein ligase TRIM33 [Fasciola hepatica]	Fasciola hepatica	0	0.9954	THD27602	1310	E3 ubiquitin-protein ligase TRIM33 [Fasciola gigantica]	Fasciola gigantica	0	0.9877	TPP58374	1295	E3 ubiquitin-protein ligase TRIM33; AltName: Ectodermin; AltName: RING-type E3 ubiquitin transferase TRIM33; AltName: Transcription intermediary factor 1-gamma; Short=TIF1-gamma; AltName: Tripartite motif-containing protein 33 [Xenopus laevis]	Xenopus laevis	1.9e-15	0.467	Q56R14	84.3445	E3 ubiquitin-protein ligase TRIM33 [Danio rerio]	Danio rerio	3.8e-15	0.4709	NP_001002871	83.5741	Smp_082660	0	GO:0005737;GO:0008270	cytoplasm;zinc ion binding	-	-	IPR000315;IPR001965;IPR013083;IPR000315;IPR047153;IPR000315;IPR011011;noIPR	B-box-type zinc finger;Zinc finger, PHD-type;Zinc finger, RING/FYVE/PHD-type;Zinc finger, RING/FYVE/PHD-type;Zinc finger, RING/FYVE/PHD-type;B-box-type zinc finger;TRIM45/56/19;B-box-type zinc finger;Zinc finger, FYVE/PHD-type;Zinc finger, FYVE/PHD-type	TRIM28	Krueppel-associated box domain binding	8.4e-173	614	K08882,K08883	-
FhHiC23_g6239	10532.1	-0.44316	0.111945	-3.95874	7.53448110491344e-05	0.000412964	Activator of 90 kDa heat shock protein ATPase 1 [Fasciola hepatica]	Fasciola hepatica	1.2e-146	1	THD23725	421	Activator of heat shock protein ATPase [Fasciolopsis buski]	Fasciolopsis buski	1.3e-124	0.9272	KAA0200768	367	Activator of 90 kDa heat shock protein ATPase homolog 1; Short=AHA1 [Mus musculus]	Mus musculus	3.1e-42	0.5721	Q8BK64	148.288	activator of 90 kDa heat shock protein ATPase homolog [Glycine max]	Mus musculus	6.5e-44	0.5769	NP_001409735	149.058	Smp_083080	7.38e-78	GO:0001671;GO:0005829;GO:0006457;GO:0051087	ATPase activator activity;cytosol;protein folding;protein-folding chaperone binding	-	-	IPR023393;IPR013538;noIPR	START-like domain superfamily;Activator of Hsp90 ATPase homologue 1/2-like, C-terminal;Activator of Hsp90 ATPase homologue 1/2-like, C-terminal;Activator of Hsp90 ATPase homologue 1/2-like, C-terminal	AHSA1	Activator of Hsp90 ATPase	6.1e-58	230.7	-	-
FhHiC23_g4981	25134.6	-0.665617	0.105331	-6.31928	2.62779481943704e-10	4.33185566728539e-09	Eukaryotic translation elongation factor 1 gamma [Fasciola hepatica]	Fasciola hepatica	3.2e-263	0.9614	THD28665	731	Eukaryotic translation elongation factor 1 gamma [Fasciola gigantica]	Fasciola gigantica	2.4e-260	0.9666	TPP65689	724	Elongation factor 1-gamma; Short=EF-1-gamma; AltName: eEF-1B gamma [Artemia salina]	Artemia salina	5e-118	0.6398	P12261	355.525	valine--tRNA ligase isoform X2 [Homo sapiens]	Homo sapiens	1.3e-116	0.6317	NP_001395	352.443	Smp_083410	0	GO:0003746;GO:0004364;GO:0005634;GO:0005737;GO:0006414	translation elongation factor activity;glutathione transferase activity;nucleus;cytoplasm;translational elongation	EC:2.5.1.18	glutathione transferase	IPR002119;IPR001662;IPR002119;IPR001662;IPR036433;IPR004046;IPR009072;IPR004045;IPR050802;IPR032458;IPR001662;IPR004045;IPR010987;IPR036282;IPR036249;IPR036433;IPR009072	Histone H2A;Histone H2A;Histone H2A;Elongation factor 1B gamma, C-terminal;Histone H2A;Elongation factor 1B gamma, C-terminal;Elongation factor EF1B gamma, C-terminal domain superfamily;Elongation factor EF1B gamma, C-terminal domain superfamily;Glutathione S-transferase, C-terminal;Glutathione S-transferase, C-terminal;Histone-fold;Glutathione S-transferase, N-terminal;Elongation Factors and Glu…	eef1g	translation elongation factor activity	1.3e-132	479.9	K03233	map05134
FhHiC23_g5849	1149.69	-0.718427	0.130385	-5.51003	3.58780218341514e-08	3.90326889451221e-07	hypothetical protein D915_010088 [Fasciola hepatica]	Fasciola hepatica	2.7e-202	0.9562	THD19221	566	hypothetical protein FGIG_00016 [Fasciola gigantica]	Fasciola gigantica	2.3e-173	0.9164	TPP61501	492	-	-	-	-	-	-	-	-	-	-	-	-	Smp_083680	2.26e-64	GO:0005654;GO:0005730;GO:0006364;GO:0008097	nucleoplasm;nucleolus;rRNA processing;5S rRNA binding	-	-	IPR011687;IPR011687;IPR011687;noIPR	Ribosome biogenesis protein Nop53/GLTSCR2;Ribosome biogenesis protein Nop53/GLTSCR2;Ribosome biogenesis protein Nop53/GLTSCR2;Ribosome biogenesis protein Nop53/GLTSCR2;Ribosome biogenesis protein Nop53/GLTSCR2;Ribosome biogenesis protein Nop53/GLTSCR2	-	-	-	-	-	-
FhHiC23_g5222	8173.68	-0.656122	0.130099	-5.04325	4.57700931141827e-07	3.96600790814721e-06	Ribosomal protein L28 [Fasciola hepatica]	Fasciola hepatica	4.2e-68	0.8657	THD21894	211	Ribosomal protein L28e [Fasciola gigantica]	Fasciola gigantica	1.2e-67	0.8582	TPP59136	210	Large ribosomal subunit protein eL28; AltName: 60S ribosomal protein L28 [Homo sapiens]	Homo sapiens	4.9e-12	0.5437	P46779	61.6178	large ribosomal subunit protein eL28 isoform 2 [Homo sapiens]	Homo sapiens	6.5e-12	0.5437	NP_000982	61.6178	Smp_084460	1.77e-52	GO:0003735;GO:0006412;GO:0022625	structural constituent of ribosome;translation;cytosolic large ribosomal subunit	-	-	IPR029004;IPR002672	Ribosomal eL28/Mak16;Large ribosomal subunit protein eL28	RPL28	ribosomal protein	2.4e-35	154.8	K02903	map03010
FhHiC23_g14816	926.63	-0.810989	0.174116	-4.65774	3.19695181498546e-06	2.34703577238648e-05	RNA polymerase II transcriptional coactivator activated rna polymerase II transcriptional [Fasciola gigantica]	Fasciola gigantica	2.9e-69	1	TPP39627	220	RNA polymerase II transcriptional coactivator activated rna polymerase II transcriptional [Fasciola gigantica]	Fasciola gigantica	2.9e-69	1	TPP39627	220	Activated RNA polymerase II transcriptional coactivator p15; AltName: Positive cofactor 4; Short=PC4; AltName: SUB1 homolog; AltName: Single-stranded DNA-binding protein p9; AltName: p14 [Mus musculus]	Mus musculus	3.1e-15	0.7258	P11031	73.1738	ssDNA-binding transcriptional regulator [Arabidopsis thaliana]	Danio rerio	1e-16	0.6714	NP_001002505	77.411	Smp_084620	5.28e-30	GO:0003677;GO:0003713;GO:0005634;GO:0005667;GO:0060261	DNA binding;transcription coactivator activity;nucleus;transcription regulator complex;positive regulation of transcription initiation by RNA polymerase II	-	-	IPR003173;IPR009044;IPR045125;IPR009044	Transcriptional coactivator p15 (PC4), C-terminal;ssDNA-binding transcriptional regulator;RNA polymerase II transcriptional coactivator Sub1/Tcp4-like;RNA polymerase II transcriptional coactivator Sub1/Tcp4-like;ssDNA-binding transcriptional regulator	SUB1	Activated RNA polymerase II transcriptional coactivator	2.4e-21	109.4	-	-
FhHiC23_g12309	2164.46	-0.565475	0.109884	-5.1461	2.6596279326804e-07	2.41487963593668e-06	Ubiquitin carboxyl-terminal hydrolase [Fasciola gigantica]	Fasciola gigantica	0	0.9565	TPP63907	998	Ubiquitin carboxyl-terminal hydrolase [Fasciola gigantica]	Fasciola gigantica	0	0.9565	TPP63907	998	Ubiquitin carboxyl-terminal hydrolase 14; AltName: Deubiquitinating enzyme 14; AltName: Ubiquitin thioesterase 14; AltName: Ubiquitin-specific-processing protease 14 [Bos taurus]	Bos taurus	4.7e-132	0.5992	Q0IIF7	395.586	ubiquitin carboxyl-terminal hydrolase 14 isoform X1 [Mus musculus]	Homo sapiens	4.6e-130	0.5972	NP_005142	390.578	Smp_084740	0	GO:0004843;GO:0043161;GO:0061136;GO:0070628	cysteine-type deubiquitinase activity;proteasome-mediated ubiquitin-dependent protein catabolic process;regulation of proteasomal protein catabolic process;proteasome binding	EC:3.4.19.12	ubiquitinyl hydrolase 1	IPR001394;IPR044635;IPR018200;IPR018200;IPR028889;IPR029071;IPR038765	Peptidase C19, ubiquitin carboxyl-terminal hydrolase;Ubiquitin carboxyl-terminal hydrolase 14-like;Ubiquitin specific protease, conserved site;Ubiquitin specific protease, conserved site;Ubiquitin specific protease domain;Ubiquitin specific protease domain;Ubiquitin specific protease domain;Ubiquitin-like domain superfamily;Papain-like cysteine peptidase superfamily	USP14	Belongs to the peptidase C19 family	4.3e-129	468.4	K11843	-
FhHiC23_g10050	8565.66	-1.14596	0.115071	-9.95868	2.31114806073301e-23	1.81106921222947e-21	Cathepsin B endopeptidase [Fasciola hepatica]	Fasciola hepatica	1.5e-145	0.8196	THD18209	425	Sarcophaga pro-cathepsin B [Fasciola gigantica]	Fasciola gigantica	3.9e-132	0.7319	TPP63328	392	Cathepsin B-like cysteine proteinase; AltName: Antigen Sj31; Flags: Precursor [Schistosoma japonicum]	Schistosoma japonicum	1e-70	0.7027	P43157	227.639	cathepsin B isoform 1 preproprotein [Homo sapiens]	Caenorhabditis elegans	1.7e-68	0.6944	NP_741818	223.402	Smp_085010	1.7e-75	GO:0004197;GO:0005615;GO:0005764;GO:0051603	cysteine-type endopeptidase activity;extracellular space;lysosome;proteolysis involved in protein catabolic process	EC:3.4.22	Acting on peptide bonds (peptidases)	IPR000668;IPR000668;IPR013128;IPR000169;IPR038765	Peptidase C1A, papain C-terminal;Peptidase C1A, papain C-terminal;Peptidase C1A, papain C-terminal;Peptidase C1A;Cysteine peptidase, cysteine active site;Cysteine peptidase, cysteine active site;Cysteine peptidase, cysteine active site;Cysteine peptidase, cysteine active site;Cysteine peptidase, cysteine active site;Cysteine peptidase, cysteine active site;Cysteine peptidase, cysteine active site…	-	Belongs to the peptidase C1 family	6.7e-60	238	K01363	map04140,map04142,map04210,map04612,map04621,map04924
MSTRG.11722	207258	-0.966528	0.115188	-8.39088	4.82513032026352e-17	2.12975344013591e-15	cathepsin B [Fasciola gigantica]	Fasciola gigantica	4.4e-265	1	AAO73003	733	cathepsin B [Fasciola gigantica]	Fasciola gigantica	4.4e-265	1	AAO73003	733	RecName: Full=Cathepsin B-like cysteine proteinase; AltName: Full=Antigen Sj31; Flags: Precursor [Schistosoma japonicum]	Schistosoma japonicum	2e-123	0.6441	P43157	366.311	cathepsin B isoform 1 preproprotein [Homo sapiens]	Homo sapiens	2.1e-107	0.6647	NP_001371655;NP_680093;NP_001371643;NP_001371654;NP_680092;NP_001371657;NP_001371656;NP_001371653;NP_001371652;NP_680091;NP_001899;NP_680090	325.479	Smp_085010	1.69e-126	GO:0004197;GO:0005615;GO:0005764;GO:0051603	cysteine-type endopeptidase activity;extracellular space;lysosome;proteolysis involved in protein catabolic process	EC:3.4.22	Acting on peptide bonds (peptidases)	IPR000668;IPR000668;IPR013128;IPR025661;IPR025660;IPR000169;IPR038765	Peptidase C1A, papain C-terminal;Peptidase C1A, papain C-terminal;Peptidase C1A, papain C-terminal;Peptidase C1A, papain C-terminal;Peptidase C1A;Cysteine peptidase, asparagine active site;Cysteine peptidase, histidine active site;Cysteine peptidase, cysteine active site;Cysteine peptidase, cysteine active site;Papain-like cysteine peptidase superfamily	-	-	-	-	-	-
FhHiC23_g10136	347481	-0.947695	0.115104	-8.23337	1.82011803707633e-16	7.51228530278428e-15	cathepsin B [Fasciola gigantica]	Fasciola gigantica	2.9e-211	1	AAO73003	600	cathepsin B [Fasciola gigantica]	Fasciola gigantica	2.9e-211	1	AAO73003	600	Cathepsin B-like cysteine proteinase; AltName: Antigen Sj31; Flags: Precursor [Schistosoma japonicum]	Schistosoma japonicum	1.7e-86	0.642	P43157	274.248	cathepsin B isoform 1 preproprotein [Homo sapiens]	Homo sapiens	2.4e-70	0.6087	NP_001371655;NP_680093;NP_001371643;NP_001371654;NP_680092;NP_001371657;NP_001371656;NP_001371653;NP_001371652;NP_680091;NP_001899;NP_680090	232.646	Smp_085010	3.95e-92	GO:0004197;GO:0005615;GO:0005764;GO:0051603	cysteine-type endopeptidase activity;extracellular space;lysosome;proteolysis involved in protein catabolic process	EC:3.4.22	Acting on peptide bonds (peptidases)	IPR000668;IPR000668;IPR013128;IPR000169;IPR038765	Peptidase C1A, papain C-terminal;Peptidase C1A, papain C-terminal;Peptidase C1A, papain C-terminal;Peptidase C1A;Cysteine peptidase, cysteine active site;Cysteine peptidase, cysteine active site;Cysteine peptidase, cysteine active site;Cysteine peptidase, cysteine active site;Cysteine peptidase, cysteine active site;Cysteine peptidase, cysteine active site;Cysteine peptidase, cysteine active site…	-	cysteine-type peptidase activity	1.1e-69	271.2	K01363	map04140,map04142,map04210,map04612,map04621,map04924
MSTRG.11723	163052	-0.864353	0.121496	-7.11426	1.12512711879288e-12	2.86820431373195e-11	cathepsin B [Fasciola gigantica]	Fasciola gigantica	9.8e-125	0.4464	AAO73003	390	cathepsin B [Fasciola gigantica]	Fasciola gigantica	9.8e-125	0.4464	AAO73003	390	RecName: Full=Cathepsin B-like cysteine proteinase; AltName: Full=Antigen Sm31; Flags: Precursor [Schistosoma mansoni]	Schistosoma mansoni	8e-39	0.8058	P25792	150.984	cathepsin B isoform 1 preproprotein [Homo sapiens]	Homo sapiens	3.8e-38	0.8037	NP_001304166	145.591	Smp_085010	7.13e-40	GO:0004197;GO:0005615;GO:0005764;GO:0051603	cysteine-type endopeptidase activity;extracellular space;lysosome;proteolysis involved in protein catabolic process	EC:3.4.22	Acting on peptide bonds (peptidases)	-	-	-	-	-	-	-	-
FhHiC23_g10051	138302	-0.758161	0.0855935	-8.85769	8.16891263514439e-19	4.10877308076518e-17	Sarcophaga pro-cathepsin B [Fasciola gigantica]	Fasciola gigantica	4.6e-65	0.4891	TPP63328	214	Sarcophaga pro-cathepsin B [Fasciola gigantica]	Fasciola gigantica	4.6e-65	0.4891	TPP63328	214	Cathepsin B-like protease 2; AltName: Cathepsin B2; Short=AtCathB2; Flags: Precursor [Arabidopsis thaliana]	Arabidopsis thaliana	6.8e-23	0.4658	Q93VC9	97.0561	cathepsin B isoform 1 preproprotein [Homo sapiens]	Drosophila melanogaster	9.7e-23	0.4244	NP_001259536;NP_572920	96.6709	Smp_085010	5.11e-27	GO:0005615;GO:0005764;GO:0006508;GO:0008234	extracellular space;lysosome;proteolysis;cysteine-type peptidase activity	EC:3.4	Acting on peptide bonds (peptidases)	IPR000668;IPR000668;IPR000169;IPR038765	Peptidase C1A, papain C-terminal;Peptidase C1A, papain C-terminal;Peptidase C1A, papain C-terminal;Peptidase C1A, papain C-terminal;Cysteine peptidase, cysteine active site;Cysteine peptidase, cysteine active site;Cysteine peptidase, cysteine active site;Cysteine peptidase, cysteine active site;Cysteine peptidase, cysteine active site;Cysteine peptidase, cysteine active site;Cysteine peptidase, c…	CTSB	cysteine-type peptidase activity	8.7e-22	110.5	K01363	map04140,map04142,map04210,map04612,map04621,map04924
FhHiC23_g2485	6133.18	-0.800502	0.107646	-7.43645	1.03429700694977e-13	2.98263675550795e-12	Large subunit ribosomal protein L22e [Fasciola hepatica]	Fasciola hepatica	6.9e-19	0.6753	THD18873	86.3	Large subunit ribosomal protein L22e [Fasciola gigantica]	Fasciola gigantica	2e-18	0.6753	TPP62646	85.1	Large ribosomal subunit protein eL22; AltName: 60S ribosomal protein L22 [Schizosaccharomyces pombe 972h-]	Schizosaccharomyces pombe 972h-	1.7e-08	0.5758	Q09668	51.2174	S60 ribosomal protein L22 [Dictyostelium discoideum AX4]	Schizosaccharomyces pombe	2.2e-08	0.5758	NP_594940	51.2174	Smp_085300	6.25e-12	-	-	-	-	IPR002671;IPR038526;noIPR	Large ribosomal subunit protein eL22;Large ribosomal subunit protein eL22 superfamily;Large ribosomal subunit protein eL22 superfamily;Large ribosomal subunit protein eL22 superfamily;Large ribosomal subunit protein eL22 superfamily	RpL22	Structural constituent of ribosome. It is involved in the biological process described with	7.5e-06	56.6	K02891	map03010
FhHiC23_g6247	902.28	-2.2213	0.141792	-15.6659	2.58683072464596e-55	1.21626032418789e-52	Histone H2A [Fasciola hepatica]	Fasciola hepatica	3.5e-85	1	THD26223	255	Histone H2A [Fasciolopsis buski]	Fasciolopsis buski	5.6e-82	0.9851	KAA0194347	247	Histone H2A.J; Short=H2a/j [Bos taurus]	Homo sapiens/Bos taurus	3e-55	0.8931	Q9BTM1;Q3ZBX9	172.17	histone H2A [Danio rerio]	Mus musculus/Homo sapiens	1.4e-54	0.8769	NP_003508;NP_783593	170.629	Smp_086860	1.36e-78	GO:0000786;GO:0003677;GO:0005634;GO:0030527;GO:0046982	nucleosome;DNA binding;nucleus;structural constituent of chromatin;protein heterodimerization activity	-	-	IPR002119;IPR002119;IPR009072;IPR032454;IPR007125;IPR002119;IPR032458;IPR002119;IPR009072	Histone H2A;Histone H2A;Histone H2A;Histone-fold;Histone H2A, C-terminal domain;Histone H2A/H2B/H3;Histone H2A/H2B/H3;Histone H2A;Histone H2A conserved site;Histone H2A;Histone-fold	-	protein heterodimerization activity	1e-53	216.1	K11251	map04217,map05034,map05322
FhHiC23_g15956	2453.98	-0.612782	0.109012	-5.62123	1.89597727986286e-08	2.19519253794828e-07	hypothetical protein D915_006120 [Fasciola hepatica]	Fasciola hepatica	0	1	THD23294	1409	hypothetical protein FBUS_04197, partial [Fasciolopsis buski]	Fasciolopsis buski	0	0.9638	KAA0199897	1264	-	-	-	-	-	-	undicht, isoform A [Drosophila melanogaster]	Drosophila melanogaster	2.3e-93	0.4892	NP_651182;NP_732903	307.76	Smp_087870	0	GO:0042060	wound healing	-	-	-	-	-	-	-	1110.5	-	-
FhHiC23_g4860	248.097	-1.02625	0.228927	-4.48285	7.36522452059757e-06	5.06663727517443e-05	hypothetical protein FGIG_01264 [Fasciola gigantica]	Fasciola gigantica	5.8e-76	0.9433	TPP60598	233	hypothetical protein FGIG_01264 [Fasciola gigantica]	Fasciola gigantica	5.8e-76	0.9433	TPP60598	233	-	-	-	-	-	-	-	-	-	-	-	-	Smp_088420	4.02e-05	-	-	-	-	-	-	-	-	-	-	-	-
FhHiC23_g6260	2572.37	-0.3907	0.0918048	-4.25577	2.08327769254207e-05	0.000130525	RNA-binding protein 26 [Fasciola hepatica]	Fasciola hepatica	0	0.9983	THD20756	2195	RNA-binding protein 26 [Fasciola gigantica]	Fasciola gigantica	0	0.9845	TPP58872	2150	RNA-binding protein 26; AltName: Protein expressed in male leptotene and zygotene spermatocytes 393; Short=MLZ-393; AltName: RNA-binding motif protein 26 [Mus musculus]	Mus musculus	2.6e-18	0.8243	Q6NZN0	94.7449	RNA-binding protein 26 isoform X1 [Mus musculus]	Mus musculus	3.2e-18	0.8243	XP_036014761	95.1301	Smp_088550	0	GO:0003723;GO:0005634;GO:0046872	RNA binding;nucleus;metal ion binding	-	-	IPR000571;IPR000504;IPR002483;IPR012677;IPR000571;IPR045137;IPR000504;IPR000571;IPR035979	Zinc finger, CCCH-type;RNA recognition motif domain;PWI domain;PWI domain;Nucleotide-binding alpha-beta plait domain superfamily;Zinc finger, CCCH-type;RNA-binding protein 26/27;RNA recognition motif domain;Zinc finger, CCCH-type;Zinc finger, CCCH-type;RNA-binding domain superfamily	RBM26	mRNA processing	2.7e-147	530	K13192,K13193	-
FhHiC23_g8598	131.886	-1.70492	0.313501	-5.43833	5.37808377384017e-08	5.66847933043934e-07	ATP-binding cassette sub-family D member 4 [Fasciola hepatica]	Fasciola hepatica	0	0.9789	THD20514	1461	ATP-binding cassette sub-family D member 4 [Fasciola gigantica]	Fasciola gigantica	0	0.9895	TPP57681	1279	Lysosomal cobalamin transporter ABCD4; AltName: ATP-binding cassette sub-family D member 4; AltName: PMP70-related protein; Short=P70R; AltName: Peroxisomal membrane protein 1-like; Short=PXMP1-L; AltName: Peroxisomal membrane protein 69; Short=PMP69 [Homo sapiens]	Homo sapiens	4.8e-56	0.542	O14678	205.682	lysosomal cobalamin transporter ABCD4 isoform j [Homo sapiens]	Homo sapiens	7.1e-57	0.542	NP_001340522	206.068	Smp_089200	0.000135	GO:0005324;GO:0005524;GO:0005778;GO:0006635;GO:0007031;GO:0015910;GO:0016887;GO:0042760;GO:0140359	long-chain fatty acid transmembrane transporter activity;ATP binding;peroxisomal membrane;fatty acid beta-oxidation;peroxisome organization;long-chain fatty acid import into peroxisome;ATP hydrolysis activity;very long-chain fatty acid catabolic process;ABC-type transporter activity	EC:7.2.2;EC:3.6.1.15	Catalysing the translocation of inorganic cations;nucleoside-triphosphate phosphatase	IPR027417;IPR011527;IPR003439;IPR027417;IPR050835;IPR003439;IPR036640;IPR027417;noIPR	P-loop containing nucleoside triphosphate hydrolase;ABC transporter type 1, transmembrane domain;ABC transporter-like, ATP-binding domain;P-loop containing nucleoside triphosphate hydrolase;ATP-binding cassette sub-family D;ATP-binding cassette sub-family D;ATP-binding cassette sub-family D;ATP-binding cassette sub-family D;ATP-binding cassette sub-family D;ATP-binding cassette sub-family D;ATP-b…	ABCD4	ATP-binding cassette sub-family D	3.6e-52	213.4	K05678	map02010,map04146
FhHiC23_g8603	2850.35	-0.617991	0.107079	-5.77135	7.86395243739491e-09	9.79732507580513e-08	hypothetical protein D915_007008 [Fasciola hepatica]	Fasciola hepatica	0	0.9235	THD22214	1436	ATP-binding cassette subfamily D (ALD) member 4 [Fasciola gigantica]	Fasciola gigantica	0	0.9111	TPP39733	1400	Lysosomal cobalamin transporter ABCD4; AltName: ATP-binding cassette sub-family D member 4; AltName: PMP70-related protein; Short=P70R; AltName: Peroxisomal membrane protein 1-like; Short=PXMP1-L; AltName: Peroxisomal membrane protein 69; Short=PMP69 [Mus musculus]	Mus musculus	1.8e-47	0.5627	O89016	182.185	lysosomal cobalamin transporter ABCD4 isoform j [Homo sapiens]	Mus musculus	2e-47	0.5627	XP_006515676	182.185	Smp_089200	1.84e-05	GO:0005324;GO:0005524;GO:0005778;GO:0006635;GO:0007031;GO:0015910;GO:0016887;GO:0042760;GO:0140359	long-chain fatty acid transmembrane transporter activity;ATP binding;peroxisomal membrane;fatty acid beta-oxidation;peroxisome organization;long-chain fatty acid import into peroxisome;ATP hydrolysis activity;very long-chain fatty acid catabolic process;ABC-type transporter activity	EC:7.2.2;EC:3.6.1.15	Catalysing the translocation of inorganic cations;nucleoside-triphosphate phosphatase	IPR003593;IPR027417;IPR011527;IPR050835;IPR003439;IPR036640;IPR027417;noIPR	AAA+ ATPase domain;P-loop containing nucleoside triphosphate hydrolase;ABC transporter type 1, transmembrane domain;ATP-binding cassette sub-family D;ATP-binding cassette sub-family D;ATP-binding cassette sub-family D;ATP-binding cassette sub-family D;ATP-binding cassette sub-family D;ATP-binding cassette sub-family D;ATP-binding cassette sub-family D;ATP-binding cassette sub-family D;ATP-binding…	ABCD4	ABC transporter transmembrane region 2	4.7e-53	216.5	K05678	map02010,map04146
[truncated: 576 more rows]

## Sheet: Upregulated_padj<0.001
DESeq2							NCBI nr BLAST						NCBI nr BLAST (excl. F. hepatica)						Swissprot BLAST						Landmark BLAST						S. mansoni Hit		GO Mapping and Enyzme Annotation				InterPro Data		EggNOG orthology Annotation
Gene ID	baseMean	log2FoldChange	log2FoldChange SE	stat	pvalue	padj	Top Hit Description	Top Hit Species	Top Hit E-Value	Top Hit Similarity	Top Hit Accession	Top Hit Score	Top Hit Description	Top Hit Species	Top Hit E-Value	Top Hit Similarity	Top Hit Accession	Top Hit Score	Top Hit Description	Top Hit Species	Top Hit E-Value	Top Hit Similarity	Top Hit Accession	Top Hit Score	Top Hit Description	Top Hit Species	Top Hit E-Value	Top Hit Similarity	Top Hit Accession	Top Hit Score	Top Hit ID	Top Hit E-Value	Annotation GO ID	Annotation GO Term	Enzyme Code	Enzyme Name	InterPro Accessions	InterPro Name	Gene Name	eggNOG Description	eggNOG E-Value	eggNOG Bit-Score	KEGG KO	KEGG Pathway
[truncated: 1,244 more rows]

## Sheet: All_DESeq2_results
	baseMean	log2FoldChange	lfcSE	stat	pvalue	padj
FhHiC23_g1	203.469	-1.33779	0.230385	-5.80676	6.36950816280329e-09	8.07141373820441e-08
FhHiC23_g10	40.032	0.522784	0.474211	1.10243	0.270275	0.410053
[truncated: 14,475 more rows]
