# Supplementary material for: Polo-like kinase 1 regulates growth in juvenile Fasciola hepatica
Source: PLoS Pathog. 2025 Dec 2;21(12):e1013406. doi: 10.1371/journal.ppat.1013406 (PMC12688102; doi:10.1371/journal.ppat.1013406)
Supplement: S4 Table — (Sheet 1) Genes downregulated in both fhplk1-RNAi-F. hepatica juveniles, irradiated F. hepatica juveniles and irradiated S. mansoni adults. (Sheet 2) Genes downregulated in both irradiated F. hepatica juveniles and irradiated S. mansoni adults. (Sheet 3) Genes downregulated in both fhplk1-RNAi-F. hepatica juveniles and irradiated S. mansoni adults. (Sheet 4) Genes downregulated in both fhplk1-RNAi-F. hepatica juveniles and irradiated F. hepatica juveniles. (XLSX) [file ppat.1013406.s010.xlsx]

## Sheet: Down_irrFhep_irrSman_plkRNAi
Transcript_ID	Log2FoldChange irradiated F. hepatica (DESeq, p<0.05)	Log2FoldChange fhplk1 RNAi F. hepatica (DESeq, p<0.001)	Downregulated irradiated S. mansoni (Log2FoldChange ≥ 2, DESeq, p<0.05)	Putative Gene ID (based on BLAST and lab annotations)
FhHiC23_g16253	-2.43076	-1.19191	Smp_154080	unknown
FhHiC23_g15482	-2.67416	-1.18407	Smp_306080	pola
FhHiC23_g5786	-2.38869	-1.17763	Smp_135890	zfp
FhHiC23_g6577	-2.20149	-1.15535	Smp_137390	histone stem-loop binding
FhHiC23_g12201	-3.54093	-1.07142	Smp_162340	atr
FhHiC23_g6525	-0.813614	-1.05738	Smp_139530	p53
FhHiC23_g6174	-3.02612	-1.04265	Smp_175590	fgfr
FhHiC23_g11153	-2.24771	-0.959416	Smp_076600	transcription factor
FhHiC23_g6247	-2.2213	-0.911804	Smp_086860	h2a
FhHiC23_g7634	-1.65981	-0.897415	Smp_082490	cyclin B
FhHiC23_g7743	-2.60135	-0.87816	Smp_094140	mcm6
FhHiC23_g15921	-2.49266	-0.866752	Smp_172530	mcm4
FhHiC23_g688	-2.2787	-0.85964	Smp_143490	mcm5
FhHiC23_g10852	-2.32443	-0.847334	Smp_155390	unknown
FhHiC23_g4745	-1.10702	-0.766425	Smp_129710	unknown
FhHiC23_g9465	-1.87949	-0.763007	Smp_179710	smht
FhHiC23_g2124	-2.04012	-0.67632	Smp_247400	faci
FhHiC23_g15179	-1.0492	-0.644597	Smp_032500	mcm7
FhHiC23_g3175	-1.00952	-0.628806	Smp_145470	zfp
FhHiC23_g5935	-0.58174	-0.541631	Smp_179320	eIF-2
FhHiC23_g6942	-1.08426	-0.498577	Smp_138470	unknown

## Sheet: Down_irrFhep_irrSman
Transcript_ID	Log2FoldChange irradiated F. hepatica (DESeq, p<0.05)	Downregulated irradiated S. mansoni (Log2FoldChange ≥ 2, DESeq, p<0.05)	Putative Gene ID (based on BLAST and lab annotations)
FhHiC23_g6132	-0.818343	Smp_009600	unknown
FhHiC23_g16501	-0.489083	Smp_340780	anillin

## Sheet: Down_irrSman_plkRNAi
Transcript_ID	Log2FoldChange fhplk1 RNAi F. hepatica (DESeq, p<0.001)	Downregulated irradiated S. mansoni (Log2FoldChange ≥ 2, DESeq, p<0.05)	Putative Gene ID (based on BLAST and lab annotations)
FhHiC23_g13942	-2.65633	Smp_144160	unknown
FhHiC23_g10724	-2.44172	Smp_142820	unknown
FhHiC23_g15617	-2.3577	Smp_026400	hepatic leukaemia factor
FhHiC23_g5660	-2.28539	Smp_054610	wdhd1
FhHiC23_g78	-2.23043	Smp_047620	mastl
FhHiC23_g11743	-2.21581	Smp_135900	unknown
FhHiC23_g1896	-2.05499	Smp_128200	kif23
FhHiC23_g15193	-1.92411	Smp_153520	ect2
FhHiC23_g97	-1.92584	Smp_047610	eIF-2A
FhHiC23_g1299	-1.90659	Smp_071890	traip
FhHiC23_g11277	-1.77865	Smp_151320	tpx2
FhHiC23_g12508	-1.71066	Smp_021590	racgap1
FhHiC23_g2499	-1.54542	Smp_137090	bard-1
FhHiC23_g10504	-1.47914	Smp_176010	ckap5
FhHiC23_g13251	-1.43818	Smp_176260	unknown
FhHiC23_g9697	-1.42605	Smp_176000	aspm
FhHiC23_g1917	-1.41894	Smp_128210	clspn
FhHiC23_g5737	-1.31927	Smp_067260	pola
FhHiC23_g314	-1.29563	Smp_143460	unknown
FhHiC23_g4072	-1.25929	Smp_072560	unknown
FhHiC23_g4821	-1.25247	Smp_028050	unknown
FhHiC23_g3615	-1.25255	Smp_169970	ndc80
FhHiC23_g1789	-1.24343	Smp_133990	topbp
FhHiC23_g1524	-0.808079	Smp_171370	parl
FhHiC23_g16252	-0.708728	Smp_154090	mtfr1
FhHiC23_g11562	-0.618887	Smp_079050	p58
FhHiC23_g5263	-0.484237	Smp_004060	cdc20
FhHiC23_g7848	-2.09958	Smp_346310	mastl
FhHiC23_g11545	-1.4818	Smp_247600	melk
FhHiC23_g16329	-1.24911	Smp_344210	unknown
FhHiC23_g11389	-0.898396	Smp_244430	unknown
FhHiC23_g8435	-0.829208	Smp_309960	kif4
FhHiC23_g16557	-0.789179	Smp_307070	orc3
FhHiC23_g2322	-0.762775	Smp_334160	kif11

## Sheet: Down_irrFhep_plkRNAi
Transcript_ID	Log2FoldChange irradiated F. hepatica (DESeq, p<0.05)	Log2FoldChange fhplk1 RNAi F. hepatica (DESeq, p<0.001)	Putative Gene ID (based on BLAST and lab annotations)
FhHiC23_g11051	-2.27661	-2.23537	ascl5
FhHiC23_g5821	-2.13264	-2.03117	fgfr
FhHiC23_g13293	-1.93779	-1.53079	prdm1
FhHiC23_g12649	-1.75406	-1.61657	glis3
FhHiC23_g8182	-1.69734	-2.79221	unknown
FhHiC23_g3549	-1.68406	-1.84115	unknown
FhHiC23_g2811	-1.5705	-2.14117	ki67
FhHiC23_g16644	-1.5479	-1.98002	klf1
FhHiC23_g1713	-1.46924	-1.2475	arhgap
FhHiC23_g16105	-1.46703	-2.92962	hes-1
FhHiC23_g4715	-1.3113	-3.12314	unknown
FhHiC23_g11426	-1.18279	-1.25524	CaBP
FhHiC23_g1685	-1.16899	-2.47259	mcm3
FhHiC23_g11681	-1.06554	-1.13284	unknown
FhHiC23_g5631	-1.03627	-2.11984	zfp
FhHiC23_g5362	-1.03466	-1.81046	pld
FhHiC23_g2799	-1.00698	-2.75348	chtf18
FhHiC23_g5215	-0.949155	-6.79305	unknown
FhHiC23_g5216	-0.927583	-10.9339	unknown
FhHiC23_g16331	-0.892972	-0.889164	nfil3
FhHiC23_g4483	-0.884984	-6.00338	unknown
FhHiC23_g5787	-0.842052	-1.51538	mcm2
FhHiC23_g5406	-0.794046	-1.26711	cit
FhHiC23_g15108	-0.759339	-1.92713	unknown
FhHiC23_g14365	-0.740246	-5.81131	unknown
FhHiC23_g10965	-0.679584	-2.47382	kpna2
FhHiC23_g10730	-0.676061	-1.03936	rrm2
FhHiC23_g14962	-0.654784	-1.27081	atp11
FhHiC23_g6701	-0.624498	-1.28733	unknown
FhHiC23_g9737	-0.622825	-0.98444	lbr
FhHiC23_g1955	-0.622016	-0.719667	nesprin
FhHiC23_g11858	-0.612723	-1.39436	zfp
FhHiC23_g15784	-0.569187	-0.919923	condensin subunit
FhHiC23_g5936	-0.543905	-0.50743	ago
FhHiC23_g3021	-0.538637	-0.95248	cbx1
FhHiC23_g10729	-0.529254	-1.18215	rrm2
FhHiC23_g7512	-0.51973	-1.71177	α-tub
FhHiC23_g9599	-0.510785	-1.39365	h1
FhHiC23_g9597	-0.507043	-1.30479	h1
FhHiC23_g7511	-0.489668	-1.48098	α-tub
FhHiC23_g16076	-0.400248	-0.780278	minpp1
FhHiC23_g16321	-0.396237	-1.26178	unknown
FhHiC23_g11529	-0.380559	-0.732586	rnmt
FhHiC23_g1174	-0.369258	-0.563272	mterfd
FhHiC23_g12915	-0.320966	-0.504252	top2b
FhHiC23_g12640	-0.236125	-0.564192	carp1
