# Supplementary material for: Polo-like kinase 1 regulates growth in juvenile Fasciola hepatica
Source: PLoS Pathog. 2025 Dec 2;21(12):e1013406. doi: 10.1371/journal.ppat.1013406 (PMC12688102; doi:10.1371/journal.ppat.1013406)
Supplement: S10 Table — (XLSX) [file ppat.1013406.s016.xlsx]

## Sheet: Primers
Gene name	Gene ID	dsRNA Forward	dsRNA Reverse	qPCR Forward	qPCR Reverse
neomycin (neo)	-	GGTGGAGAGGCTATTCGGCT	CCTTCCCGCTTCAGTGACAA
polo-like kinase 1 (plk1)	FhHiC23_g6132	GCTCCTCCGGATAGCAAATC	ATCAAGGGGACAGTGACAGG	CTCAGAACAGTTGCCCTTCC	ATCAAGGGGACAGTGACAGG
histone 2B (h2b)	absent from 2024 Lpool genome assembly; WashU ID: D915_007751			ATCTCATCGAAGGCGATGTC	TTTGGTGCTCGTGTACTTGG
myosin light chain (mlc)	FhHiC23_g308			AACGGGTTACCTTCGAGACC	TGGTCCACTTGATGTTCGTC
glyceraldehyde 3-phosphate dehydrogenase (gapdh)	FhHiC23_g5828			GGCTGTGGGCAAAGTCATTC	AGATCCACGACGGAAACATCA
