# Supplementary material for: Polo-like kinase 1 regulates growth in juvenile Fasciola hepatica
Source: PLoS Pathog. 2025 Dec 2;21(12):e1013406. doi: 10.1371/journal.ppat.1013406 (PMC12688102; doi:10.1371/journal.ppat.1013406)
Supplement: S11 Table — (XLSX) [file ppat.1013406.s017.xlsx]

## Sheet: Raw Data for Fig1B
Gene	Family	Egg	Metacercariae	1 h NEJ	3 h NEJ	24 h NEJ	3-week Juvenile	Adult
FhHiC23_g6842	AGC: AKT	-1.15351	0.585668	0.618285	0.0705994	-0.925045	1.77317	-0.969175
FhHiC23_g6359	AGC: CDC42BP	-1.43077	-0.0850741	0.051948	-0.611691	-0.485353	0.554516	2.00642
FhHiC23_g5406	AGC: CIT	1.57971	-0.692467	-0.844188	-1.01492	-0.804647	0.719689	1.05682
FhHiC23_g8245	AGC: GRK	1.46518	-0.716822	-0.638315	-0.881103	-1.14713	0.960202	0.957989
FhHiC23_g16240	AGC: GRK	1.01947	-0.454897	-0.454897	-0.765875	-1.10393	1.9271	-0.166977
FhHiC23_g11262	AGC: LATS	0.178651	0.268705	0.312691	1.90951	-0.459316	-0.605963	-1.60428
FhHiC23_g11864	AGC: MAST	-1.46413	-0.181202	-0.302806	-0.28186	-0.665795	1.35776	1.53803
FhHiC23_g7848	AGC: MASTL	2.16384	-0.398407	-0.526569	-0.50006	-1.18524	0.475505	-0.0290654
FhHiC23_g6825	AGC: PDPK	-1.94841	0.501731	1.09094	1.15605	0.100672	-0.382207	-0.518777
FhHiC23_g5784	AGC: PKN	-1.29495	0.28529	0.349193	-0.403043	-1.16754	0.37209	1.85896
FhHiC23_g10998	AGC: PRKAC	1.50766	-0.133837	-0.068204	-0.133837	-1.24014	-1.22005	1.28841
FhHiC23_g1121	AGC: PRKAC	-2.1624	0.692262	0.537412	0.684175	0.116821	0.795789	-0.664064
FhHiC23_g13499	AGC: PRKAC	-1.08791	0.701502	1.54097	-0.205355	-0.949745	1.00166	-1.00112
FhHiC23_g16397	AGC: PRKAC	-0.601009	-0.552496	-0.552496	-0.601009	-0.601009	2.18803	0.71999
FhHiC23_g4352	AGC: PRKAC	-2.36975	0.490898	0.479094	0.813986	0.476111	0.15097	-0.0413047
FhHiC23_g12169	AGC: PRKC	-1.18234	0.0587601	0.270122	0.0587601	-0.293844	2.10045	-1.01191
FhHiC23_g12330	AGC: PRKC	-1.93337	0.660437	0.589882	0.8515	0.677488	0.261171	-1.10711
FhHiC23_g12334	AGC: PRKC	0.295984	-1.01847	-0.884327	-0.980695	-0.208118	1.09762	1.698
FhHiC23_g15159	AGC: PRKC	-1.90546	0.713547	0.818383	0.383363	-0.0617947	-0.983521	1.03548
FhHiC23_g182	AGC: PRKC	0.0781213	-0.8317	-0.667451	-0.719801	-0.8317	1.14797	1.82455
FhHiC23_g10691	AGC: PRKG	-2.02421	0.431313	0.566447	0.260137	-0.607205	-0.0259888	1.39951
FhHiC23_g11636	AGC: PRKG	-1.65389	-0.000959729	-0.000959729	1.23363	0.655019	0.95284	-1.18568
FhHiC23_g15862	AGC: PRKG	-2.16883	0.722879	0.831043	0.722879	-0.361951	-0.318638	0.572619
FhHiC23_g16015	AGC: PRKG	-0.519436	-0.255165	-0.249065	-0.645745	-1.13525	0.707984	2.09667
FhHiC23_g9204	AGC: PRKG	-	-	-	-	-	-	-
FhHiC23_g15593	AGC: ROCK	-1.23653	0.0594299	0.0711512	-0.869577	-0.752931	0.907555	1.8209
FhHiC23_g1890	AGC: ROCK	-1.61838	0.140449	0.314532	-0.0356001	0.0420749	-0.761294	1.91822
FhHiC23_g2684	AGC: RPS6K	2.27404	-0.621809	-0.621809	-0.621809	-0.621809	-0.253567	0.466769
gene-D915_009964	AGC: RPS6K	1.78274	-0.77238	-0.753526	-0.722827	-0.907397	0.257442	1.11595
FhHiC23_g11704	AGC: RPS6KA	-2.4301	0.652651	0.357712	0.239091	0.378401	0.497407	0.304839
FhHiC23_g13434	AGC: RPS6KA	1.57206	-0.905491	-0.722863	-1.20118	-0.0847523	0.0248254	1.3174
FhHiC23_g3314	AGC: RPS6KA	-1.15951	0.267787	1.30512	0.659544	0.998107	-0.64524	-1.42581
FhHiC23_g8350	AGC: RPS6KB	1.49584	-0.689274	-1.06536	-1.24242	-0.180139	0.555312	1.12604
FhHiC23_g12646	AGC: SGK	-2.3778	0.199181	0.300225	0.319291	0.436281	0.178264	0.944558
FhHiC23_g4293	AGC: STK38	1.59204	-0.676973	-0.650913	-0.760172	-0.95496	0.00404835	1.44693
FhHiC23_g9600	CAMK: CAMK	-1.00537	1.01993	1.22934	1.17266	-0.538173	-0.873027	-1.00537
FhHiC23_g2225	CAMK: CAMK1	-0.0121269	-0.750925	-0.750925	-0.702065	-0.657118	2.07683	0.796325
FhHiC23_g3316	CAMK: CAMK1	-2.32537	0.615937	0.659044	0.650147	0.540598	0.0943735	-0.23473
FhHiC23_g9152	CAMK: CAMK1	-2.31686	0.17996	0.319145	0.566392	0.00268962	0.178515	1.07016
FhHiC23_g12764	CAMK: CAMK2	0.393812	-0.870615	-0.870615	-0.986612	-0.490011	1.66486	1.15919
FhHiC23_g13019	CAMK: CAMK2	-2.15259	0.180738	0.096127	0.0578244	0.948686	1.15688	-0.287668
FhHiC23_g3848	CAMK: CAMK4	-1.01223	-0.257588	-0.4627	-0.4627	0.174436	2.31589	-0.295111
FhHiC23_g883	CAMK: CASK	-2.13778	0.276187	0.207527	0.375634	0.651434	1.19342	-0.566424
FhHiC23_g1524	CAMK: CHEK	0.538438	-1.23086	-1.12831	-0.0225034	0.0475648	-0.17617	1.97184
FhHiC23_g15288	CAMK: CHEK	1.30596	-0.883684	-0.557581	-0.320291	-0.683751	-0.651702	1.79105
FhHiC23_g13930	CAMK: DAPK	-2.19851	0.801945	0.800876	0.591228	-0.579988	0.179741	0.40471
FhHiC23_g4525	CAMK: DAPK	-1.40113	-0.310095	-0.374559	-0.514659	0.792955	1.96987	-0.162381
FhHiC23_g5010	CAMK: DCLK	0.243829	-1.07285	-1.00246	-0.557447	-0.0203417	0.318308	2.09096
FhHiC23_g2387	CAMK: MAPKAPK	0.749911	-0.10387	0.325503	0.948253	0.423384	-2.289	-0.0541815
FhHiC23_g15281	CAMK: MARK	0.182004	-0.476487	-0.381799	-0.616764	-1.38609	0.746478	1.93266
FhHiC23_g2246	CAMK: MARK	-2.33043	0.49351	0.451011	0.312689	-0.208612	0.358678	0.92315
FhHiC23_g484	CAMK: MARK	0.45892	-0.460189	-0.350741	-0.579833	-1.63784	1.02578	1.5439
FhHiC23_g8974	CAMK: MARK	1.046	-0.716648	-0.615244	-1.03319	-1.03319	0.939237	1.41303
FhHiC23_g8977	CAMK: MARK	-2.29325	0.184389	0.0216529	-0.00728518	0.307621	0.981199	0.805671
FhHiC23_g11545	CAMK: MELK	1.87619	-0.837903	-0.80446	-0.872563	-0.40714	1.09591	-0.05004
FhHiC23_g8243	CAMK: MYLK	-1.74133	0.907921	0.889679	1.03203	0.383959	-0.569345	-0.902912
FhHiC23_g10865	CAMK: NIM	-2.29538	0.575905	0.811541	0.69614	-0.17165	-0.0852225	0.468664
FhHiC23_g16091	CAMK: NIM1K	-1.82791	0.232483	0.232483	0.429459	-0.0322374	1.68678	-0.721056
FhHiC23_g12384	CAMK: OBSCN	-1.62904	0.0847664	-0.233398	-0.0239176	0.0317835	2.05042	-0.28062
FhHiC23_g5310	CAMK: PAR	2.36854	-0.425856	-0.473047	-0.38137	-0.903636	-0.146344	-0.0382882
FhHiC23_g560	CAMK: PAR	-0.584104	-0.584104	-0.584104	-0.584104	-0.584104	2.17769	0.742833
FhHiC23_g14052	CAMK: PASK	-1.89793	-0.24271	-0.337646	-0.474118	0.851172	1.23509	0.866141
FhHiC23_g5058	CAMK: PHKG	-2.23525	0.765243	0.864492	0.576523	0.296756	0.19356	-0.461326
FhHiC23_g6062	CAMK: PIM	-0.323362	-0.191878	-0.216296	-0.305619	-1.19858	-0.0616627	2.2974
FhHiC23_g12119	CAMK: PRKAA	-0.76628	0.603633	0.795144	0.690645	-0.320435	-1.97339	0.970687
FhHiC23_g15375	CAMK: PRKD	-1.66587	-0.0356165	-0.412493	-0.352615	0.0113619	1.90397	0.551257
FhHiC23_g2224	CAMK: PSKH	-0.348644	-0.619221	-0.619221	-0.619221	-0.619221	2.23523	0.590295
FhHiC23_g13897	CAMK: SIK	0.188159	-0.46546	-0.595504	-0.859619	-1.18364	1.48684	1.42922
FhHiC23_g9426	CAMK: SIK	-0.614565	-0.547694	-0.496369	-0.868742	-0.614565	1.63292	1.50901
FhHiC23_g8249	CAMK: SNF1	0.0321813	-0.424852	-0.535308	-0.829117	-0.829117	0.341058	2.24515
FhHiC23_g6150	CAMK: SNRK	0.0651703	-0.61426	-0.515544	-0.773562	-1.14328	1.52656	1.45492
FhHiC23_g9337	CAMK: STK11	0.570181	-0.831595	-0.583652	-0.638125	-0.379856	-0.3638	2.22685
FhHiC23_g14392	CAMK: STK17	-1.36383	-0.00243308	0.104837	-0.243565	-1.08477	0.775514	1.81425
FhHiC23_g7387	CAMK: STK17	-1.16014	-0.529078	0.141066	-0.253648	-0.183473	-0.289086	2.27436
FhHiC23_g15319	CAMK: STK3	-0.291718	0.264969	0.62561	0.400143	-0.0590976	-2.17992	1.24002
FhHiC23_g8164	CAMK: STK33	0.17357	-0.943615	-0.837089	-0.868863	-0.0839398	2.09855	0.46139
FhHiC23_g13048	CAMK: TTN	-1.88431	0.201279	-0.0180776	-0.41035	0.710388	1.63702	-0.235948
FhHiC23_g5102	CAMK: TTN	-2.25871	0.329897	0.13826	0.0946583	0.328097	0.0846279	1.28317
FhHiC23_g9591	CAMK: TTN	-2.41753	0.42017	0.319562	0.117089	0.697494	0.386212	0.477001
FhHiC23_g7896	CAMK: TWITCHIN	-1.47715	-0.382183	-0.551659	-0.740002	0.482821	1.21712	1.45105
FhHiC23_g10098	CK1: CSNK1	1.11437	-0.499013	-0.403401	-1.04701	-1.31681	0.758967	1.3929
FhHiC23_g11847	CK1: CSNK1	-1.55295	0.435579	0.72336	0.689803	0.135557	-1.49788	1.06654
FhHiC23_g11966	CK1: CSNK1	-0.733048	-0.461965	-0.499189	-0.499189	-0.733048	2.14566	0.780776
FhHiC23_g13680	CK1: CSNK1	1.16469	-0.541203	-0.516657	-0.605393	-1.2859	0.034484	1.74998
FhHiC23_g16243	CK1: CSNK1	-0.671405	-0.035177	-0.190947	-1.1958	-0.554591	0.527625	2.12029
FhHiC23_g3356	CK1: CSNK1	-1.91556	-0.281106	0.301038	0.265169	0.216046	-0.303656	1.71807
FhHiC23_g6010	CK1: CSNK1	-	-	-	-	-	-	-
FhHiC23_g12826	CK1: TTBK	0.657128	-1.08775	-0.95103	-0.369404	-0.782074	0.754679	1.77845
FhHiC23_g16524	CK1: TTBK	-0.616747	-0.513588	-0.418078	-0.418078	-0.616747	2.36151	0.221728
FhHiC23_g4009	CK1: TTBK	1.31444	-0.464108	-0.367282	-0.414756	-1.65261	0.174188	1.41013
FhHiC23_g9937	CK1: VRK	-1.09258	-0.15397	-0.400631	-0.626876	-0.0206455	0.00809085	2.28661
FhHiC23_g10703	CMGC: CDK	-0.616508	-0.273583	0.0446758	-0.411581	-0.460384	-0.672162	2.38954
FhHiC23_g12579	CMGC: CDK	-0.89656	-0.169132	0.364425	-0.0563707	-0.852563	-0.610589	2.22079
FhHiC23_g12804	CMGC: CDK	-2.13269	0.24224	0.313477	0.74053	0.597249	-0.705324	0.944517
FhHiC23_g13424	CMGC: CDK	-0.303403	-0.989797	-1.42633	-0.433213	1.12622	0.574872	1.45166
FhHiC23_g13900	CMGC: CDK	-1.83816	0.692852	0.243979	0.644528	0.402227	-1.18936	1.04394
FhHiC23_g14019	CMGC: CDK	-1.65347	-0.0341691	-0.175875	-0.475996	-0.237021	1.85037	0.726158
FhHiC23_g16347	CMGC: CDK	0.180509	1.03031	1.03375	0.717713	-1.50608	-0.0232719	-1.43293
FhHiC23_g2421	CMGC: CDK	-2.11972	-0.0704941	0.2004	0.262814	1.53552	0.00512134	0.186355
FhHiC23_g5627	CMGC: CDK	-1.2143	-0.494245	-0.851149	-0.697783	1.0147	1.63384	0.608927
FhHiC23_g5720	CMGC: CDK	-1.89731	0.356109	0.349378	-0.0922525	-0.364574	1.73286	-0.0842072
FhHiC23_g6334	CMGC: CDK	-2.43156	0.462361	0.496256	0.532237	0.138535	0.360722	0.441449
FhHiC23_g7022	CMGC: CDK	-0.632337	-0.552001	-0.632337	-0.177643	-0.552001	2.3496	0.196715
FhHiC23_g7353	CMGC: CDK	1.94115	-0.454062	-1.10969	-1.06103	-0.289595	0.722331	0.250898
FhHiC23_g756	CMGC: CDK	0.365937	-0.11673	-0.0662748	-0.452528	-0.855583	-1.06195	2.18713
FhHiC23_g7751	CMGC: CDK	-0.536219	0.529345	0.648908	-0.495193	-1.58311	-0.337402	1.77367
FhHiC23_g9798	CMGC: CDK	-0.287702	-0.187753	-0.542452	-0.0810925	-1.05416	-0.178772	2.33194
FhHiC23_g11507	CMGC: CDKL	-0.654258	-0.0158318	-0.410058	-0.487131	-0.266846	2.4025	-0.568372
FhHiC23_g124	CMGC: CDKL	-2.01413	0.401818	0.463693	1.11721	0.926365	-0.27422	-0.62073
FhHiC23_g6631	CMGC: CDKL	-1.80566	0.00433524	0.0557236	0.176569	-0.285044	1.90307	-0.0489928
FhHiC23_g10067	CMGC: CLK	-1.09417	-0.353344	-0.293253	-0.119005	-0.119005	-0.353344	2.33212
FhHiC23_g10714	CMGC: CLK	-2.18061	0.26987	0.13248	1.3197	0.544291	-0.280605	0.194869
FhHiC23_g1033	CMGC: DYRK	-2.32656	0.510196	0.582847	0.850889	-0.0789761	-0.0433472	0.504952
FhHiC23_g14565	CMGC: DYRK	-0.315248	-0.115691	-0.00671863	-0.513656	-1.194	-0.130787	2.2761
FhHiC23_g4990	CMGC: DYRK	-0.886507	-0.481841	-0.505325	-0.505325	-0.505325	2.16887	0.715453
FhHiC23_g7763	CMGC: DYRK	-0.265078	0.119051	0.0514133	-0.0536324	-1.14403	2.18988	-0.897598
FhHiC23_g9004	CMGC: DYRK	0.0669486	-0.477819	-0.194479	-0.640878	-1.31189	0.464921	2.09319
FhHiC23_g9674	CMGC: DYRK	-1.83795	0.966229	0.784485	1.02777	0.303119	-0.346698	-0.896961
FhHiC23_g14166	CMGC: GSK3	1.72031	-0.526619	-0.277888	-0.897935	-1.04547	-0.279511	1.30712
FhHiC23_g9665	CMGC: GSK3	-1.01493	-0.338776	-0.239799	0.786243	0.367376	-1.35292	1.7928
FhHiC23_g9969	CMGC: GSK3	1.38829	-0.273832	-0.133131	-0.768287	-1.67958	0.236626	1.22991
FhHiC23_g7217	CMGC: HIPK	0.522178	0.0363972	0.157775	0.106087	-1.01464	-1.58347	1.77567
FhHiC23_g13073	CMGC: MAK	0.350479	-0.853727	-0.71938	-1.23326	-0.361646	1.47896	1.33857
FhHiC23_g13507	CMGC: MAPK	-0.809773	-0.758507	-0.710172	-0.664451	-0.124022	1.76226	1.30466
FhHiC23_g16129	CMGC: MAPK	-0.792191	-0.177613	0.453477	-0.219255	-0.231213	-1.18489	2.15168
FhHiC23_g1987	CMGC: MAPK	-2.08128	0.813884	1.05435	0.391807	-0.579962	-0.201794	0.602997
FhHiC23_g2490	CMGC: MAPK	-1.73477	-0.497132	-0.562458	-0.260999	0.642101	1.33841	1.07485
FhHiC23_g3584	CMGC: MAPK	-0.751882	-0.751882	-0.751882	0.0110166	-0.355747	2.24791	0.352466
FhHiC23_g5159	CMGC: MAPK	-1.07433	0.795945	0.861019	0.351397	-0.382227	-1.69877	1.14697
FhHiC23_g1207	CMGC: NLK	0.400173	0.177101	0.284174	-0.602884	-1.64289	-0.471238	1.85556
FhHiC23_g7647	CMGC: NLK	0.489091	-0.512643	-0.79752	-0.485512	-1.3471	1.70797	0.94572
FhHiC23_g13141	CMGC: PRP4K	-2.01046	0.843926	0.696325	0.49719	-0.897485	0.029431	0.841076
FhHiC23_g1224	CMGC: SRPK	-0.620055	-0.636942	-0.543263	-0.570317	-0.771907	1.40392	1.73856
FhHiC23_g1995	CMGC: Unknown	-1.29324	0.264796	0.371374	0.355444	0.281292	-1.55729	1.57762
FhHiC23_g16574	Other: AAK	1.85627	-0.519264	-0.501365	-0.934184	-0.629897	-0.501365	1.2298
FhHiC23_g15330	Other: AURK	1.45552	-0.932681	-0.856388	-0.677418	-0.0340456	1.58836	-0.543346
FhHiC23_g16236	Other: AURK	-	-	-	-	-	-	-
FhHiC23_g7920	Other: AURK	2.08758	-0.867737	-0.867737	-0.833205	-0.331755	0.433028	0.379827
FhHiC23_g7980	Other: CDC7	0.495837	-1.00615	-1.22729	-1.10379	1.07147	1.27409	0.495837
FhHiC23_g10935	Other: CSNK2	2.31272	-0.370706	-0.0127082	-0.329584	-1.04544	-0.558718	0.00443318
FhHiC23_g9474	Other: CSNK2A	-1.47038	0.366837	0.468289	0.238339	0.686905	-1.54382	1.25383
FhHiC23_g7344	Other: DSTYK	2.11978	-0.701194	-0.748964	-0.748964	-0.701194	0.170396	0.610143
FhHiC23_g10228	Other: EIF2AK	-0.73536	-0.456683	-0.500725	-0.943135	-0.485945	1.53501	1.58684
FhHiC23_g15836	Other: EIF2AK	-2.17688	-0.0996011	0.254187	0.138067	0.181538	1.43661	0.266074
FhHiC23_g62	Other: EIF2AK	-1.61168	0.730949	0.77198	0.177561	-0.958509	-0.536527	1.42622
FhHiC23_g16298	Other: ERN	-2.30544	0.527713	0.352991	0.0623394	-0.132254	1.01517	0.479485
FhHiC23_g12146	Other: GAK	1.50625	-0.768863	-0.503449	-1.02657	-0.795443	0.108831	1.47925
FhHiC23_g4248	Other: HASPIN	-1.65727	-0.31947	-0.460421	-0.137252	0.685037	1.85749	0.0318859
FhHiC23_g13053	Other: NEK	-0.0519996	-0.651179	-0.749422	-0.474162	-0.393794	2.37256	-0.0519996
FhHiC23_g1349	Other: NEK	-0.832527	-0.210364	-0.412165	-0.274399	-0.0905914	2.38532	-0.565269
FhHiC23_g3813	Other: NEK	-2.38946	0.195501	0.309803	0.867288	0.195501	0.530198	0.291166
FhHiC23_g8222	Other: NEK	1.96233	-0.858941	-0.802713	-0.888346	-0.56256	0.575117	0.575117
FhHiC23_g9724	Other: NEK	-1.4496	-0.357013	-0.0838074	0.421921	0.300154	1.96503	-0.796686
FhHiC23_g11539	Other: NRBP	-0.344477	0.460758	0.104735	-0.265638	-1.0999	-0.964419	2.10894
FhHiC23_g771	Other: PAN3	-0.726753	-0.374214	-0.229539	-0.503939	-1.04927	0.822883	2.06084
FhHiC23_g7156	Other: PIK3R	-0.32714	-0.572257	-0.739792	-1.06544	-0.373233	1.59863	1.47923
FhHiC23_g12750	Other: PINK1	-1.59516	-0.152084	-0.00625933	0.296807	-0.324794	-0.260749	2.04224
FhHiC23_g13468	Other: PLK	-0.57073	0.711946	0.64772	1.23819	0.638272	-0.975496	-1.6899
FhHiC23_g6087	Other: PLK	-0.906543	-0.848546	-0.594671	-0.385591	-0.0532488	2.12398	0.664625
FhHiC23_g6132	Other: PLK	2.13163	-0.730066	-0.694918	-0.782013	-0.716644	0.423152	0.368855
FhHiC23_g13134	Other: SCYL	-1.9637	0.346292	0.124757	0.729649	0.78726	0.951185	-0.975447
FhHiC23_g14973	Other: SCYL	-2.29628	0.135026	0.13148	0.00737032	0.556138	1.12508	0.341187
FhHiC23_g290	Other: SCYL	-1.72413	0.458663	0.20542	-0.147424	-0.243095	-0.424052	1.87461
FhHiC23_g2882	Other: STK16	-1.18482	0.22791	-0.359993	-0.285037	0.0741134	2.20627	-0.678443
FhHiC23_g7112	Other: STK36	-2.34343	0.371389	0.297206	0.0797615	0.170783	1.0529	0.371389
FhHiC23_g5666	Other: STKLD	-0.0254264	-0.85078	-0.85078	-1.00652	-0.229873	1.69957	1.26381
FhHiC23_g12609	Other: TBCK	-1.84533	0.0129385	0.167382	0.0129385	0.0129385	-0.23468	1.87381
FhHiC23_g206	Other: TEX14	1.32893	-0.764294	-0.868095	-0.868095	-0.716424	1.5948	0.29317
FhHiC23_g2533	Other: TLK	-0.198101	-0.148622	-0.223138	-0.45801	-1.58922	0.704862	1.91223
FhHiC23_g4945	Other: TP53RK	-1.114	-0.065792	-0.17284	-0.325526	0.906328	1.88584	-1.114
FhHiC23_g12468	Other: TTK	0.807184	-0.66789	-0.699108	-0.936868	-0.830552	1.91796	0.409272
FhHiC23_g1	Other: ULK	#N/A	#N/A	#N/A	#N/A	#N/A	#N/A	#N/A
FhHiC23_g2835	Other: ULK	-1.43612	-0.396758	-0.466887	-0.641176	0.0608866	1.43781	1.44224
FhHiC23_g3118	Other: ULK	-1.87118	0.915808	0.841142	0.214784	-0.848937	-0.29872	1.0471
FhHiC23_g697	Other: ULK	-2.37456	0.474458	0.435592	0.398576	-0.060945	0.290408	0.836473
FhHiC23_g699	Other: ULK	0.563605	-0.39636	-0.469209	-0.921794	-1.16626	0.40788	1.98214
FhHiC23_g700	Other: ULK	-1.72573	0.210914	-0.0133572	0.0868813	-0.90963	0.74027	1.61065
FhHiC23_g13583	Other: WEE	1.16769	0.600736	0.581034	0.439109	-1.56999	-1.48618	0.267605
FhHiC23_g5111	Other: WNK	2.09311	-0.355429	-0.337145	-0.749615	-1.27384	0.299344	0.323584
FhHiC23_g14632	RGC: NPR	-2.05495	0.315001	0.464043	0.254734	-0.754538	0.532993	1.24271
FhHiC23_g16396	RGC: NPR	-1.78539	0.137476	0.427777	0.427777	0.84653	1.13683	-1.191
FhHiC23_g10233	STE: MAP2K	-1.86933	-0.390885	-0.347937	-0.194024	0.574428	0.676453	1.5513
FhHiC23_g15613	STE: MAP2K	2.33017	-0.0778163	-0.159351	-0.712852	-0.594451	-0.822182	0.0364792
FhHiC23_g4073	STE: MAP2K	-0.294292	-1.07797	-0.818628	-0.233577	0.943166	-0.492221	1.97353
FhHiC23_g5241	STE: MAP2K	-1.57351	0.339648	0.577211	0.646924	-0.0518443	-1.3206	1.38216
gene-D915_010193	STE: MAP2K	-0.883211	-0.297416	-0.381215	-0.116107	-1.11209	0.745485	2.04455
FhHiC23_g11005	STE: MAP3K	0.496734	-0.355975	-0.50071	-1.37653	-0.927726	1.1433	1.52091
FhHiC23_g13216	STE: MAP3K	-0.734731	-0.591588	-0.810488	-0.274229	1.20567	1.8672	-0.661834
FhHiC23_g15794	STE: MAP3K	-0.640753	-0.581189	-0.537577	-0.702019	-0.640753	1.1996	1.90269
FhHiC23_g289	STE: MAP3K	-0.105505	-0.738607	-0.635949	-0.738607	-0.542229	2.21354	0.54736
FhHiC23_g3535	STE: MAP3K	-1.55164	0.697562	0.247428	0.0284851	-0.0227148	1.69018	-1.0893
FhHiC23_g9886	STE: MAP3K	-1.63964	-0.158404	-0.197398	-0.0765326	-0.00165398	0.0141521	2.05948
FhHiC23_g1883	STE: MAP4K	0.545484	-0.607148	-0.630249	-0.899969	-1.15025	1.22287	1.51926
FhHiC23_g5432	STE: MAP4K	-1.86378	0.267499	0.376936	-0.0877709	-0.443596	-0.0122573	1.76297
FhHiC23_g14701	STE: OXSR	2.14558	-0.449949	-0.30742	-0.871381	-0.827401	-0.395807	0.706381
FhHiC23_g15039	STE: PAK	0.373223	-0.699588	-0.67878	-1.15462	-0.699588	1.42968	1.42968
FhHiC23_g2064	STE: PAK	0.928089	0.307027	0.323403	-0.116265	-1.9408	-0.759508	1.25806
FhHiC23_g766	STE: PAK	-2.43349	0.472677	0.403309	0.331369	0.381751	0.222144	0.622236
FhHiC23_g9478	STE: PAK	2.22097	-0.829445	-0.726254	-0.593022	-0.515688	-0.0389736	0.48241
FhHiC23_g694	STE: SLK	1.43821	-0.920711	-0.826562	-0.826562	-0.727377	0.455598	1.4074
FhHiC23_g10034	STE: STE20	1.35285	-0.750795	-0.766895	-1.01493	-0.903051	1.00069	1.08213
FhHiC23_g517	STE: STE20	1.14839	0.911756	0.905716	0.409242	-0.975488	-1.32517	-1.07445
FhHiC23_g15038	STE: STK25	0.774877	-0.297716	-0.292136	-0.533866	-1.41116	-0.215535	1.97554
FhHiC23_g5442	STE: TAOK	0.0438456	0.00989671	0.0705984	-0.348938	-1.87971	0.302535	1.80177
FhHiC23_g1566	TK: ABL	-0.350813	-0.577277	-0.238068	-0.619252	-0.932521	0.481366	2.23656
FhHiC23_g9687	TK: ABL	1.05124	-0.74906	-0.459408	-0.781516	-1.06153	0.168087	1.83218
FhHiC23_g6050	TK: BTK	-0.545536	-0.259217	-0.119166	-0.667623	-1.10955	0.545493	2.1556
FhHiC23_g10104	TK: CSK	-2.31691	0.275487	0.251829	0.345423	0.21484	0.0801095	1.14922
FhHiC23_g10941	TK: EGFR	-1.94016	-0.0489538	0.0426416	-0.212869	-0.241293	0.849241	1.55139
FhHiC23_g6401	TK: EPH	-1.80764	0.677027	0.390614	0.705734	1.18825	-0.0546757	-1.09931
FhHiC23_g9057	TK: EPHA	-1.69202	0.826677	0.657633	0.657633	0.984444	-0.173641	-1.26072
FhHiC23_g6400	TK: EPHA	-1.31488	0.158136	0.316807	0.609287	1.73485	-0.189316	-1.31488
FhHiC23_g13671	TK: ERBB	-2.23829	0.161944	0.0641317	-0.187763	0.277911	0.966783	0.955282
FhHiC23_g3469	TK: ERBB	-1.4208	0.164553	-0.164595	-0.292179	0.305896	2.07437	-0.667247
FhHiC23_g9216	TK: FER	2.04809	-0.530772	-0.769795	-1.12088	-0.381267	0.0276165	0.727003
FhHiC23_g1614	TK: FGFR	-2.37238	0.535105	0.624417	0.439116	0.493326	0.471916	-0.1915
FhHiC23_g5821	TK: FGFR	-0.374877	-0.645771	-0.645771	-0.645771	-0.297378	2.33314	0.276426
FhHiC23_g5948	TK: FGFR	0.349416	-0.769139	-1.1149	-1.25894	0.661366	1.6776	0.454597
FhHiC23_g6174	TK: FGFR	-1.69617	1.2314	0.865788	0.231946	-0.918907	0.820465	-0.53453
FhHiC23_g909	TK: FGFR	-1.82421	0.732317	0.750348	1.03627	0.695169	-0.536933	-0.852952
FhHiC23_g8283	TK: FLT	-2.26347	-0.103815	0.0432656	0.473404	0.0851619	0.690054	1.0754
FhHiC23_g10231	TK: FYN	1.70093	-0.722736	-0.485465	-0.722736	-0.722736	-0.485465	1.43821
FhHiC23_g11458	TK: FYN	-1.86122	0.749693	0.986683	0.952657	-0.156832	-0.984722	0.313745
FhHiC23_g13588	TK: FYN	1.85338	-0.882966	-0.599173	-0.543046	-0.993754	0.100785	1.06477
FhHiC23_g16531	TK: FYN	-1.86506	0.0164912	0.0164912	-0.318279	-0.401857	1.30159	1.25063
FhHiC23_g3557	TK: FYN	1.24584	-0.378667	0.119586	-0.665715	-0.881961	-1.11809	1.679
FhHiC23_g2585	TK: HTK	2.21092	-0.796772	-0.673379	-0.676144	-0.601504	0.0945919	0.442285
FhHiC23_g13058	TK: IGF1R	-0.0220145	-0.169897	-0.157441	-0.551541	-1.38234	0.111024	2.17221
FhHiC23_g15707	TK: IGF1R	-0.34846	-0.633306	-0.675685	-1.32092	0.0622093	1.55866	1.35751
FhHiC23_g7400	TK: IGF1R	0.310187	-1.03119	-0.728297	-0.95131	-0.402012	1.00379	1.79884
FhHiC23_g8375	TK: IGF1R	-0.419713	-0.450463	-0.481649	-1.0933	-0.644581	1.59483	1.49488
FhHiC23_g11475	TK: MUSK	1.27518	-0.364233	-0.31998	-0.600871	-1.77032	1.06212	0.718112
FhHiC23_g11755	TK: PTK	-2.33565	0.652613	0.562974	0.455953	0.511918	0.476315	-0.32412
FhHiC23_g5509	TK: PTK	-1.98159	0.0263852	0.0615481	-0.324426	-0.105675	1.51718	0.806579
FhHiC23_g11417	TK: ROR	-2.08031	0.119285	-0.0100571	0.0776672	0.0986527	1.61558	0.179181
FhHiC23_g13199	TK: ROS1	-2.4073	0.564123	0.525502	0.400841	0.608759	0.0279226	0.280151
FhHiC23_g2356	TK: RYK	-1.59734	0.371353	0.214819	1.0184	1.19666	0.129705	-1.3336
FhHiC23_g12538	TK: SRC	1.35581	0.193764	0.563207	0.0787562	-0.723942	-1.99867	0.531077
FhHiC23_g4350	TK: SYK	-2.3511	0.509153	0.253266	-0.156526	0.411703	0.485347	0.84816
FhHiC23_g10162	TK: TNK	-0.695535	0.344286	0.0118139	-1.26403	-0.0407468	-0.490597	2.13481
FhHiC23_g15279	TK: TNK2	0.517617	-0.665809	-0.768169	-0.932899	-0.768169	0.671204	1.94622
FhHiC23_g2152	TKL: ACVL	-2.25207	-0.0746926	0.0676191	-0.0122825	0.637158	1.11419	0.520076
FhHiC23_g6597	TKL: ACVR1	-1.42178	-1.05483	-0.336824	-0.188254	1.02528	1.58515	0.391257
FhHiC23_g3422	TKL: ACVR2	0.671763	-0.187865	0.539255	0.40279	0.539255	-2.36799	0.40279
FhHiC23_g3423	TKL: ACVR2	0.520036	-0.533239	-0.0778576	-0.268375	-0.438681	-1.31211	2.11023
FhHiC23_g6762	TKL: ACVR2	1.32587	-0.992501	-0.812455	-0.464325	-0.844114	0.161924	1.62561
FhHiC23_g1262	TKL: BMPR1	-2.39367	0.2279	0.269498	0.538042	0.576514	0.0604176	0.721298
FhHiC23_g8220	TKL: BRAF	0.758514	-1.37325	-0.992581	-0.896515	0.189106	1.2899	1.02483
FhHiC23_g8606	TKL: ILK	-2.10172	0.121487	0.293953	0.0315452	1.02025	-0.469665	1.10415
FhHiC23_g2215	TKL: KSR	-1.12033	0.52959	0.458617	0.107917	-1.48984	-0.211637	1.72569
FhHiC23_g1957	TKL: LIMK	-2.01507	0.82979	0.695462	0.428205	0.614992	0.448768	-1.00214
FhHiC23_g4275	TKL: LRRK	-1.79562	0.169938	0.128886	-0.365881	-0.516911	1.68879	0.690792
FhHiC23_g12953	TKL: TESK	2.23331	0.0684147	0.0944323	-0.141996	-0.946519	-0.99123	-0.316415
FhHiC23_g861	TKL: TGFBR	-1.28393	0.440755	0.420857	-0.10625	-1.20975	-0.129459	1.86778
FhHiC23_g13257	ADCK: ADCK	1.01322	0.7026	1.08384	-0.0838036	0.0868895	-1.82727	-0.975472
FhHiC23_g625	ADCK: COQ8	0.74533	-1.41404	-1.13662	-0.337917	0.567837	1.64662	-0.071208
FhHiC23_g5039	Alpha-type: EEF2K	2.03129	-0.40381	-0.258484	-1.30742	0.226728	-0.792864	0.504562
FhHiC23_g6623	Alpha-type: EEF2K	-	-	-	-	-	-	-
FhHiC23_g15780	Alpha-type: EEF2K	-0.871823	-0.244844	-0.580681	-0.814482	-0.277181	2.17338	0.615634
FhHiC23_g6965	PDK/BCKDK: BCKDK	-0.155188	-0.866975	-0.870982	-0.949391	1.06604	1.85	-0.0734957
FhHiC23_g5722	PDK/BCKDK: PDK	-1.88041	0.870959	0.957037	0.758044	-0.00645834	-1.04618	0.347006
FhHiC23_g5044	PDK/BCKDK: PDK	-1.53128	0.762518	0.879553	0.610716	1.08116	-1.15964	-0.643031
FhHiC23_g173	PI3/PI4K: PI4K	1.75595	-0.536393	-0.478814	-0.755843	-0.971102	-0.343268	1.32947
FhHiC23_g11850	PI3/PI4K: ATM	1.51051	-0.692946	-0.860733	-0.860733	-0.61785	1.54089	-0.0191458
FhHiC23_g12201	PI3/PI4K: ATR	1.49802	-0.788308	-0.788308	-0.788308	-0.693569	1.55259	0.00787848
FhHiC23_g535	PI3/PI4K: MTOR	0.545976	-0.0795503	-0.620033	-1.02389	-1.34004	0.872685	1.64485
FhHiC23_g10027	PI3/PI4K: PIK3	0.673933	-0.614676	-0.860548	-1.35317	-0.382598	1.60886	0.928203
FhHiC23_g229	PI3/PI4K: PIK3	-0.764572	-0.867231	-0.907237	-0.679171	0.610229	0.753614	1.85437
FhHiC23_g5011	PI3/PI4K: PIK3	0.341168	0.226453	0.226453	-0.588312	-1.6812	-0.38479	1.86023
FhHiC23_g10794	PI3/PI4K: SMG	-0.511122	-0.0252929	-0.191429	-0.906169	-1.21633	1.01368	1.83666
FhHiC23_g9228	PI3/PI4K: PI4K	1.2929	-0.172307	-0.0518902	-0.415119	-1.33601	-0.904964	1.58739

## Sheet: Raw Data for Fig2B
Lifestage	fhplk1	fhplk2	fhplk4
Egg	10.5935	2.03562	0
Metacercariae	3.62059	3.7115	0.137504
1h NEJ	3.7115	3.63227	0.678072
3h NEJ	3.48543	4.3505	1.07039
24h NEJ	3.65535	3.62059	1.63227
3-week juvenile	6.4822	1.43296	4.62059
Adult	6.3505	0.137504	2.70044
in vitro 3-week juvenile	2.73795	1.44517	0.37861
in vivo 3-week juvenile	4.58525	1.6605	1.14495

## Sheet: Raw Data for Fig3A
Week	No dsRNA
1	43098.3	42392.1	40356.9	43682.2	47695	51845.9	41082.3	40587.3	37137.1	42222.4	45473	47853.6	40118.8	45034.4	43143.2	49342.1	45666.2	41788.5	41816.3	42027.5	40714.7	40660.4	38705.1	42545.6	34857.7	49399.8	44860.4			48975.1	44012	42179.6	42976.3	36445.6	37484.4	48624.2	40898.7	47579.8	44806.6	44737.4	47425.9	44994.4	40251.9	34033	48054.8	39565.5	45594.5	46576.9	39963.1
2	81696.9	65238.4	74189.5	68671.1	47514.2	92950.4	74616.1	75458.7	64210.8	99333.1	74342.1	54313.3	78704.6	63918.4	56290.8	78910.2	65622.8	62961.3	52679.5	102979							67017.5	45407.8	44532.2	52633.9	61428.9	68071.7	60496.3	57883.2	63684.2	57280.7	63781.9	93011.7	64789.2	50483.2	54863	65495.5	62682.4	56946.8	49695.3	51483.5	60703.3	60075.4
3	117750	67437.7	91776.7	113076	149261	132689	85361.6	89388.3	158610	80641	89845.3	88804.2	97164.5	104627	90811.8	101254	122375									94396.7	85231.6	90290.1	86084.9	68349.5	70329.3	86146.5	67007.5	150519	69287.5	96632	63451.1	96434.3	75322.4	64616.8	92046	144269	100610	87189.9	80203.1	107295	104157	80128.5	96671.3
4	146050	81021.1	89875.3	159399	113960	145112	101351	197343	85947.2	90947.2	103926	89002.8	154312									103124	120178	90547.1	171714	112317	116220	115716	101977	163749	113236	99947.6	99196.3	76915	90025.6	117209	149308	135325	139741	121960	166532	90620.6	104070	117031	91470.8	131586
[truncated: 97 more columns]

## Sheet: Raw Data for Fig3B
Percentage change in expression relative to GAPDH
fhplk1		fhh2b		fhmlc
Ctrl dsRNA	fhplk1 dsRNA	Ctrl dsRNA	fhplk1 dsRNA	Ctrl dsRNA	fhplk1 dsRNA
109	11	133	43	110	134
134	13	93	30	96	70
140	4	36	12	73	32

## Sheet: Raw Data for Fig3C
Ctrl dsRNA	fhplk1 dsRNA
719	57
508	15
455	0
937	0
431	0
393	63
371	12
719	0
565	0
544	0
532	0
590	0
269	0
248	0
329	0
198
309

## Sheet: Raw Data for Fig4C
Downregulated GO Terms	GO:0006412; translation	GO:0002181; cytoplasmic translation	GO:0042273; ribosomal large subunit biogenesis	GO:0000028; ribosomal small subunit assembly	GO:0006457; protein folding	GO:0000463; maturation of LSU-rRNA from tricistronic...	GO:0006270; DNA replication initiation	GO:0000470; maturation of LSU-rRNA	GO:0000727; double-strand break repair via break-ind...	GO:0000462; maturation of SSU-rRNA from tricistronic...
-log10(p value)	30	14.284	8.18709	7.5376	6.88606	6.82391	5.67778	5.65758	5.61979	5.16115

## Sheet: All TOPGO F. hepatica plk1RNAi
All Down and Upregulated GO terms after TOPGO analysis following fhplk1 RNAi in F. hepatica juveniles (Top 10 from each used in Fig4C, Fig5A, S3C Fig & S4A Fig
Downregulated Biological Process GO Terms								Downregulated Molecular Function GO Terms								Downregulated Cellular Component GO Terms								Upregulated Biological Process GO Terms								Upregulated Molecular Function GO Terms								Upregulated Cellular Component GO Terms
	GO.ID	Term	Annotated	Significant	Expected	topgoFisher			GO.ID	Term	Annotated	Significant	Expected	topgoFisher			GO.ID	Term	Annotated	Significant	Expected	topgoFisher			GO.ID	Term	Annotated	Significant	Expected	topgoFisher			GO.ID	Term	Annotated	Significant	Expected	topgoFisher			GO.ID	Term	Annotated	Significant	Expected	topgoFisher
1	GO:0006412	translation	452	121	34.31	< 1e-30		1	GO:0003735	structural constituent of ribosome	147	81	11.44	< 1e-30		1	GO:0022625	cytosolic large ribosomal subunit	65	49	4.99	< 1e-30		1	GO:0007156	homophilic cell adhesion via plasma memb...	67	26	5.25	1.3e-12		1	GO:0005509	calcium ion binding	305	69	24.74	1.1e-15		1	GO:0005886	plasma membrane	1067	235	93.92	< 1e-30
2	GO:0002181	cytoplasmic translation	51	27	3.87	3.7e-14		2	GO:0003723	RNA binding	733	171	57.06	1.2e-25		2	GO:0022627	cytosolic small ribosomal subunit	31	25	2.38	4.3e-23		2	GO:0030198	extracellular matrix organization	18	15	1.41	1.6e-12		2	GO:0030020	extracellular matrix structural constitu...	9	9	0.73	1.4e-10		2	GO:0016020	membrane	3873	509	340.91	2.5e-18
3	GO:0000028	ribosomal small subunit assembly	12	9	0.91	1.4e-08		3	GO:0140662	ATP-dependent protein folding chaperone	51	21	3.97	4.7e-11		3	GO:0005730	nucleolus	185	63	14.21	1.2e-19		3	GO:0071805	potassium ion transmembrane transport	77	29	6.03	2.3e-10		3	GO:0005251	delayed rectifier potassium channel acti...	10	8	0.81	7.0e-08		3	GO:0005576	extracellular region	386	100	33.98	5.1e-14
4	GO:0042273	ribosomal large subunit biogenesis	45	27	3.42	5.6e-08		4	GO:0016887	ATP hydrolysis activity	216	44	16.81	2.0e-09		4	GO:0032040	small-subunit processome	45	19	3.46	1.9e-10		4	GO:0098609	cell-cell adhesion	138	45	10.81	2.6e-06		4	GO:0017147	Wnt-protein binding	11	7	0.89	5.5e-06		4	GO:0005615	extracellular space	302	68	26.58	5.5e-13
5	GO:0000463	maturation of LSU-rRNA from tricistronic...	18	11	1.37	7.0e-08		5	GO:0051082	unfolded protein binding	72	22	5.6	1.2e-08		5	GO:0005634	nucleus	2706	321	207.86	1.1e-09		5	GO:0051260	protein homooligomerization	24	10	1.88	5.8e-06		5	GO:0050839	cell adhesion molecule binding	89	22	7.22	2.5e-05		5	GO:0043005	neuron projection	249	62	21.92	6.6e-11
6	GO:0006457	protein folding	143	36	10.86	9.8e-08		6	GO:0019843	rRNA binding	38	18	2.96	8.3e-08		6	GO:0005832	chaperonin-containing T-complex	14	10	1.08	5.1e-09		6	GO:0070588	calcium ion transmembrane transport	61	19	4.78	1.1e-05		6	GO:0005516	calmodulin binding	50	13	4.06	0.00012		6	GO:0062023	collagen-containing extracellular matrix	24	17	2.11	1.5e-07
7	GO:0006270	DNA replication initiation	23	13	1.75	1.1e-06		7	GO:0005524	ATP binding	978	119	76.13	1.9e-07		7	GO:0030687	preribosome, large subunit precursor	21	12	1.61	4.4e-08		7	GO:0060079	excitatory postsynaptic potential	26	10	2.04	1.4e-05		7	GO:0022848	acetylcholine-gated monoatomic cation-se...	16	7	1.3	0.00013		7	GO:0030018	Z disc	21	11	1.85	3.6e-07
8	GO:0000727	double-strand break repair via break-ind...	10	7	0.76	1.4e-06		8	GO:0003729	mRNA binding	191	35	14.87	1.1e-05		8	GO:0005840	ribosome	185	89	14.21	2.7e-05		8	GO:0007268	chemical synaptic transmission	158	47	12.37	1.4e-05		8	GO:0030594	neurotransmitter receptor activity	59	21	4.79	0.00015		8	GO:0045202	synapse	252	64	22.18	4.1e-07
9	GO:0000462	maturation of SSU-rRNA from tricistronic...	25	11	1.9	3.6e-06		9	GO:0030515	snoRNA binding	23	11	1.79	0.00016		9	GO:0042555	MCM complex	10	6	0.77	3.2e-05		9	GO:0006936	muscle contraction	29	10	2.27	3.5e-05		9	GO:0005344	oxygen carrier activity	8	5	0.65	0.00016		9	GO:0005911	cell-cell junction	114	25	10.03	4.7e-07
10	GO:0000470	maturation of LSU-rRNA	28	17	2.13	2.8e-05		10	GO:0043047	single-stranded telomeric DNA binding	5	4	0.39	0.00017		10	GO:0005829	cytosol	775	160	59.53	4.6e-05		10	GO:0034220	monoatomic ion transmembrane transport	389	95	30.47	4.0e-05		10	GO:0004888	transmembrane signaling receptor activit...	245	47	19.88	0.00016		10	GO:0008076	voltage-gated potassium channel complex	29	13	2.55	6.0e-07
11	GO:0051085	chaperone cofactor-dependent protein ref...	15	7	1.14	5.3e-05		11	GO:0003743	translation initiation factor activity	99	19	7.71	0.00019		11	GO:0016282	eukaryotic 43S preinitiation complex	11	6	0.84	6.6e-05		11	GO:0048791	calcium ion-regulated exocytosis of neur...	9	7	0.7	5.3e-05		11	GO:0019905	syntaxin binding	31	12	2.51	0.00017		11	GO:0016586	RSC-type complex	23	11	2.02	1.2e-06
12	GO:0030490	maturation of SSU-rRNA	38	18	2.88	0.00011		12	GO:0003697	single-stranded DNA binding	42	14	3.27	0.00037		12	GO:0033290	eukaryotic 48S preinitiation complex	11	6	0.84	6.6e-05		12	GO:0009653	anatomical structure morphogenesis	255	43	19.97	6.1e-05		12	GO:0005506	iron ion binding	30	9	2.43	0.00021		12	GO:0005581	collagen trimer	13	11	1.14	1.2e-06
13	GO:0006364	rRNA processing	153	61	11.62	0.00012		13	GO:0004748	ribonucleoside-diphosphate reductase act...	3	3	0.23	0.00047		13	GO:0034715	pICln-Sm protein complex	5	4	0.38	0.00016		13	GO:0007411	axon guidance	60	17	4.7	8.3e-05		13	GO:0008137	NADH dehydrogenase (ubiquinone) activity	13	6	1.05	0.00029		13	GO:0016514	SWI/SNF complex	24	11	2.11	2.0e-06
14	GO:0001732	formation of cytoplasmic translation ini...	13	6	0.99	0.0002		14	GO:0017116	single-stranded DNA helicase activity	11	6	0.86	0.00051		14	GO:0031428	box C/D RNP complex	9	5	0.69	0.00026		14	GO:0042391	regulation of membrane potential	75	24	5.87	9.5e-05		14	GO:0003990	acetylcholinesterase activity	3	3	0.24	0.00053		14	GO:0045211	postsynaptic membrane	56	15	4.93	2.4e-05
15	GO:0070475	rRNA base methylation	9	6	0.68	0.00043		15	GO:0003755	peptidyl-prolyl cis-trans isomerase acti...	23	7	1.79	0.00136		15	GO:0005788	endoplasmic reticulum lumen	14	6	1.08	0.00035		15	GO:0035567	non-canonical Wnt signaling pathway	12	6	0.94	0.00013		15	GO:0008201	heparin binding	10	5	0.81	0.00062		15	GO:0030672	synaptic vesicle membrane	21	9	1.85	3.4e-05
16	GO:0009263	deoxyribonucleotide biosynthetic process	8	4	0.61	0.00043		16	GO:0043022	ribosome binding	29	9	2.26	0.0024		16	GO:1990220	GroEL-GroES complex	6	4	0.46	0.00046		16	GO:0015671	oxygen transport	8	5	0.63	0.00013		16	GO:0019825	oxygen binding	10	5	0.81	0.00062		16	GO:0005587	collagen type IV trimer	4	4	0.35	6.0e-05
17	GO:1902975	mitotic DNA replication initiation	6	4	0.46	0.00044		17	GO:0003688	DNA replication origin binding	14	5	1.09	0.00311		17	GO:0005685	U1 snRNP	15	6	1.15	0.00055		17	GO:0015990	electron transport coupled proton transp...	14	6	1.1	0.00039		17	GO:0005544	calcium-dependent phospholipid binding	15	6	1.22	0.00074		17	GO:0043195	terminal bouton	14	7	1.23	0.00026
18	GO:0045041	protein import into mitochondrial interm...	6	4	0.46	0.00044		18	GO:0070180	large ribosomal subunit rRNA binding	5	3	0.39	0.00417		18	GO:1990904	ribonucleoprotein complex	534	168	41.02	0.00075		18	GO:0006581	acetylcholine catabolic process	3	3	0.23	0.00048		18	GO:0017075	syntaxin-1 binding	4	3	0.32	0.002		18	GO:0030314	junctional membrane complex	3	3	0.26	0.00068
19	GO:0050870	positive regulation of T cell activation	6	4	0.46	0.00044		19	GO:0034511	U3 snoRNA binding	5	3	0.39	0.00417		19	GO:0071013	catalytic step 2 spliceosome	66	14	5.07	0.00091		19	GO:0007188	adenylate cyclase-modulating G protein-c...	53	12	4.15	0.00051		19	GO:0008083	growth factor activity	8	4	0.65	0.00231		19	GO:0048788	cytoskeleton of presynaptic active zone	3	3	0.26	0.00068
20	GO:0032755	positive regulation of interleukin-6 pro...	6	4	0.46	0.00044		20	GO:0051087	protein-folding chaperone binding	40	11	3.11	0.00455		20	GO:0034388	Pwp2p-containing subcomplex of 90S preri...	7	4	0.54	0.001		20	GO:0035725	sodium ion transmembrane transport	56	16	4.39	0.0006		20	GO:0001786	phosphatidylserine binding	8	4	0.65	0.00231		20	GO:0005861	troponin complex	3	3	0.26	0.00068
21	GO:0034514	mitochondrial unfolded protein response	6	4	0.46	0.00044		21	GO:0004146	dihydrofolate reductase activity	2	2	0.16	0.00605		21	GO:0030686	90S preribosome	39	15	3	0.00119		21	GO:0033344	cholesterol efflux	15	6	1.17	0.00061		21	GO:0005109	frizzled binding	8	4	0.65	0.00231		21	GO:0034703	cation channel complex	70	25	6.16	0.00072
22	GO:0032727	positive regulation of interferon-alpha ...	6	4	0.46	0.00044		22	GO:0016428	tRNA (cytosine-5-)-methyltransferase act...	2	2	0.16	0.00605		22	GO:0071011	precatalytic spliceosome	30	8	2.3	0.00149		22	GO:0014059	regulation of dopamine secretion	11	5	0.86	0.0009		22	GO:0051015	actin filament binding	130	18	10.55	0.00331		22	GO:0009897	external side of plasma membrane	10	5	0.88	0.0009
23	GO:0032729	positive regulation of type II interfero...	6	4	0.46	0.00044		23	GO:0031369	translation initiation factor binding	12	5	0.93	0.00767		23	GO:0031429	box H/ACA snoRNP complex	4	3	0.31	0.0017		23	GO:0071277	cellular response to calcium ion	7	4	0.55	0.00108		23	GO:0005507	copper ion binding	14	5	1.14	0.00373		23	GO:0005834	heterotrimeric G-protein complex	21	7	1.85	0.00154
24	GO:0051301	cell division	153	22	11.62	0.00098		24	GO:0051879	Hsp90 protein binding	6	3	0.47	0.00785		24	GO:0008250	oligosaccharyltransferase complex	8	4	0.61	0.00188		24	GO:0045214	sarcomere organization	12	5	0.94	0.00144		24	GO:0044325	transmembrane transporter binding	9	4	0.73	0.00388		24	GO:0005604	basement membrane	11	8	0.97	0.00165
25	GO:0000387	spliceosomal snRNP assembly	17	6	1.29	0.00112		25	GO:0030527	structural constituent of chromatin	25	6	1.95	0.01069		25	GO:0005852	eukaryotic translation initiation factor...	14	7	1.08	0.00314		25	GO:0048167	regulation of synaptic plasticity	8	5	0.63	0.00179		25	GO:0005261	monoatomic cation channel activity	168	52	13.63	0.00399		25	GO:0005891	voltage-gated calcium channel complex	7	4	0.62	0.00168
26	GO:0000479	endonucleolytic cleavage of tricistronic...	11	6	0.84	0.00162		26	GO:0030544	Hsp70 protein binding	12	4	0.93	0.01086		26	GO:0005686	U2 snRNP	21	6	1.61	0.00401		26	GO:0001649	osteoblast differentiation	4	3	0.31	0.0018		26	GO:0001664	G protein-coupled receptor binding	36	12	2.92	0.00456		26	GO:0031012	extracellular matrix	52	25	4.58	0.00195
27	GO:0042256	cytosolic ribosome assembly	4	3	0.3	0.00164		27	GO:0004521	RNA endonuclease activity	59	9	4.59	0.01201		27	GO:0031390	Ctf18 RFC-like complex	5	3	0.38	0.00401		27	GO:0009953	dorsal/ventral pattern formation	4	3	0.31	0.0018		27	GO:0008253	5'-nucleotidase activity	9	5	0.73	0.00466		27	GO:0030016	myofibril	33	18	2.9	0.00243
28	GO:0000460	maturation of 5.8S rRNA	28	12	2.13	0.00173		28	GO:0000339	RNA cap binding	14	5	1.09	0.01287		28	GO:0005658	alpha DNA polymerase:primase complex	5	3	0.38	0.00401		28	GO:0051453	regulation of intracellular pH	23	5	1.8	0.00202		28	GO:0015279	store-operated calcium channel activity	5	3	0.41	0.00469		28	GO:0042734	presynaptic membrane	32	9	2.82	0.00351
29	GO:0044772	mitotic cell cycle phase transition	54	9	4.1	0.00178		29	GO:0031492	nucleosomal DNA binding	7	3	0.54	0.01295		29	GO:0030688	preribosome, small subunit precursor	13	5	1	0.00496		29	GO:1990573	potassium ion import across plasma membr...	13	5	1.02	0.0022		29	GO:0031418	L-ascorbic acid binding	5	3	0.41	0.00469		29	GO:0030424	axon	102	24	8.98	0.00484
30	GO:0006268	DNA unwinding involved in DNA replicatio...	8	4	0.61	0.0018		30	GO:0000049	tRNA binding	51	9	3.97	0.0157		30	GO:0034455	t-UTP complex	2	2	0.15	0.00589		30	GO:0007271	synaptic transmission, cholinergic	21	8	1.64	0.00336		30	GO:0030165	PDZ domain binding	5	3	0.41	0.00469		30	GO:0043235	receptor complex	71	17	6.25	0.0052
31	GO:0006261	DNA-templated DNA replication	78	23	5.92	0.00194		31	GO:0017056	structural constituent of nuclear pore	20	5	1.56	0.01632		31	GO:0005656	nuclear pre-replicative complex	2	2	0.15	0.00589		31	GO:0071880	adenylate cyclase-activating adrenergic ...	20	6	1.57	0.00337		31	GO:0004435	phosphatidylinositol phospholipase C act...	5	3	0.41	0.00469		31	GO:0005884	actin filament	33	9	2.9	0.00596
32	GO:0042254	ribosome biogenesis	204	87	15.49	0.00236		32	GO:0070182	DNA polymerase binding	3	2	0.23	0.01721		32	GO:0097149	centralspindlin complex	2	2	0.15	0.00589		32	GO:0051480	regulation of cytosolic calcium ion conc...	12	5	0.94	0.0034		32	GO:0031683	G-protein beta/gamma-subunit complex bin...	15	5	1.22	0.00523		32	GO:0098831	presynaptic active zone cytoplasmic comp...	5	5	0.44	0.00769
33	GO:0042026	protein refolding	20	6	1.52	0.00288		33	GO:0005324	long-chain fatty acid transporter activi...	3	2	0.23	0.01721		33	GO:0032301	MutSalpha complex	2	2	0.15	0.00589		33	GO:0060158	phospholipase C-activating dopamine rece...	9	4	0.7	0.00341		33	GO:0008528	G protein-coupled peptide receptor activ...	38	7	3.08	0.00604		33	GO:0016010	dystrophin-associated glycoprotein compl...	4	3	0.35	0.00772
34	GO:0018279	protein N-linked glycosylation via aspar...	9	4	0.68	0.00304		34	GO:0010997	anaphase-promoting complex binding	3	2	0.23	0.01721		34	GO:0044611	nuclear pore inner ring	2	2	0.15	0.00589		34	GO:0009166	nucleotide catabolic process	19	6	1.49	0.00421		34	GO:0005125	cytokine activity	10	4	0.81	0.00606		34	GO:0017146	NMDA selective glutamate receptor comple...	2	2	0.18	0.00774
35	GO:0051028	mRNA transport	54	10	4.1	0.00387		35	GO:0008097	5S rRNA binding	3	2	0.23	0.01721		35	GO:0071540	eukaryotic translation initiation factor...	2	2	0.15	0.00589		35	GO:0045596	negative regulation of cell differentiat...	12	4	0.94	0.00423		35	GO:0015068	glycine amidinotransferase activity	2	2	0.16	0.00657		35	GO:0005833	hemoglobin complex	2	2	0.18	0.00774
36	GO:0007004	telomere maintenance via telomerase	5	3	0.38	0.00388		36	GO:0008234	cysteine-type peptidase activity	235	24	18.29	0.02446		36	GO:0005853	eukaryotic translation elongation factor...	2	2	0.15	0.00589		36	GO:0017158	regulation of calcium ion-dependent exoc...	5	3	0.39	0.00424		36	GO:0098973	structural constituent of postsynaptic a...	2	2	0.16	0.00657		36	GO:0005856	cytoskeleton	847	74	74.55	0.00882
37	GO:0051256	mitotic spindle midzone assembly	5	3	0.38	0.00388		37	GO:0032422	purine-rich negative regulatory element ...	4	2	0.31	0.03265		37	GO:0005854	nascent polypeptide-associated complex	2	2	0.15	0.00589		37	GO:1902404	mitotic actomyosin contractile ring cont...	5	3	0.39	0.00424		37	GO:0004972	NMDA glutamate receptor activity	2	2	0.16	0.00657		37	GO:0110085	mitotic actomyosin contractile ring	6	3	0.53	0.01109
38	GO:0006298	mismatch repair	15	5	1.14	0.00392		38	GO:0004828	serine-tRNA ligase activity	4	2	0.31	0.03265		38	GO:0005918	septate junction	6	3	0.46	0.00757		38	GO:0006883	intracellular sodium ion homeostasis	10	4	0.78	0.00534		38	GO:0019992	diacylglycerol binding	2	2	0.16	0.00657		38	GO:0032982	myosin filament	6	3	0.53	0.01109
39	GO:0015910	long-chain fatty acid import into peroxi...	2	2	0.15	0.00575		39	GO:0016435	rRNA (guanine) methyltransferase activit...	4	2	0.31	0.03265		39	GO:0000786	nucleosome	25	6	1.92	0.01006		39	GO:0030007	intracellular potassium ion homeostasis	10	4	0.78	0.00534		39	GO:0008475	procollagen-lysine 5-dioxygenase activit...	2	2	0.16	0.00657		39	GO:0031594	neuromuscular junction	11	4	0.97	0.01189
40	GO:0042760	very long-chain fatty acid catabolic pro...	2	2	0.15	0.00575		40	GO:0003727	single-stranded RNA binding	18	4	1.4	0.04629		40	GO:0005759	mitochondrial matrix	113	13	8.68	0.01461		40	GO:0036376	sodium ion export across plasma membrane	10	4	0.78	0.00534		40	GO:0004500	dopamine beta-monooxygenase activity	2	2	0.16	0.00657		40	GO:0016328	lateral plasma membrane	7	3	0.62	0.01815
41	GO:0000466	maturation of 5.8S rRNA from tricistroni...	20	8	1.52	0.00719		41	GO:0140664	ATP-dependent DNA damage sensor activity	11	3	0.86	0.04833		41	GO:0015935	small ribosomal subunit	54	28	4.15	0.01575		41	GO:0007155	cell adhesion	191	56	14.96	0.00572		41	GO:0004475	mannose-1-phosphate guanylyltransferase ...	2	2	0.16	0.00657		41	GO:0034707	chloride channel complex	7	3	0.62	0.01815
42	GO:0006271	DNA strand elongation involved in DNA re...	16	6	1.21	0.00724										42	GO:0034719	SMN-Sm protein complex	8	3	0.61	0.01675		42	GO:0007165	signal transduction	1169	148	91.55	0.0059		42	GO:0004720	protein-lysine 6-oxidase activity	2	2	0.16	0.00657		42	GO:0043679	axon terminus	17	9	1.5	0.02155
43	GO:0035151	regulation of tube size, open tracheal s...	6	3	0.46	0.00732										43	GO:0015030	Cajal body	3	2	0.23	0.01677		43	GO:0006629	lipid metabolic process	383	28	30	0.00595		43	GO:0098632	cell-cell adhesion mediator activity	22	6	1.78	0.00673		43	GO:0098794	postsynapse	104	21	9.15	0.02541
44	GO:0045766	positive regulation of angiogenesis	6	3	0.46	0.00732										44	GO:0005778	peroxisomal membrane	3	2	0.23	0.01677		44	GO:0042420	dopamine catabolic process	2	2	0.16	0.00613		44	GO:0015293	symporter activity	36	14	2.92	0.00855		44	GO:0043025	neuronal cell body	50	10	4.4	0.0401
45	GO:0045943	positive regulation of transcription by ...	6	3	0.46	0.00732										45	GO:0000776	kinetochore	35	10	2.69	0.01719		45	GO:0042421	norepinephrine biosynthetic process	2	2	0.16	0.00613		45	GO:0051371	muscle alpha-actinin binding	6	3	0.49	0.00882		45	GO:0005955	calcineurin complex	4	2	0.35	0.04118
46	GO:0019991	septate junction assembly	6	3	0.46	0.00732										46	GO:0000177	cytoplasmic exosome (RNase complex)	8	3	0.61	0.01886		46	GO:0030199	collagen fibril organization	2	2	0.16	0.00613		46	GO:0055056	D-glucose transmembrane transporter acti...	6	3	0.49	0.00882		46	GO:0030667	secretory granule membrane	4	2	0.35	0.04118
47	GO:0006272	leading strand elongation	6	3	0.46	0.00732										47	GO:0000307	cyclin-dependent protein kinase holoenzy...	21	5	1.61	0.01907		47	GO:0099525	presynaptic dense core vesicle exocytosi...	2	2	0.16	0.00613		47	GO:0042813	Wnt receptor activity	6	3	0.49	0.00882		47	GO:0032590	dendrite membrane	4	2	0.35	0.04118
48	GO:0000280	nuclear division	95	26	7.21	0.00835										48	GO:0031391	Elg1 RFC-like complex	4	2	0.31	0.03185		48	GO:0006589	octopamine biosynthetic process	2	2	0.16	0.00613		48	GO:0004993	G protein-coupled serotonin receptor act...	11	4	0.89	0.00892		48	GO:0000164	protein phosphatase type 1 complex	4	2	0.35	0.04118
49	GO:0008637	apoptotic mitochondrial changes	12	4	0.91	0.00995										49	GO:0031389	Rad17 RFC-like complex	4	2	0.31	0.03185		49	GO:0008292	acetylcholine biosynthetic process	2	2	0.16	0.00613		49	GO:0008028	monocarboxylic acid transmembrane transp...	17	5	1.38	0.0094		49	GO:0031045	dense core granule	4	2	0.35	0.04118
50	GO:0006334	nucleosome assembly	12	4	0.91	0.00995										50	GO:0031045	dense core granule	4	2	0.31	0.03185		50	GO:0016188	synaptic vesicle maturation	2	2	0.16	0.00613		50	GO:0005249	voltage-gated potassium channel activity	39	17	3.16	0.01449
51	GO:0006616	SRP-dependent cotranslational protein ta...	12	4	0.91	0.00995										51	GO:0008622	epsilon DNA polymerase complex	4	2	0.31	0.03185		51	GO:0016081	synaptic vesicle docking	2	2	0.16	0.00613		51	GO:0070679	inositol 1,4,5 trisphosphate binding	7	3	0.57	0.01452
52	GO:0006228	UTP biosynthetic process	7	3	0.53	0.01209										52	GO:0071541	eukaryotic translation initiation factor...	4	2	0.31	0.03185		52	GO:0061789	dense core granule priming	2	2	0.16	0.00613		52	GO:0008509	monoatomic anion transmembrane transport...	37	9	3	0.01842
53	GO:0009408	response to heat	28	6	2.13	0.01472										53	GO:0031415	NatA complex	4	2	0.31	0.03185		53	GO:0038180	nerve growth factor signaling pathway	2	2	0.16	0.00613		53	GO:0005245	voltage-gated calcium channel activity	7	4	0.57	0.01856
54	GO:0001819	positive regulation of cytokine producti...	9	6	0.68	0.01621										54	GO:0031965	nuclear membrane	18	5	1.38	0.03582		54	GO:0055085	transmembrane transport	699	134	54.74	0.00756		54	GO:0016286	small conductance calcium-activated pota...	3	2	0.24	0.01865
55	GO:0046655	folic acid metabolic process	3	2	0.23	0.01639										55	GO:0005682	U5 snRNP	10	3	0.77	0.03601		55	GO:0098664	G protein-coupled serotonin receptor sig...	11	4	0.86	0.00788		55	GO:2001069	glycogen binding	3	2	0.24	0.01865
56	GO:0031120	snRNA pseudouridine synthesis	3	2	0.23	0.01639																		56	GO:0015701	bicarbonate transport	11	4	0.86	0.00788		56	GO:0004144	diacylglycerol O-acyltransferase activit...	3	2	0.24	0.01865
57	GO:0070476	rRNA (guanine-N7)-methylation	3	2	0.23	0.01639																		57	GO:0007187	G protein-coupled receptor signaling pat...	11	4	0.86	0.00788		57	GO:0004356	glutamine synthetase activity	3	2	0.24	0.01865
58	GO:0007131	reciprocal meiotic recombination	26	6	1.97	0.02273																		58	GO:0030514	negative regulation of BMP signaling pat...	6	3	0.47	0.00799		58	GO:0004385	guanylate kinase activity	3	2	0.24	0.01865
59	GO:0006614	SRP-dependent cotranslational protein ta...	21	7	1.59	0.02554																		59	GO:0016082	synaptic vesicle priming	6	3	0.47	0.00799		59	GO:0005250	A-type (transient outward) potassium cha...	3	2	0.24	0.01865
60	GO:0007076	mitotic chromosome condensation	9	3	0.68	0.02587																		60	GO:0007186	G protein-coupled receptor signaling pat...	203	36	15.9	0.00994		60	GO:0005313	L-glutamate transmembrane transporter ac...	8	3	0.65	0.02184
61	GO:0006260	DNA replication	108	29	8.2	0.02609																		61	GO:0015718	monocarboxylic acid transport	33	8	2.58	0.01041		61	GO:0004867	serine-type endopeptidase inhibitor acti...	45	8	3.65	0.02651
62	GO:0006417	regulation of translation	99	13	7.52	0.02831																		62	GO:0005978	glycogen biosynthetic process	11	5	0.86	0.01308		62	GO:0000146	microfilament motor activity	9	3	0.73	0.03082
63	GO:0030261	chromosome condensation	13	5	0.99	0.03093																		63	GO:0051209	release of sequestered calcium ion into ...	12	5	0.94	0.01309		63	GO:0019887	protein kinase regulator activity	64	6	5.19	0.031
64	GO:0000972	transcription-dependent tethering of RNA...	7	3	0.53	0.03107																		64	GO:0019695	choline metabolic process	7	3	0.55	0.01318		64	GO:0015485	cholesterol binding	23	5	1.87	0.03416
65	GO:0016075	rRNA catabolic process	13	3	0.99	0.03111																		65	GO:0008045	motor neuron axon guidance	7	3	0.55	0.01318		65	GO:0005230	extracellular ligand-gated monoatomic io...	45	15	3.65	0.03434
66	GO:0051598	meiotic recombination checkpoint signali...	4	2	0.3	0.03114																		66	GO:0070837	dehydroascorbic acid transport	7	3	0.55	0.01318		66	GO:0004930	G protein-coupled receptor activity	139	24	11.28	0.03489
67	GO:0006370	7-methylguanosine mRNA capping	4	2	0.3	0.03114																		67	GO:0046323	glucose import	7	3	0.55	0.01318		67	GO:0140410	monoatomic cation:bicarbonate symporter ...	5	3	0.41	0.03522
68	GO:0002949	tRNA threonylcarbamoyladenosine modifica...	4	2	0.3	0.03114																		68	GO:0010737	protein kinase A signaling	7	3	0.55	0.01318		68	GO:0004740	pyruvate dehydrogenase (acetyl-transferr...	4	2	0.32	0.03531
69	GO:0030970	retrograde protein transport, ER to cyto...	4	2	0.3	0.03114																		69	GO:0035249	synaptic transmission, glutamatergic	31	7	2.43	0.0133		69	GO:0008331	high voltage-gated calcium channel activ...	4	2	0.32	0.03531
70	GO:0098863	nuclear migration by microtubule mediate...	17	4	1.29	0.03535																		70	GO:0032367	intracellular cholesterol transport	13	4	1.02	0.01505		70	GO:0015501	glutamate:sodium symporter activity	4	2	0.32	0.03531
71	GO:0006413	translational initiation	109	21	8.27	0.03842																		71	GO:0015698	inorganic anion transport	48	9	3.76	0.01724		71	GO:0045159	myosin II binding	4	2	0.32	0.03531
72	GO:0030488	tRNA methylation	19	5	1.44	0.04261																		72	GO:0006308	DNA catabolic process	11	4	0.86	0.01735		72	GO:0106411	XMP 5'-nucleosidase activity	4	2	0.32	0.03531
73	GO:0000054	ribosomal subunit export from nucleus	11	4	0.84	0.0491																		73	GO:0032878	regulation of establishment or maintenan...	4	3	0.31	0.01737		73	GO:0008768	UDP-sugar diphosphatase activity	4	2	0.32	0.03531
74	GO:0006999	nuclear pore organization	5	2	0.38	0.04932																		74	GO:0051294	establishment of spindle orientation	14	3	1.1	0.01741		74	GO:0004531	deoxyribonuclease II activity	4	2	0.32	0.03531
75	GO:0017158	regulation of calcium ion-dependent exoc...	5	2	0.38	0.04932																		75	GO:0055129	L-proline biosynthetic process	3	2	0.23	0.01742		75	GO:0005335	serotonin:sodium:chloride symporter acti...	4	2	0.32	0.03531
76	GO:0071051	polyadenylation-dependent snoRNA 3'-end ...	5	2	0.38	0.04932																		76	GO:0006542	glutamine biosynthetic process	3	2	0.23	0.01742		76	GO:0030276	clathrin binding	29	6	2.35	0.03541
77	GO:0007157	heterophilic cell-cell adhesion via plas...	5	2	0.38	0.04932																		77	GO:0046710	GDP metabolic process	3	2	0.23	0.01742		77	GO:0004222	metalloendopeptidase activity	48	8	3.89	0.03754
78	GO:0051131	chaperone-mediated protein complex assem...	5	2	0.38	0.04932																		78	GO:0098974	postsynaptic actin cytoskeleton organiza...	3	2	0.23	0.01742		78	GO:0020037	heme binding	33	6	2.68	0.04686
79	GO:0045910	negative regulation of DNA recombination	5	2	0.38	0.04932																		79	GO:0006601	creatine biosynthetic process	3	2	0.23	0.01742		79	GO:0015250	water channel activity	25	5	2.03	0.04722
																								80	GO:0071376	cellular response to corticotropin-relea...	3	2	0.23	0.01742
																								81	GO:0061061	muscle structure development	39	10	3.05	0.01949
																								82	GO:0048488	synaptic vesicle endocytosis	21	6	1.64	0.01964
																								83	GO:0098703	calcium ion import across plasma membran...	8	3	0.63	0.01987
																								84	GO:0000281	mitotic cytokinesis	65	12	5.09	0.02153
																								85	GO:0007420	brain development	38	7	2.98	0.02612
																								86	GO:1902600	proton transmembrane transport	70	15	5.48	0.02749
																								87	GO:0007160	cell-matrix adhesion	9	3	0.7	0.0281
																								88	GO:0035235	ionotropic glutamate receptor signaling ...	16	4	1.25	0.03176
																								89	GO:0050806	positive regulation of synaptic transmis...	9	5	0.7	0.03279
																								90	GO:0071578	zinc ion import across plasma membrane	4	2	0.31	0.03304
																								91	GO:0005979	regulation of glycogen biosynthetic proc...	4	2	0.31	0.03304
																								92	GO:0051610	serotonin uptake	4	2	0.31	0.03304
																								93	GO:0050982	detection of mechanical stimulus	4	2	0.31	0.03304
																								94	GO:0009298	GDP-mannose biosynthetic process	4	2	0.31	0.03304
																								95	GO:0006002	fructose 6-phosphate metabolic process	4	2	0.31	0.03304
																								96	GO:0003009	skeletal muscle contraction	4	2	0.31	0.03304
																								97	GO:2000300	regulation of synaptic vesicle exocytosi...	4	2	0.31	0.03304
																								98	GO:0006814	sodium ion transport	66	19	5.17	0.03612
																								99	GO:0030010	establishment of cell polarity	24	6	1.88	0.03756
																								100	GO:0007399	nervous system development	253	35	19.81	0.03865
																								101	GO:0006833	water transport	25	5	1.96	0.04152
																								102	GO:1902476	chloride transmembrane transport	25	5	1.96	0.04152
																								103	GO:0032222	regulation of synaptic transmission, cho...	12	4	0.94	0.04891
																								104	GO:0030431	sleep	11	3	0.86	0.04909
																								105	GO:0016042	lipid catabolic process	66	7	5.17	0.04915

## Sheet: Raw Data for Fig4F
Kinase Gene	log2FoldChange
PI3/PI4-kinase: ATR [FhHiC23_g12201]	-3.54093
TK: FGFR [FhHiC23_g6174]	-3.02612
TK: FGFR [FhHiC23_g1614]	-2.76389
CMGC: CDK [FhHiC23_g7353]	-2.26576
Other: AURK [FhHiC23_g15330]	-2.2185
AGC: MASTL [FhHiC23_g7848]	-2.09958
PI3/PI4-kinase: ATM [FhHiC23_g11850]	-2.0348
TK: FGFR [FhHiC23_g5821]	-2.03117
STE: MAP3K [FhHiC23_g289]	-1.74784
TK: MUSK [FhHiC23_g11475]	-1.49385
CAMK: MELK [FhHiC23_g11545]	-1.4818
Other: ULK [FhHiC23_g1]	-1.33779
AGC: CIT [FhHiC23_g5406]	-1.26711
STE: SLK [FhHiC23_g694/FhHiC23_g693]	-1.08426
Other: NEK [FhHiC23_g8222]	-0.89739
Other: WEE [FhHiC23_g13583]	-0.87393
CAMK: CHEK [FhHiC23_g1524]	-0.80808
STE: MAP2K [FhHiC23_g15613]	-0.58235
AGC: SGK [FhHiC23_g12646]	-0.56205
AGC: RPS6KA [FhHiC23_g3314]	-0.54934
CAMK: STK17 [FhHiC23_g14392]	-0.54468
Other: EIF2AK [FhHiC23_g10228]	-0.53908
AGC: PRKG [FhHiC23_g16015]	0.39449
CMGC: CLK [FhHiC23_g10067]	0.457698
CMGC: MAPK [FhHiC23_g2490]	0.47005
PDK/BCKDK: PDK [FhHiC23_g5044]	0.477927
TK: FYN [FhHiC23_g3557]	0.497438
AGC: PRKAC [FhHiC23_g13499]	0.510104
TK: ROR [FhHiC23_g11417]	0.560271
PDK/BCKDK: PDK [FhHiC23_g5722]	0.580646
CAMK: CAMK1 [FhHiC23_g3316]	0.601346
CAMK: PAR [FhHiC23_g5310]	0.605639
AGC: PRKC [FhHiC23_g12334]	0.665364
CAMK: DAPK [FhHiC23_g4525]	0.799869
CAMK: NIM1 [FhHiC23_g16091]	0.811046
AGC: PRKAC [FhHiC23_g4352]	0.82632
CAMK: PRKD [FhHiC23_g15375]	0.875898
AGC: LATS [FhHiC23_g11262]	0.884256
TK: TNK2 [FhHiC23_g15279]	0.898472
TK: ROS1 [FhHiC23_g13199]	0.912952
Other: PLK [FhHiC23_g13468]	0.93017
CAMK: TTN [FhHiC23_g9591]	0.931066
CMGC: CDKL [FhHiC23_g124]	0.971218
CAMK: TTN [FhHiC23_g5102]	0.98184
CAMK: MYLK [FhHiC23_g8243]	1.04074
AGC: PRKAC [FhHiC23_g10998]	1.06386
Other: SCYL [FhHiC23_g13134]	1.23715
AGC: PRKC [FhHiC23_g12169]	1.26572

## Sheet: Raw Data for Fig5A
Upregulated GO Terms	GO:0071805; potassium ion transmembrane transport	GO:0007156; homophilic cell adhesion via plasma memb...	GO:0030198; extracellular matrix organization	GO:0051260; protein homooligomerization	GO:0034220; monoatomic ion transmembrane transport	GO:0060079; excitatory postsynaptic potential	GO:0070588; calcium ion transmembrane transport	GO:0098609; cell-cell adhesion	GO:0007268; chemical synaptic transmission	GO:0006936; muscle contraction
-log10(p value)	14.2596	12.6778	11.2596	5.79588	5.50864	5.37675	5.36653	5.01323	4.49485	4.21467

## Sheet: Raw Data for Fig5C
	npp2	npp5	npp6.1	npp14	npp15	npp20.1	npp20.2	npp20.4	npp23	npp26	npp27	npp28.1	npp28.2	npp35.2	npp36.1	npp38	npp39	npp40	npp41	npp43	npp48	npp49
Log2FoldChange	1.42246	0.444119	0.874577	0.989407	1.15209	0.670851	1.57559	0.986158	1.30363	1.48666	0.844163	0.755618	0.855389	0.851005	0.477544	0.916967	0.664291	0.650758	0.556872	1.15769	0.705915	0.762967
SD	0.324442	0.233886	0.123015	0.167871	0.126244	0.179655	0.798224	0.156643	0.266816	0.27875	0.297683	0.166728	0.171815	0.147326	0.240122	0.39212	0.258786	0.120016	0.285954	0.156529	0.173017	0.187237

[truncated: 14 more sheets: Raw Data for Fig5D, Raw Data for Fig6A, Raw Data for Fig6B, Raw Data for Fig6C, Raw Data for Fig6D, Raw Data for Fig6E, Raw Data for Fig6F, Raw Data for FigS1B, Raw Data for FigS2C, Raw Data for FigS3A, Raw Data for FigS3C & D, Raw Data for FigS4A, B & E, Raw Data for FigS4F, Raw Data for FigS6B]
