# Supplementary material for: Polo-like kinase 1 regulates growth in juvenile Fasciola hepatica
Source: PLoS Pathog. 2025 Dec 2;21(12):e1013406. doi: 10.1371/journal.ppat.1013406 (PMC12688102; doi:10.1371/journal.ppat.1013406)
Supplement: S2 File — (FASTA) [file ppat.1013406.s019.fasta]

>MSTRG.7470.1
CTTGTCGCGGTTTTCATTGTGACAGGCTTTAGAAAGCAGCCATGGCTGAGAGTACTCCAAGCGAAATACTGATGAAGTTAATCGATGTAAGACGCAACTCCACAAAGGCCATTATCGACTTAAATAGTAAAATCCACGAGAAAGGTATTTTGCAGTGCTCATCCGTGGTTCAGCCCCGCTACCCAACGGTGCTTGATTTTGACACAATCGAAGTGCCTCCATTTGACACCAGGTATCTTCTGAACAGCTCGAAGGAGTTCACTAAGTTTCACGAAAATCTTCAGTCGCTGCGCTCATGGAAGGAATTCAGTCGATGATTTACGAAATTATAACCAACTTTGAATTGTTGCTTAAATTGCTTCGAATATAATAACATTATAACCATCCATTGCTTCTGCT
>MSTRG.1819.1
ATCGCGCCCTCAATAACTTTCGAGGAATATAACTTGGCCACGACTCTTGGCTTACAGACCTCGAATTCCTCGACGACGTTGCTATTCTGGGACAGGAACCCGGAACTCTGCGGTCGGTTCTCGACCGTATTGTGTGTGAAGCTAAGGCTGTTGGTCAAAAACTCTTCACAACTTTGCAAGGCTTAACACACTCTATACGCGTCAATGGCGAAAATTTG
>MSTRG.5939.1
AGTCATCCCAGATGATAGTTTGTAAGCCAGGAGACTGGCTGATGATAAACAGTGAACGGAACTTGGACTTACTTGGTTAACCCTTTGGATTAACGGTAACCATCTCGAGGGTATAACCATGTTATTCTCGGGGTTGGAACCGAAGAAGTAATATCAAGGGACGCGAAGCTAGTACCAAACTGCATGGCCGTCTCACCATAGACCATC
>MSTRG.17597.1
GTCAAATTGTGGTATTGCTGCACGGTTTGTCGCGTGAAGCGAAGTGCTCCTCCGGTAGGAAACTGATTAATCTAAGGTCTAAGATAACACTGAATAGTGATATTACTTCAATGGTCCTATGGCGGTTCGAGAGAGATGCGAGACAAAAGGAAAGTACGTTAACAGAATGCTAATATACAGAAACACGTGCAACAGAAATAGAAAAAGGGTGATTCACAATGTTCAGTGAGTTCACATCAAATAGGCCACATTAAATTGCTTCTCAAGTTAGCTTCGGCGAAGGTTTTGGACAGGCTGTTGTATGTCGTTCGGATGGACCTTAATATTTCCACAGTTGGCTGACGAGTCGCGGTAGGTGAACTAAAAATAGCGCTTGGGATTGTATGAGTTCGGTCTTTATTGCCACAGGTCACAGAACGCTCACTAGCAACACAGAGAGAACAATCAGCGACAAACTCTTGCAGGTCAGTTGAAAAATGTATCTATTAATTTGCTAAAACAACAAAACGTGTACAATACAGTGAGAGGAAAATGGCAGAACACATGGAATGTACAAGTTACCACAGACTTTTCGAAAATGACAACAACTTTCAATAGAAGGCCGGCAAAAATGATAACGGAAAAGCGAACTCCGATAAAAAATGCCGACATGTGCAAGATTCTCCAATTTCCCTGATACGCTACTTTACCATAACAAGCGAAAAGCTCCGACACACTGGAACGATGAAGCAGAAAACCTCGGCAGAATTGTGACATGTCCGTACGGACACTCTGCATCATAACGCCAGAAAAAATGCCCCACAAAAACTAATCGGACCAAATTTGAAATCCAATAATGTGATCTTTTCAAATACACCAAAGTTGTTAGGAGAATGAAATGTGAAACTTTGAGGAAAAGCATTGAACTACTCGTCAGGAAAAGTAACGAAAC
>MSTRG.5711.1
AACTTCACCATTAAGTTGTTTTGTCAGAAAAAATGGTGCAAAGCTTTCTTTGCTTTTGTTATGTCTGCACATGAAACGGCGAAAGACAAAACTGTTGGACATCGCACGTACGCGTATTGATTGAGTGATCGGTGCACCACTCTCTCTCTCTCTCTCATTTGCTGTTACCTACTCCAATGCCCGCTGACCTGGCCCATTATTGATTATTCTTTTTTTTGTACTCACCCCAATAAGTCAGGGTCAGAATATAGCTTTCACCCGTTGTGCGGTCTTTCTTAGTCTCTGTTTTACGTACATTTAATTAAGAATACAACAAAGGTCAGTTAATCAGCACGACGTGTGCAACTTGAACAATGGCTGCTCCGGCCGCGCTCGATCGTTCCACCGATCTTTTTTCAATTTATTTAGCTCATTTGACTTGATGTAACCGAACAGTGAACCCGAGAACAGGGTGAATACCCACAGATATAGAAAAACAGTGGAAATATCATTCAAAACGTATATGTTTCCAGATTACCTTCGTCTCCTCTTAAGTTTATCGTTTTTGCTTGCTGATTGATGCAAGCGCACTATCCGTCGATCGTTTCAACTGTTCCTGTCAAGCTCGGGATGAGAGCTACGGAGTTTTTCCTC
>MSTRG.9991.1
ATTCATTTGGTGTACTCAACAACTAATGCATTCTGAAGGTTAGTAACGACTTATCATAAATCACAACTCTACACCCAGGCAGCACAAAGAGACACTCGGTCGTCACCCGAGTGTCCCCTAGGGAGAGGTCGAAGAAAATCACTGTAATACCCCAAAAACAATGGAAGTCTATAGAAATACCAGAAAACCGATCATAAATGTAAAAAAATTTCAGTGAGAATATGTATTAAGCCCTATTTCTAAATATTTAATAGCATGACCCCGACTGACTTCAGATACAGAAATCTCTTCGATCATGATTACATAAGAATTTCAAAGCTGATATTCCGTGAATAAAAACCATAATAAAAAAAACTAGTCACATCAGTTGTCCAGTTAACTGTGTTTCATGAGCTTAGACCATCCGATTGTTTCAATGCATTCCTTTCACGGCAGTCACTTTTCGGCGCTGGTTCTTCATTGTCACTGCTTCGGTTACGTTGTTAGACACTGCACAGCGTCTAGTCGGTTCATGCGATTCTTTGGTGGTCATGTACGATTTATTTTCATTTATCTCTCCATCTATAGATAAAAAGGACACCCCAAATTGGGTGGCTATTCCAGAACTACTATATGGGAGCGCAAGAAACAGATCGCAGTCCGCAGGGTTAATACGGTCGACTTCAACTCATCCCTCAAATAGAATAATGGAGTACAAAGTTTGCTGCTTTGAAATTTTAATGAAGTTTCGGGCAATTTTTCCAGTTCAACGGGCAACAAGTCAGATGATTTAACTGAAGACATCGACAGCCCTGAAAAAGCAAAGGATTCATCAATAACAGTTGCGGAGTAACAAGTCAAAGTTGCTACCACGTGTACCGCCGTTAGGTAATGCATACTGAATTTTTAAGTATGGATAGTTGTGAAAAAATAAAGGGGAATAGCACGTACGTAACAAACAACGAGTCTGGCTGCGATCAATTTCAGGAACTGTAAGCTCCATGGTGATCAGCAAATATGTAGCAGAATTATCACCCAAGGATAGAGAAATTAAGTTTACAACACCGAACGAAATAATAAGTACGCTTGCAGAAGGTAACTAAGTTTGTAAATCCATATTTTCCAGCTGTTCTTTCGAGTAGAGTTGTTGTGAGGCAAGCCGCCATACAAATGAACTCATCGACGGCCGATTTGGAGATTTTATTACGAGCTCCAAGATGGTTGAGGATTGATTTGCCGTTGAATCCTAAGTCGTTTTTGGAGAAACCAGAGAGCGTCTAAAAGAAAAATATTGGATCCGGTGGATATGTACATTTTGGGCTATGTGAAACCTTGCAGCGAGCTTTGGAGCACAGACCTCTCGCAGCCGGCTGCTGCACTAATACCCAGTTGTACGTCGACG
>MSTRG.13834.1
TTTAAAGATACTCAAAAACTACGGAGGAAATTTTGCCCACCTTCAGGGGCAGAATATCCTTGGTATGGTATTTCACAAGGTAAATGTAAGCTTGAAAGCATATCCATGTAGAAAAACCGCTCATACACCGATCGGTCTTCGCTATTCCGCTATTCCTCTTGTCGATTTCACGTGAAATACTGAATATACTTCGTTAATTTCTGTCACTTTCTCCTAATTACGCTTGCCCTTGGTCACTTTTATCTCCCAAATGATAATTTTTTATAATTATCCTTAACGGTTCATGAAACTTGGCGATAAAAATCGTTTCAAT
>MSTRG.1799.1
TGCGCCGCGATCAGAATGGATAAATTCAGGAGTACTAAAAATGGAAAGCAGTTGAAGGAAACATTTTATAACAGTGGATGTAGACGTGTTCGAGCAGGGAAATGCAAAAGGAAAACGGAAGTATCCGTTCGCGTTTGTCAACAGATACCGATTGTAAGTGTGTGAAGGTAAGGGGTCAAACTGTTGTGTGGCTTTTATTAGTCGTCCTGGGGGATTGTTACAAATTTTGGTTTAAACTCAGAACAGATCGGAGAAGAAGAAGTTACGCGTCGGACGTCCTCGACTGAAAATGGTAAATTTTTCAATCGAACGAAAGGGACCATCCTCGTGA
>MSTRG.13062.1
ACACAAATGAACAGTCTCCTACACAGTACATAACTTGTTCTTCCATTTCCACTCCTCCCCTATTTTCTGTTCCATTTTCAGAACCCACGAGTGCGTCAGTCGACCGTGCCTGCAGTAGTGCCATTGGTGGAAATCCTGGCTATATTCTCTCTTGTCTTTTTTCGAATAGCCTCCGAATCTCAAAGAATCCGCTCATCATTGTACAGCGCTAAACACTGCCTTTCTCACCATATTGCACGCTGAATTAGAAAGTATGAATATACAAGTTGGAGAGGGAGTGGATCTACAAGGGTGGGAAGAGGAAAGAATGCCCCAGTAGCCAACACACTGAATATACAGTATAACTGGACAAACACACGT
>MSTRG.6780.1
CGGACATCGGCCTACCTGGAACAACCCTGCTGCCTTGCAAGACGCATTTGGCTGAGCAAGGGCTAGAGGTGCATCCTTAAATAAAGGTTCTTACTCTGGACGGGGCGAATGAGTAGTACAATAGACCACAACGCATAGAGCCATGGAAGATTCCACCACTTGTTGTAAACGAACAAAATATAATTGGCGATTCATGTCGCTACTT
>MSTRG.11293.5
GTCTGCACCCATCTTAGTCAGAAGCGCTCAGAGAACAGATTGAATTTTTCAATACAGCCGTTCTATTGTTTGCTTGTTTATATATTTGATTACGAATACAACAGTCGTTTGGCTGGTTTTTACCAACATCTCAGTTTTGTTCGCAAACTGGTATTTTTCATCATCAAGTAATAAACAAGGAACGTACGATGGACAGAAAAAAATTACCAGTCCTATTAAGCTATTTGGACCAGATCCTTCTTTCGTACTTTTACTCCGTACATACGAATATCTAGAATGTCCATTTGATATTCATTTTGTGACGTTTCATTTGCACAAGCTGTTATATAAAGCAATACGGAATTATAACCATGACATCCAATCAAACACAAGCTTAGTTTGTTCGCCGATCGCCGACAACCGAGCAGATCTGTTTTGCTGTGATCCTTGCACTGGCTAGCTCCGAGCTTTTCCAAGCTCTCTTTCACACCTACAACTTTAGTCGCTCAAGGAATTAGACGGACTGGTTGCTCGTTGTGTTTATTTTACCAACTTCCGGGAATTACTACAGAATTTTGTTGTGAATGACAACGTCTACTTTGTCCCATGGGGAACAAGCATAGTAGAACTATGCTCCAGACAGAGTTATAATAATAACGGTAGTAACAATAATAATAATAATAATAATAATAATAATAATAATAATAGCAATAATAATAATAATAAAATCTGTGCGCCTATTCCTGGTCCGCCAAACCAAGCGTAACAACCTAGAAACAGCGGTTAATTGGTAAAAAGATGAGACCAGAACCGGATGGGTCACTGATTTGCGTTTGGACTTTGTCCATACAACATATCTTCTCTGATCAGAATAATAGACAGCCCAGATAATTGCTTGTTTCTTGATCTGATTGAATGCGCCACCATTTCAGAAATAATCTCACTGCTCTCAAATATGTTTCAACAGAAGGTCGAAGGTGTGAAACATTCTTCATCATCCCAGTATTCAACCAGGACTATTCTTGACGCAATAAATCTCCTTTCCATGTTTGTTCAATAAACCCTTGTGCGAGATATGCAATTCGCATCATTCACTCATGTGTAGCCGCAAACAGAACGCTGTTCATTCGAGATACCTTGTTCGAAAGTTGCAGATGTAGATAGTTCAGTGTTTGCATATTTATAAATAATGGGATCTTGAGTTGATGTTTGAATTGAGAAGATTGGTCTGGTGGATACATCAGCTACGATGTGCTAGCGATTCAAAACGTTGGTATTTAGGCCCAACCTTATTCGCAGATATAATATGCGAGTCATCTCCAGGTAATTCACTTTGCCCTCTGAGATCAGCATGCGCAGTAAGATTGTTATTGATTCATGCTCTGAAGAAAACGATAATATTTCGAACAGAATAGCTGTCACTGGTTATGCACCAATTATTTTGGAAAAAGATATAACAGTTCACGCTTCTAACGTCCCATTTGGTAAAACTAAACATGAGAGAGAGAAGCACGGATCAGTTGGAGTTATAGGCAGTTAAATTTAGAAGAAAAAAAGAACAAAATTAGCTCCGGGATAATAATGTAAGCACGTTCCCTTCTAGGTCTTTACCCGACATATCAAAGCATGTCATTTTAATGCTGAACACAGCATGCACACACTGTCAAAAGACAGTGTTTGTTTTCGGTCGAAAGTTTGAACAAAAGACATCAAATGATATGGGAATAACTCAAACATAACCGAAAGTTCCAAGCGCGTAAGAATGAGGACATGCAGTAACAAATAGCAAGGGCAGAGAAAATATTCTCTGAAGACATTTGAATTTCACTTAGCAAGTCCAAAAATACGCAAAAATGTTCTAACATAGGTTGAAAGCGACACGAATATATTCTTTCCGCTGGACAGAGTAGAGTAGAAGCTCTCCGTGAATACCTCAGTCCAACGAGCTGTCTTTTCTGGTTCATATACTTCAGTACTTCCAATACTCCACCCCGTTGTCCTTGATGGTCGTTGATCGTCGGTGATATGATCAGGCCAACCTGTGGTCATAGGGGGTTTCCTTCTAGTGGTGGACTGATCAACCCAACCTGTTGTCGTAAAGGGTTTGAATCCGGTGCTAGATCGATCACCCCAACCTGTGGTCGTAAAGGGTTTGAATCCGGTGCTAGATCGATCACCCCAACCTGTGGTCGTAAAGGGTTTGAATCCGGTGCTAGATCGATCACCCCAACCTGTGGTCGTAAAGGGTTTGAATCCGGTGCTAGATCGATCACCCCAACCTGTGGTCGTAAAGGGTTTGAATCCGGTGCTAGATCGATCACCCCAACCTGTGGTCGTAAAGGGTTTGAATCCGGTGCTAGATCGATCACCCCAACCTGTTGTCGTAAAGGATTTGAATCTGGTGGAAGATCGATCACCCCAACCAGTGGTCATAGAGGGTTTGAATCCGGTGGTAGATCGATCACCCCAACCTGTGGTCGTAAAGGGTTTGTATCCGGTGGTAGATCGATCACTCCATCCTGTGGTCATAGAGGGTTTGTATTCGGTGGTAGATTGATCACCCCAACCTGTGGTCGTAAAGGGTTTGTATTCGGTGGTAGATCGATCACCCCAACCTGTGGTCGTAAAGGGTTTGAATCCGGTGCTAGATCGATCACCCCAACCTGTGGTCGTAGAGGGTTTGAATCCGGTGGTAGATCGATCACCCCAACCTGTGGTCGTAAAGGGTTTGAATCCGGTGGAAGATCGATCACCCCAACCTGTGGTCATAGAGGGTTTGTATTCAGTGGTAGATTGATCACCCCAACCTGTGTTCGTAGAGGGTTTGTATCCGGTGGTAGATTGATCACCCCAACCTGTGTTCGTAGAGGGTTTGTATTCGGTGGTAGATTGATCACCCCAACCTGTGGTCATAGAGGGTTTGTATCCGGTGGTGGACTGATCACCCCAACCTGTGGTCGTAGAGGGTTTTTGTTCAGTGGTAGATTGATCACCCCAACCTGTGGTCATAGAGGCTTTGTGTTCGGTGGTAGATTGATCATCCCAACCGGCGGTCGTAGAAGGTTTGTATCCGGTGGTAGATTGATCACCCCAACCTGTGGTCATAGAGGGTATATGTTCGGTGGTAGATTGATCATCTGAACCTGTGTTCGTAGAGGGTTTGTATTCGGTGGTAGATTGATCACCCCAACCTGTGGTCACAGAGGGTTTGTATCCCGGGGTGGTTTGTGTTGTTTCAATTTCATGGTTCTTATATTCAT
>MSTRG.7646.1
CTGTTGCTAACAATTGAGTCAATATTGGTATTCAAACAATTAAATTACTCATAACTGCTGGCTGCGTTGAGGAAGCCGTCGGAATAGTGTCCTCTTGCAAGCATGCCTCACACTGTTGGCCGAACGGCACGTTCCTTGGAATCATAGCGCCGCATTCAGTGGTCGCATTCATAAGCGAAGTCCCTAGAATGAAAGTAACAAGACAACGATTACTCTCACCTGGCAAATCCAACTTGGGCGTCATCAAATACACAGCTGTGGCCAGTACTAGTGAGAGTAATCACGCCTGTCTGCCTCCTAGTTATCACCGTCGGTTTTTATTGCGGTGTGGGCAAACCGTCCAACGTATAAACTTTCATGGGTGAATGCGTGACGGAGTTGAGCAAAGCGTTAACCGAAGGAATACCGTTTGGTGACAGGCGCATTAAGGGCCGACTGTCGTCAGTGATCTGTGATACTCCGGTCCGGAGTTTCATTAAAGAAGTGAAAGGTCCAACTGGGTACTTTGGCTGTGATAAGTGTATCCAACGCGGCTTGCATTGTGAAAAGGTGACTTTTCCCTATGTTAAGTGCAAGCTTCGTGATGACGAGGCATTTCGTACCATGGGGCATCGGAAACATCACATCGGCGTGATTCCCTTTGTTCCCCTTCCCATTGACATGGTTCAGGCGTTCCCATTAGATTATATGCACCTTGTCTGTTTGGGTGTGATGAATAAACTTCTGGATCTCTGGTTGCACGGTCCTCGCAATTCATTTGGCCGCTTGGATAAGATTGCCTGTGAGGACCTTGGCAATCGGATACTACATTCGCATGTCGCCACCCCGTGTGATTTCCAGCGGTTTTGTCGCCATGTTCATAATATTGACCGGTGGAAAGCCACGGAATTTCGCACATTTTTATTGTATTTAAGACCTGTTTGTTTGAAGGGCTTGTTGACCGAAGATGCGTATGAGCATTTCATGCTGCTTTCGGTTGCCATTTATATTTTGTGCCACCCAGTTTTGTACATATCATGCAATGCCTTTGCGGAATCTATTTTGCGTACATTTGTTCAAAAATTCTCTTCTTTGTACGGTGTTTCAAATATTACATGCAACGTTCACTCATTAATTCACCTACCCAAAGATGTTCTTAATCACGGGACGCTGGACAAATTTTCCTGTTGCCCATTAGAATCGTACCTACGCGATTTGAAATTTAGTATTCATGGCCCCCAGAAATCCTGCCCAGCAGTTGTATCGCCGTTTGTGCGAGCGCATTACTTCGGACAACCCGGATTCCACTGCCCACGTACAAGACGACGTCGGACAACCAATCCACCAGTTCCGTGGATGCAAAGACACTGTCCTAGTGAACCACATTATCTTTTCCCCCAGCTCACCGAACAACATCGCCATCGCCGATGGTAAACCGGTCGAAATTGTCGACATATGTGAGGCATCAGTTAGTGTGAAATATTTTAAATACCCATGTCAATTTTTCAGCAAACCCATTCAGTCTAACCACCTGTACATATATTCCGTTGACGGCTTGCACGATGATGTTGTAACACTTTCTGTTAGTATCATTGTGTGTAATGCTTTCCCATAACTGTTGGTAGTCTTCATGTAATCGTACCCGCACTACACACTTAACTATTGATATTTCACTTATTGATATGTATCTGGTACTTGAAATTTATAGTGAATAATAACATTGCGTATTGCCAACTGCTAACTCTTTTAGATGTACTTAGTAGTTGTTTTCTTTTGTGATAAGTCGGTGGCCATGGTCCACAGTAACTGGCTGGTGGATGACAAAAGGGTACGTTGGCCCAAGTCGTCCACCTTCCAGGTTTATCAGAGATTACTGCTGGAAGGTTCAAAACTGGTTGATAGTGTTCCAGATTACGAATTCCATGAGGTATATCACTCAGACAACCTGAAAGATGCAATGGACTTCGAGAGGAAGTTTATCGGTGAAACCGGCAGGTCGTCGTCGTCGGATGATGCATTACCGATGACGCCCTTTGCTGAGCGCTATTCCGTTCGCCGCAGACCTCGCCGGCACACAACATGACGTTGGGAGAACATGTACAACCTTTTTTTGTACAGTGATTTTCATAA
>MSTRG.12102.11
TAAAGCAGAGGTGGTTTTTGGCTGCTCTCTATGTTTTATTGGCTGTGAGGTTGATTTTATTTGGGTTTCGTTTTTTAGATTACCTTTTGCATCATGATTTGTTGATTTTTGGTTTGGATTGATTGTTTCCGAAGAGTACTGATTTTTGTTTTGCTTGCTTAGGGTTGATTTTATTTGGGTTTCGTTTTTTAGATTACCTTTTGCATCATGATTTGTTGATTTTTGGTTTGGATTGATTGTTTCCGAAGAGTACTGATTTTTGTTTTGCTTGCTTAGGGTTGTTTTGGAGGTGAGTAACTTTTTGTAGAGCTTAATTGAGGTTGTGATAGGTGATTCGGAGTACTTGATATCTGATTTTGAGTAGATTTTGTTGGTATATTGCGGCTTAGTTATGATATTAGGTCGTTGGTAAGATCAGGATTTTGTGCTTTTTGTAATAGGGATTAGAATTCTCCTGATTTTAGGTGTGTGTTATTATTCGTTTGTGGCTCTGTCTAGGATTTATATGAATCTACTCTTAGCTAATTGGGTTTGATAATGATAGAATAAGTAGGTGTTTTGATTAGCTTTATTTTTTCTTGGTCTTCCTCGGTCTGTTTATTAAAAACATTTCTATTCGGATTTATGAATAGTAGTGCCTGCCCAGTGCTTTGTAAATGGCCGCAGTATTTTGACTGTGCTAAGGTAGCATAATTAGTTGCCTCATAATTGGAGGATTGTTTGAAAGGTTTGACTTGAGGATTTGACTAGATTAGGGCTTGGGCTGAAATTGGAGTTGAGGTGCAGATCCCTCGGATTTTTAATAAGACGGAAAGACCCCGAGATCTTTATATTGTGTTATTTGTTTGGGGTAAAATGCTATGTTTTATGTTATTTTTGATCCTAATGGATAAAAGGTTTAAGTTACCTCGGGGATAACTAGGTAAAAAATAAGGAGAGGTCGGATCGATTTATTTTATTGCTATCTCGATGTTGACTTGGGGAAAAGTAGAGGGGTGTAGGAGTTTCTTTACTGGGTCTGTTCGACCGTAGTTTCCCTCATGAGTTGAGTTAAGACCGGCGTGAGCCAGGTCGGTTCTTATCTATTGGTGGTGTGGATTAGTACGAAAGGATTGTTTGTGCTCTAGGTTAGGAGCGTGACGCTTTGTGCGTATTACTTTGCAAAGGTAT
>MSTRG.6583.1
CCTCAGATCACTTCACAATTATCTCCTCGGCCCATATCAGGTCTATCTTCTAGGCCTCCCACTCCCCTCAATGCGGTCCCGCCGTGGGTGCCAAAAATGTAACAGGCAGGGGCAATGCTCTTCCGACGAGGGTAGCACGTGTGATCTGCAAAAGCACAAAAGGGACAAACTTCATGAGCCGAGGCCCAGTAAGTGTATCAACGGCACCAACACTTACATTAAACGAACAACAAGATGGCGGCCTCCAATCTGGCCGTTAC
>MSTRG.17160.1
GAACGAGCACGTAATTATCCACACACAAGACACGTGAGATAGAGCGGGGTGAGTTTGGTTGGGAACTCAACGGTAAACCAGAAAAATGAGTCACCAACGAAAAACGTACAATGGTGGAAATGCAGCAATGAGCATGCAAAGGAGGCCGATGTAATCCGGAAATGAATTCATCCTCCCACATCAATAAACGGATCACAACAAGAACAAGGAAATCTGC
>MSTRG.69.1
GCGGCAAATACGGTTTGGTTTCGGATTCGACTGGTTGGTGGTGGTCCGTGAAAATACAAACTACATCGTGAAAATATAGCGCTAGGGATGCGTTATAAGTCATAATAATGCAAGATGTGGGTAACTGAGGACTATTGCTGGTTCAATGCACGGAGTAAGTTATGGACATGGAGAGGTTAAAGAAATGAATGGGAGTACAACCGTGAACTTTGGTGAATATGAAGAGAGCGGCTTTCTATGGAGATGAAGTTGGCCCGGAATGATGGATATTCCCGATTCTAATAGAGGGAGTTCATCATGAAACGAGGGGACATGAGGAAACTTTGTGGAAATGGACAGGCAACGTTGATGAATGTGGAGGAAACAGCAATCCATATATAAGGTGAGTTTAGGATCGGGATCAATAACCCTTATCATTCAGAAAAAAAGGCAGCGCAACTTGAAGGCCTTTAACTGGTAAAGAGTCAATTTCAAGCTGGATACCGATCGAAAGAAAAATGAAATCTTGGAAGAGAAAACGGAGCGAAAAATCTCCTTGTAGGCTCGCGCCTTATTGTTCTGTTATGCTGACAAATAAAATGACTTACTGATTCTCAGTGATCTTCGGCATCATTGTTGGGAACCAAGGATGTGAGGGACAAGTTGACTCGCGTTCGGATAACGTATCGAATTTTAATGAGAGAAAATTCCTGTGTTGCGTATTCTGGC
>MSTRG.6180.1
TGGCTGAATCCATTCCGTCCGATGTCACCCCATCGAATTCTACAGGAGGTCCCCGGCGTTCCATACGCCGACCGTGCCAACGCCGGTGACCCATTTGCCTGGCCGTCCTGACGCAGCCCTCAACACAGAGCCACCCCCATTGACTTCCAACCGCGAACGGATGATCAAGAAACCCGTTTATTTCGCAGACACGGTATATTGGATCCAATGAGTGAACAAAAAGAATTACAAAGAGAAGAAAATAAAGATTGTCTCTACCCACTGTTGTGGCTGCTCATTTCAAGGTTTGTTTTCCACATCGAGGCCATTTACCATTTCCTTTTTGCCGCTGAACAACTTTGTTGATGTTTTGCTCATCCATCACCTCCGGACACAATCTCTAAAAGCCTGCAGTCTTAGAGAGAACTTGCACCGCTTGTAAAATACCCGCTCGCTAACGACAGGAACCCGACTTCCTTCCGGTAATTTTTCGTATCAACCATCCACTGCGCTCGCACTAAGCACCCATACGCAGGAGAGAATTACCGGAAAGGCCGACTACGACACCCTTTTACCAAGCCGAAACTGTACTAGTTCATTCACTTGGGTGAGCGGAGAGAAAACTCCACTGACACCTTCGCTGTGAGCACCGGAAAATCCTACCTCCCGCGTTGAGCCTACGAGGTTTTTCGGGTTGGGTAGCCAGCTACAGCGGCTCTCCCTAATGTTTCGTTTCGAGTGCCAACCACCACATTCTACTGCATGTAACTTTCTGTCCTCTCTTGCTTTTTTTAATTCCCTCTTTGGGGACCCATGCTGTCAATTTATTTTTAACTCAAATAAAATGGTTTCAATCGGTTGTTTATTTTCACTTCTCAAAATAGTTCATTCATTTCAGAGTAACCTTACACGTTTTGTTCGTTATCATGTTTGCTCTGCTTGTCAGGTCACCGGATGTCATCCACAGGCAATGCCACCGAATCCGACGACTTTGGAGCTGCGGTCCGAACCCACTAACGGTTTCAAAGTCACAAGGAACTGTGACAGTTATTTATTTCACTGGCGTTATCACGTGCGACATACTCGTTCGCTTGCCAGACTCCTAAATCGAAGCCCTTCTTGTGGGCGGTCTTCCAGGAAGGGACCTTTAGTGATCAGCCAACCACATCCTGTCTATCACTTGTTTGACTGTACGTTTCGCGCACGCGTCGACCGCAAGCGCTACTTCCGAAACACTCCCTCGGCACAAGCCAGCGTGCGGGCGTGAGAATAAACGCGGTTGGCACTCCACTGTCTTTTCTCGTTGACTCCCTTGACAAACGCGATCGTAGAAGCTGAGGGAGTGTGCCCTCCAATAATTGGTGAGCCCGTTCCATTTATAGTTTTTCATTAATTCCACCGAAGTGACCTAGCCAGGTCACGTCTACGGTAGTTTTTCCTTCCCTTCGTCGGCCATATACTCGGTCTAACATCATTAAGATAGTTTTTACCGCGTATAAATATCCTCATTAGACATTCTCCACTACGTACATTCTTGGGAAGCACAATCACTTAATCACTTTTTGATCGTCATTATTGCACCGGTCAGTTTTTATTCCTATTTATTGCGAGATTTTGTATATCAGGCGTTG
>MSTRG.18199.1
ATTGGCTGGTTGGTGGACCGGTGGGCCGGTGGGTGGGCGGTCGGACGGTCGGATGTATGGACCAGATCGATCGCCCAATCACTTGGTTTTATGACTCGGCCACCTGGTTAGTATGATGGTGCGCTGGATTATTAACTTGGTCGAATATGTTGGGAGGACCATGATAACTAGCTTGACGTAAAAATTATCAGGAGCATTTCGGTGACAACAAACGTGGAATACCGGAGCAACTGAACGACGTGAGTATCAAACCGATCGGGCCAACCGATCGACAGTTACAGACCAAAGAACAGATGGCGAATATGTCGAAGGCACCCCGAAGCAGACAAAAGGAGGCCTACGGACTAGCAGGTGGGAAGCAGGGGGATCTCAAGCAACCAGCAAGATAGCCTATGTGGGGGGCTACCGATCAAACCGTCAACCGGAACAATTGGACCAGCCGAACGGTAATAATGTGCAAAAGAATCAAGCTAATGGCCACAGGCAACCGACCAGAACGCAGCCGAAATATTCAGGCAGCAGGCAGATCAGTGTTGCTGCAGCGCGATCCGGAAAAAGGACTATATAAGCGGCTGTATA
>MSTRG.17931.1
GATTTTATGGAAGACTCGTGCAGGGGGTCACAAGCCGTCCGTCGTCAATAGTTACGACCACTTTCTTTCCCGAGCAATCAGCCAAGTTGCCATGCTATGAACCGCCCACTCAAAGGCGCTCACCCTATCAAGGGCAATGTAGCTTTTGCAAAGCGATATATGTTTACTCAGAAATGTCGAACTAACCAGTTGGATCACTGGTTGAACCTGCCTCTTGATTTGTCCAGTACCCGGCACGCTGCATTGAAACTAATATTTGTACATTTTTCAAGAATAACCAGCTTCATGGGATTATTTAATCAAACCGTCACAAAGATATGAAAACCACGTTGGATAGTTATGGCAAAATGCACTGTTACTACTACGGTCGTGCGCACAGTCATCTCTGCCAATCTCAAACTTGGACATAATTCGTGTTGCCCGGTGATTGTGGGAATCCGATAATTCAGGTTACGTGTC
>MSTRG.14103.1
CTTCAATCCTGTTTCTTTCCCCGGGCCGTTAAGTTATGGAACACTCTTCCTTTTTCTGTCTTTCCACCCACTTACGACCTTTCTCTCCTCATTAGCAGGATCGATAAACTGGTTCTAACGTGAATAACCTCCCCACAACCCACTTTTACAGTATGTCTTCTGATTATGGGGTCTACCTCCTATACTGTAATTCACTTTAAG
>MSTRG.17286.1
GCGTTTACATGAAAACATCAGTAAGTATAGGTCCAAGTGGGTTCCCCAGCGCTACTCCATCTATTTGTTTGTACAACGTTCCGTTGAAAGAGAATTGAACATCACGGACGAACAGATTCAATAATGCCTTTAATTCGTCCATAGGGAACGCCACACCGTCAGCGTGGTTGCACACCTGATTCACGGCTTCTTCGACTAAGACGTTTGTGAGCAAAGACGTG
>MSTRG.17333.1
CTCGTGTGAGAATAACGATATCGATCTCTGCTCAGGCAATGAACTGTCTGACTTGGAATACGCGGACGATAGTGTTCTTCTGAGTGAAGATCCAGGTAAGTTACAAGCTCTCTTAGATAGCCTAAACAATAGTGTGGTAATTTTCGGGATGCGTTTTGCACCTTCAAAGTGTAAAATGCTGTTGCGGGACTGGGTTGGCTCAACACCAAACCTCTTCTTGACAGGG
>MSTRG.17753.1
GTGAGAATGAATGGTCAGAAATGAGAGCACTGTATTATGTTATTTTATTCTCCATCGCGCCATCAAATTAAGCCAGAATTGTTACATTTTACTGGAAATATTCAACTGCTGTTCCATGTGAACCATTTTATTTTACAATCGGTCTTTCCATCATTTCCGCTGCTTTGAATGTGAAACCAATTTTCTCGGAGTGACCTTCACAATTAGGTGAGTTTTTACCCATTAGCTGACCGAGGCTTTTCAACATGCAATTGCCGTAGTATCGATGATTACCTGAGTGAATGAATCTTTGCATTCGCATGCCAATCCAATATGAG
>MSTRG.14028.9
CTCTTTTTGCTTCTCGGTTTGGTGATGTTTCTGTATTTGGCATGTTGATGTGGGTTAGTTGATGGGCGGATGTTTCTGGTTTGGTTTTTGTTTTATTTTATTTGTTGGTGGTTATGACTAAGAGTGCTTGTTTTCCGTTTATTTCTTGGTTGTTGGAGGCTATGCGTGCTCCTACTCCTGTTAGTTCTTTGGTGCATTCTTCTACCTTGGTTGCTGCCGGTGTTTGGTTTTTTTTACGATATGGTTTCTTGAGTAGGGTATGGGTTGATTTTTTCTTGGTTTTTTTCTGTTTTCTTACTATTATAGTGACGGCTGTTTGTTCTATTGTTTTTATGGACTTAAAGAAGATTGTTGCTTTATCGACTTGTAATAAAGTTTCTTGGTGTATTGTTTTTTTTGTTTGTGGGGATCTGTGTTTAGCATTGTTGCAATTGATTACTCATGGTTTATGTAAGTGTTACTTGTTTATGAGTGTTGGGGATTTGATGAGGCAGTCTGGTTCTAGTCAAAGCTCTGTTGGTGTCTATTTGGGACGTTATAGAGGTCGTTTCTTGCCCTTAGTTCAGGGATTTTTGGTTTTGTCGTTGTGTGGTTTGCCCTTTTTGGGTGTCTTTTTTTCTAAGCATTCTCTTTTTTCTTTATTGCTTTATGGGGGTGGGTTTGGTTTAGTTTTGGTTTGTTTTCTGTCTCTTTTTTTGTCTTATGTTTATTCTGTGCGGTTTGCTTTATTATTGCTTGGTTCTGTAGGGGGCTTAAGGTTTGGGGTTTCTAGTCTTTTTTTGGTTGTTTGTCCCTTAGTATTTTGTGGGGGTGTGTTGAATTATTTGGGGGATTTGGTTAGTGCGGAGGTTGTTAGTGTTTCTTGGTGTGGTTCTTTGGCTGTTTTGGGGGTTCAGTGTTTTGGGTGTTTATTTGGCTGGTTGTTGTATTGGTGTTGGATGGGTGAAGGTTATTGGAGTTCTATGCTTTGAGGGGGAGAGGGATATGTTTCGTTAGTTTATAGCTGGTTTGGTTTTATTAGGGAGAGGGATATGTTTCGTTAGTTTATAGCTGGTTTGGTTTTATTAGGGAGGTTTGTCTTGTTTCTTTTTATCGTTGGGAGGTTTACTTGTTGGAGAGGTTTTTTGGGTTAGG
>MSTRG.18733.1
CGGTAGTCCTACTTGACTCAAACTCGAACACGTGGTACATGGCTATGAGTCACACTGGTTACTGTTACACTTCCATTGTTTCCAATGTTGAGCTGGTCGTTTGTGCTGTAAGATGAACCGTCTCACTAACAGTGTAAGTCTGCCACTACCCAAACTGCAGGGATTGATCATATCAGACGGGCACTTAACTAAGAGCCTCACATTTCCACCGTGG
>MSTRG.12097.1
AGCTAATCACCAGAGCTGATGAGCTGGAGCGCGCCTTGCCGTTTTTGACGTAGTGTGTGACGAAGGTTCTTCTTCTTTTTCACGTGTTCTTGTTTTCACACCGGTGGACTTAAACAAAGCGCGCCTAAGCTCTAAGCTCGCAATTGTATTTTATTGAATTTGGTGTCTGCGAAGCCGCTACATCAGTCCCCCTCCAGAAGGACGACCGAGTAGGAGAACTTCGACCTAAGAGAGCGTCGTGAGTTGAGCCAAAAACCAGCTGAATAGTTCCAGCTGGAAAAGGTTTGTGCTCAGCACCTCTAAGGTGATCTAAGGACCTCTGGGCCATATATAGCCGCAGAGAAGGTTACTCACGCGTGAACTGGTGGGGTATCCTCTCCCCGTGCTCTCTATCTAGAAACCTTAAGTGGGGACAGGGACGTGCCAAACCATG
>MSTRG.7551.1
TGTGACAACGCTGAACTCTATCTTCAATCCAATAATTATCACTTTGTCAGTTCCATCTATTCGTAGATTTACAAACATCCAACTTTCTCTCGGGATCAGGAAGTGTAAACGTGCACTGTCCATGTCAAATTCTGATTGAGTGACTAACTGTTGGAACATTCGAGAATGTTGCTTCTCATTTTGTGTTTGTTTCGTGTTTTTCACAATAATTTGGTATCACACTTGACGATAGAAACGGACTTGGTGGATCTACATTTATCGAAAGCTGGATGGGGCATTTAATTTTCGTTTGCTGATTATTATTTGGTCGTTCGTTTTCCCAATAACTGTTGTGTCAAAAATGTGTGATCCCAAACGAGTTATCATTTTCAGCCGATTCCCTCACCAGGTTCAGTCCGAATGCTCTATCTTCTCCCTAATCTTTTAATGTGAATGGTACTATCCTACAGTTCCACACTTTGACTACACAACACAGATGACAAACAGTTAATTTTCCATCCTTAGCAATTGCACCGACG
>MSTRG.14452.1
GCTCGATCAAGACTGTCGAATTTTTTTTGGTTTTCGACGTACCATAAACATATGCGCGTCTCCCGTTTGCACATCATCTGTTTTCCTAGATCTGAAAGTGACCTTCGATTCATTCAACCGTACAGTTCTTCGCTGCTGATTTTGGCCGAATTACAAAAGAGAATTTCATTTCTAGCAACAATTTTTGTATTCTTCGTTTCCGGTCGTCTTACCTGTGCGCAGGCAACAAGAAATCCATATAAAGTGGCCGAATCAACCCGTCGCATCGTTAGTTTTGACTCTTCGTTTTCCGCAAGAACCGTGGGACACCCTACCCCCCTCTGTATTTCCTTCTTGTGATCTTTACACCTTCCAGCAAAGAATCAACAAGCTAATCTTTGCACGACTGTTCCCGAAACTACTCCCTATAGCTTAGTAGGTCTTGAGATTGGGATTTATCCCTTCTACTGCAACTCGTGTTCATCATGTAACAAAAAGCGAAAATTGACATCGCGTGGTGTTTT
>MSTRG.8073.1
AGACAAATGACCTCCGGCAGATGGTGGGCTATCATCTGCACCTAATCCGCGCGGTAACTTTTCCCTTAGTGCACAATTAAATGCATCATTATAATCTCTGGTATAATACTGCCGGTTTTGCATCTCCAAAAGGGTGAAAAGTAAGCAAATAAAATGAATATAATAGCATCCAGCGGAACGCTTAACTGACGATGGCGTAGCTGAC
>MSTRG.17900.3
CTAATTCCGCCTCACGTTCGTATATATAAAAGAAAACTCACAAAATCGTCATACCGAATAGAACTGCTCCAATAACTCAATACGAGAATATGATGAGGATCCAATCGATTGTCACTTTGGCTTCCCTCGTGTGTATTGTGACCAGTTTTGGATTGGAAACTGTACAGTTTGTCGATTGTGGCTCGAAGAGAGGCCAACTGATCAACGTGACTGTGACACCATGTGACACTACTCCGTGTAGTTTGTATCGTGGTGAGAAGGCCCAAATATCAATCACATTCCAACCACATGAGAATATAACAACCGGTACAGCAAGTGTTCGGGGAATATTTGCACACAGACACATTCCAATTCCAATCCCACTGGCTGACAACGATTTGTGTAAATTCACAAATCCGCAATGTGAAATCCCTGCACAAACCGAGGCCGTATACACTTATGATCTACCAATACCCAAATACCACCCACGATTGCACATCAAATTGAGATGGGAATTGAAAGATGCAAACAGACGAAACATTATTTGTGCCCTAATTCATGCAAAAATTGCCAATCGACACTGAAGATGCATTCACATGGAATCAATTACAACTGGATTGGTGAAATCACGCATTCAGTTTGAATAAAATTATTTCTTTCTATCA
>MSTRG.7163.1
CCGGACCAGGTCGATTTTGCTGAAGATGGTGGATCCAGACAGAGCAGACGTGATATCATGAATGTGAGGCACAGGATATCGATCTGGCGTTGTGACCTGATTGAGGCGACGATAGTCACCACACGGACGCCAGTCGCCCGAAGTTCTCTTCGGCACCATGTGCAATGGAGAGGCCCACGGGCTGTTCGAAGGACGGATGATGCCTAGGTCCAGCATTTTCTGGAATTCAAGACGAGCGACGGCCAGTTTGTCTGGGGCTAGGCGACGCGGACGGGCAAAAACAGGAGGTCCAGCGGTACTGATGTGATGTACAACAGCCGAGCGCACCATGGGTAAGTGGTTTGCCGGTCCGGTTAGAGACGGAAACTCTGCTAAAATTTTGGCGAAGGTATCGTTGGCGATAGGAGCT
>MSTRG.18048.1
CTTTTCTTTAATAGTCCGTTATATGTCCATACACCATTCATGCTCTTCAAAAGTTCACTGAAGTCCCTGCGAAGCTTTTCGCCTTCATTTGAATTTCCATATGACACTGTAATCACCTGCACAAAAGGTCCGTTTTATTATCACCTTTGAATCACTTGCCTTTGTTTCACATGCTTCCTCCACAATTAGTTACCCAATGCTGGATCAGTGTCCAATATCCCGCTGGTATCTCTGACTGCACTTTGAAAGCCCCACGCTTGCTTTACTTCTGACAATGTTCTTTTGCATCTCTTACGCCCGGTTACTTGTTAGTGACCGTCCATTTGTTGCTTGTATCAGCAATTCCACGACTGTCCAGCTATCCACACCGCCCCCCAGCGATTTCGAAACCGATTCGAAATTCCCGCCTCAAC
>MSTRG.10038.1
GTCGTCACCAAGATCCAAAACGTTAAAAAGCAGCTGTTTTGTTGCATATTGAAATGGATCACGTGGTTTGGAAAATCCGACAGTAATGGACAGCTAAAGGTACACTATGATGTTATATGAATTTAAGTGAATTTAGCTTTGGCTTTGACTTCGGTTGGTACTTACCGCCTTCCTGATTGGGGCCCAAGAGATAATGATTGACATGGGTTCGAGACGCTGAGAAATATGGCTCGGAACCAAATTCAG
>MSTRG.3567.1
GTTTGTGTTGATCAAATGTTGGTAAGTTTCTTCCAAGTCATTGGTCGACCCGCTCGTTACAGTTGATTGGAGCAGCTGTCGTATATAAACTGACGCGCAGGCGCTGCACTTCACCTTTTCGATGCGACCTGTGTGCTGCGGGTGATGAGGTGTCAGTTATTCCGTGGGCGATTCAGCCGGGGCTTGGCCAATGGTACCTGGTTTGGAAGCATTCAGCTACGGATTCCACGACCG
>MSTRG.17506.1
CCGAACACGTTGATGTCAATAAACAACCTATTTACCCAGGCACGCCTTCTGGATTATAACATTTGGTGCCGTGACCAGGATGGATCTACCGTGGCCGGAGCCGTTCGAGGATGGCGACATACGGACCTTCCTGGAGGATTTCGAGGATCTGGCGGAACTCTCGGGGATCTGGTCGGACCGGGGTAAGTTGACGGCCCTTCGAGCGCTTCTCAA
>MSTRG.12449.1
CTGAGAGACCGACTTACCCGTCAGTACGATTTGGAGAACAACTAACAATTTTGCCAGTGCGAGTCGCATGACTACCAGCTACAATGGGAGAACCCGTGGGGAAATATTTGGATGGAATTAACCTTGCCTCGGAATTTATTTGGTTTTCGGAATGCACCCAACTCATCTTTGACTGTCTGCTACAGCGCTCACCGCGGATTCGTTAGCAGTTAGCCAATTGCCTTGCAATAAATTAACTCCCCTGTAAATGAGTGCATGCGTAGGTGTCGTCAGTTGTATTGATGGTG
>MSTRG.9166.1
TAATAAAACAACACAAAGGAATGTCATTACCAGTCATCACATCCGCCACAGCTTAAATGAAGTTCCGGTCTCCTGTAATTCAGCCGTTCTTTATGGAGCAATCTTTCAGATCTACGAACTTGTACTGCGGTATTCATATCGGATGCACTGGAGTTGTTCTCTTCTGGAATAGACTCAGAAACATCGGAATTAGGACATTCAAAAGTAGCATCAGAAATAGGCATGTTAAAAGCAATGTGGTCTAAATGCCTACGATGCACAGAACCATCATCCAAATCAAGAATTTTGCACAATACTGCGAGAAGGTCTCAATTCATTCCCTCGATGATAAGCGGTTTCAGCTGATTCCAAACTGGGCAAGTTTGTACCCAATACTCTGTTCTTAAACAGCTTGGCTGGACTCTCTCCGGTCGTCGAATGGGTGGAGTTAGGGTATTGCACTAGAAAATTGTCAACACTCCTGTCGAGTTCGTCAAACGTACTGACACAAACAAATGCAATCACACTCTTCAAGGTAGGAACAAAGTTTTCAGCTGCGATATTGG
>MSTRG.13222.1
GTTAGGTTTTCATTCCGGACAAGACTGATGGCGTCTAGCTCATCTTGTGTTAGTTATAACAACAGTAGCCGATGGATATATGCGATTGGTTGAGATTCCAGTTACTCGAGTCTCCCGGATAATGTTGGCGAGTGATTACGCCATCGGATATCGATGATGAGTTACAGTCGATCATCTGCGATCTAACAGTCACCAAAACACAAATGAAAGAAAGGCGAGA
>MSTRG.1039.1
ACTGAACTGAACTGAACTGTACTGTACTCATTTGGTGGCGGGCCGCATGCGCTACGCCGCAGTACAGTCAACAGGTTTCTGTGGTGCTTTCTTTCTAATTAGAAAGAAAAACGCTAGTCAAGCGAATATCCACAACGTCCTCAAGCACTACCGCTACTCGTCCGCGGCCACTTATTCAATGAGCTTAAGCCCTCTTTATTCACGACTTACCAGGGGTTTGGTGGCCGTGCCCTACCAACAACCTGGGGACACGCCCGGTAGCACGCCGTTCTGCTCGAGGTCAGTGCAACCCTGAGCGGGCCTCACAATACTATTCAGCACTGACGGATTTGAAATCGCAGTCGGTTGAAGGTGTTTTGATCTTCTCAGGAAACTGATGGAGAAATTGATCATGGTCTTGTGTTGTATTGACAGTACTTGTCAAGCGAAGACGAAGTTTTTTGGTTTTATGTAC
>MSTRG.17039.1
CTGGGTGGTTGGGGCGGTTGATGTTGACCTGTGTTCTGTAATTAATCTATCCGTTTGCGCTGAACATCCCGGGAGATTGATAGTAGTGTTGGATTATAAAAAGAAAAAAATGTTTCGAAGTTTAAATTATCTTTGAACAAGCGGTACGCCTCCAACACTACAACTGCTTCGTAGGATATGACAAATCCTGTACATTTCGTCCCATACACAACCACTTCATGCTGTTTGTTTGATCTGTAAGTGGATGGACGAATCGAAGATGCGATC
>MSTRG.4565.1
CGATGCAGATCAGAGCCTCATCTCTTTTAAGTCACCAACTGAGTGAGCGTTTCAATATCCGCAAAATTCCTAACGGAGAAAATTGAGATAACCGACCCAGGTGGACGAGTGAACACAAATTCGCATCGAAAATGGGAAACAATTACCGACACAGACCGCGTGAGTTTTGTTCAGTGTGCAAGAAAATCTCTTTTGGAAAACACACCCGGAGAGTCATTGTTAAACGAGACCGAGAGCCTAGCTTTGAAAGCGGATTCGCAAAATGTAAATTCTCGTGGATTCGTAATGAAACCAGTCTCATTGGTAGAAAATTCTACAATCAGCTTCGGTGAGATGAAAATAGGGAACTGACATACATAAACCGACCAGTTAGGCTTACACTGACCGTCTTCC
>MSTRG.8490.1
TAGACAGAGCGAGAGACAGTGATACATGCCGATAGACATACAGATAGGCTCATAGACAGAAAGACAGTCATGGAGAGACAGACATGCATACATGTAGGCGGGCGGATTGGTAGACACACGGACTGACAGACTGAGAGACGGGCTTAGAGATAGGAAGATAGACAGACTCACAGACAGACGGACAGGGGTAAAGACAAATAGAGATATAAGGAGATAGACGGACACAGAATGTGACAGACGGAAAGACAAACAATCAGATAGATGGACAAACATAATGAC
>MSTRG.1199.1
GAGAGCCAGGATTTCACCGGTGGAACGGCGAGGTCGGAATCCATATTGGCGATCGCTCAGTAGTCCTGCGCGTTCGCGAAACGTACGTAGTTGATCGGAGATGAAAGTTTCAAATACTTTCGAAAACACAAGTGTGATGGAAATAGGAAGATAGTTATTCGGGTCAGAAAGATCACCGCGTTTGGGAATAGGGAAAACCATGGCGTGTTTCCAGTGGATCGG
>MSTRG.13775.1
CTGAAATGGACATTTTGTGATGAGATAAATTACGTATAAAATAACGTGAAATGAATTCTGTTGGGTGAAACGAGAGGCAAAGAATATTACAAAATATTGTTTATATCATCAAATTTACACTGGTATATAAAGCCTAGCGCTACAAAATGTCAGCACCCAGATCCGACCTTGTAGTATGCGGGCTGCAGTGCCTTCCTTGGGGGTTGCACGTGTACGATCTGCAAAGACAGAAAGAAAACTCGGTGAGCCGGAGCTCAGTAAGTGCATCAACAAGCAACAACACTTATACCGATAAAGATGGGAGTGGCGATCTGTCTGAGCGTATTACAACCGATAGTGTCTAAACATACGGGCTTAATAATAGCCCGACTGAAGTTTTAGGACCGCAATGTGGGGAACGGTTGGAACAGATGAGTCGGTGCCCGTTAAAAATGAGCTTGACCTGGAATGTTATGGTTCGACTTTTGTTTGAATGTGTG
>MSTRG.16347.1
GACAGCATTTCATGCCAGTTTGTACGAAGAATTCGGCGCAGACAACAGCTCAGCTCAACCTCCTGGTATCCTCAGCTCGCGATGGTTAGGTCTGATACCCATGTGTGGGCACGGGTCGGACAGTGGCACAGAAGACGAGAATTTTCGTTCGAAGGCTAATTTCACTCCGTGACCACAGCACATGCCGGAGCTAAAGAAACGCTTTCCGTGCATTGTTAATCCTTGACAGTACTTCATCCTTTGCCTGGCCATTTGGAAGCAGAGTTGACCCCAGATATCTCAAGGATGGTACATACTCGATCGCTTGGTCATCGATGAGCTGACGGGCCAGGGCAAGTCGAAAATCTCTCATTTCAGTTGAACTGACTTCGAGACCAATAGCCTTCGAGAATTAATTGGATCGCTTCGGGACTGACTGAAGTTTGGCGGGAGAATCTTGTAACACGACAACATCGTCCGCAAACTCCAGGTCCGATATGTGCATCACTGGACTCG
>MSTRG.1847.1
GACACAATTAGTTCGGTTTCGATCGTTGGATTGACTGGATTTGTCGCTGGTGGAGAGCACATTGAAGTAGAAGAAGAACAGGGAACATTCTCACTTGCATAGGACTGAGATTGTTTCTGAGCAGCTTCTAATGATCTAGCCATATCATGGGCCGTTTTAAAATTTAGGGTAGACTCTTCTGGTAGTCTTGTTCGAATGGAGTTAAATCGAAGACCGGTAATGAATGCATCACGCATGGCATCGTCACGATATTCTTAAGCAGATACCGGACGAAAGTCACAGTCCTTTGCGAGTGTTTTGATGTTCTGGACGAACTGGCCTATGCTCTGCCCAATCTCTTGTTTGCATGTAGTAAGAAAACGGGCAAAAATC
>MSTRG.5146.1
AGGCCATTCTTCAGTACTTTCACCACTTTTTCTCCAAATTGTCCACTCTTGTGCCTCCGACTGGTCACTTTCAGTTTCTTTATCACTAATTCCGCCTAGAAACGGTCTTTTTGACATAACTTATATATATAAGTTTTGTGCAATTTCCATTTTTGTCCCTTTTTCACCCTTGACGAGGGTACATCACACAACTGCTCCTCCTTGCTGAACGCGGGAGTCTTATTGAAATATCTTCGCTTCGAACGTT
>MSTRG.9721.1
CTTATTCCGTATGCTATAACGCACTTGTTTTGATTGGACCTTTGTCAACTTATCCGATCAAGCGTTGAAGCATAAGTTCAACACACAAACAGTAAAACTTTGACTACCAATCTAAATCCATGGTAGATAACTTCCCAGAATTGCCGTGTGGTAATATCGCTTTAAGGGTGGTTTCTTTTACAACTGTGAAGATGATTTAAGCATCAATGATTCGCAAGCTGGTGATGATTGATGATCAACCAAGATACGTGGGACACCGCTTCAGCATTTCTACCATGAGAACCAATAAAAACAGTTTTTCTGTGTCTTGCCTTGACACATACATTGACAGAACAGAACAATACTTGGCTCAAAGAGTGACTGAACACATTCTGAAATGGCTTTTTCACTCATTGACTCAGTTGGGCTGCAAAAACCAAATTCCAGCAAGAAACCCAGCGTCGGCTATCGTGAGGCATCTGCTTTTAACAGGTCATCGAGTGGATCTCACCCGG
>MSTRG.17582.1
AGCTGAATTGATTTGAACTGTGGACATTCACTAGGATGTTTGGGCTAACGAAGCTATTAAGAGGCCTGTATGGGCACGCCAACACTTCGGAAAAAGTATGCGAAAAATGAGTACGGTTTTCAATCTCCATTGTTTTGCTCAAATAACAACTATACTTATCTTCGTCGTCGTTCTAAGTCACTAATATAAGATTTTTCGACTGAAAAATACAGGTTATGCAAAAATACGGGTCTATATTATATGCTGCAGTATTTAATATGACGCTATAAAGCAAATT
>MSTRG.8628.1
CCGGCCAGCAAGTAAGTCGTGCCAGTGACTTTATTTTGTCCTGGATGGAGATCTGCCAGTAAAATAGAACAGAATGTTGGAGGAATGACCACGCGGTCGCTAAGGCCCAGTGATCCATCATCACGACGAAAGTGGAAGTCAGGGATTCGCCGTTTCTCATTCGACGTCCAACCACAACGTAGAGCTAAAACCAGTGAAGCGAAATATTTTCCTGTATCCTTTGCAAGATTTTTACGCTGCGCTGGTAGTGGTTGTGTCGACGGACAACCATGAGTGACTGGTGGTTGGGATGAACATGCATTCCAGACAAGAGATCAGCGTGTGGTATGTATTCACCACTACGATGCAGAATATCAATTATATGAGCTAAGTGCATTACTCCATCGTTGAACCACTGCATCTGATGATTTGGACAACAAACGATGCGGGTGATAGACGAACTGCAACGTTTCGCGGTCAGTAACTTTGGTGAACTTTTGACTAAATAAATATTCGTGTAAGTGCTTTGGGAGTTTACTGGACCGTCAGACCCAGTAGACTTCCAAGGCATCTCTTTGTACTTGTGAATATCA
>MSTRG.529.1
AATGATTCGCAAATCTGCATCATCGGTATTTCTAAGCCTCAGGGCAGCCTTACGTTTTGAAGACGGTGGGATTGCCGTGTGTTGCAATGTGCTTGAAACTGGTTGAACTAGTCGTTTACGGAGAGGGACTTTCCTAGGTATCTTTTATTGGTTATAAACCGGGAAACCAGCTTGTCGTTGCATAAAGTAGGACTTGTATTTTGCACTTTGTCTGTATAAAGTAACTCCACATCCCTTCCTGAACCTAATATTCGAGCCATACTTTTCAACTGAGGTACTAGTTCCGTGAACTTAGCGTACCCCATACTTTTTAAGGCCAAATCAATGTCCTTCTCCAACTCCTAGCTTATTGGAAACATTTACCGGGACTGATTCTGTCCCAATTTTCTACTGCCGCTGCTTTTATTTGTACAAGCAAGACAGGATCCGGGCGAAGACATCCACCAGGGAGGACCCGGAGGATAATTCTGCCTTCAATTATCTATTTTTAACTTTTACTTCATTAGTAGTGAAGATCCCGAATGAGGTCGTTCGCTTAAAGCCATGAGAAGCCCACATTTCTTCACACGGCAGCCATGTCTGACCTAGATATGCAAAGCCAAGAGGCTGTGACTGACGATTGCAACCTTGAGCCTATCGAAAAGTACCTTTCTAAATGCATAAACCATTTTCCGCACCCACCGATGGATGCGCCGTTTGTCGTTCACAGTTACATGACCCAACTGAAAGCAGTACTTCTTCATTTCACGAAGCACGTGGAACTGACGGAACAGTATCCGAGATTCCAGGTATGATTCCCGAAATGCGAAATACTGTACAATGCTGTGGTCCGCAGTGGTGCATTTCGGCCCAACAGACACCGGAAGCTGCTCCTTCATTTCGTTAATGGCACGACGGTAACTAACCTCACTCTCATTTGGAAGAATGGGATAAAAACCTAGCTAAACCGCTTTGATCTATCAAAATGGCATGCCATGATGCTTCCCCCCGGTTTGACTGGTGTCTTTCATGAGCCAGAATCATCTCACAATACCCAGCCCTTAACAGTTTAAATGAATGCGACAGGTAGAATACGTACCTCACCACCTCGTCCTATGACACGATATGTAAATCACCCTTGCTTTCTACCATATCACTTACCTTCAGTGCATCCGACCTCTTATCGAGATGCATTTGCCTGGCCCTTGGAGCGTGCACGTCCCTCATCGTAACCAACTTGTTGAAGTTGTTCCTAGCGTACGTACATATTTCGCCGGCACTGTGAAAAGTTGCCATCATTCCGGCAATCTGTCTCCTGATCTGTCATCAGTCTCACATTTCTAGCATACATCTCGATATTGAGCAGATAAAACTCGTGATTATGCTGCAGACTCTTATGCACCAACTTGCACCGAGTTTCGACAGCATGGACAATAATAAGTGCGGGACAACGGGTATTCCGGTATCTGGGGGATTTGTTACATATCAACACCACAACACTCACCTTTTGGCAGTCATTTGAGGCCTCTAGTTTTGAAAGCAACAGTACATTACACGACAACAAAGAAACGATTTCGGAAAGGCACCGGGATGCTCGTGCAGCCACTTCGCACCACTTTCACCATCATAAATATAAAAACAGTCCAGAGTTTCCCCACGAAAAACACCAAAGTCATTATCAAAATCTGCTAGG
>MSTRG.11528.1
ACCACACTAACTGTCCCCGTCTCCATCTCTACAGCGCCCATTGACTTTGATGTCTTGTTGATGACTCATTATGAATCCTGGTCAAATCCTGTTCCCTCCATATGGGTTCTGTCTCAGGGAGAGACTAATTTCGATCCAGTTTTTATCATCTTGCTTTTATCCTGGTTCTGTTATATGTGTGGTAGTTTTTTTCGTTTACTCTATCTCTAACCTTCCCCGGTTTGATATTTTCGGTTCAGCTCCCCGATTTCCCCACCCTGGTTCAGACCACGCAGTGGATCAATCCTCTCCCGAACTGACATCAGTTAAAAGTATCATTTTATCTTTACCAATGATATCGACCCAAGAGGTCCTAAGATGAACATTCGCCCTTCCTACGGTCGGTCCCATTCGAGTAGTTTTGCCTCCCAGTTCGATGCGTGCTTTCCAATCCTTCTGTTTTCGCTCTCTCACGCGTCCATATTCCGCACTCCATGATCACCACTCAGGGAACTGTTGTCTTACTTTTGTGATGCTGTTATTATCATTCC
>MSTRG.16269.2
GAATCCCGGCAACTGAACTGAATTAGGCTGAGAACGTTGCTTAACTATATACGTAAAATCTCATGAAATCATCGTGATGGGGATATCCAATTTAAATAGTTACATTCACAGGGAGTCCAGATCGTTCATACCACACCTACTACACAACACACTCGTGGTCATTGACGCGCCAAGTTTCTTAGGATATCTGAGTTCGAAATGCAAACTACCCAGTCAGTTCGGTGGGGAATATTGCCGTTTGTATGCGGTCTTGCTGAAGTATTTGCGAATGTTCGCTGCCTGCGATGTGGATCCCATATTCGTGTTTGGTGGCTGGCATAATCGTGACGGTTTCAATCTGGACACATTTTTGGACAGAAAGAAGCAGCACTACAAAGAATGGGAAGAAATGATGAATAATCGTACCAGTAAGGATTCGTGGGATAAAGAATCACATGTAATCAATAAACTGCCACCTCTATCAACTAGTGTGTTTCTGGACGTGGTTGAAAGCTTCCAATTCAAGCATGTTGCATGGGGATCAGAAGGACATTTGCATTCGGCCGAACTGGCAGTATATTTGAATTGTCCAGTGATTAGCCGAAATTCTGATTTATTCCTGGTCAATTCAGACTCACCTATGCCGTATTGCTTCATTCCACTAGATTCGATTTGGTGGGAGGTAAAACGGCTGAATGTGCAGTGTGAGCGATGTGAAACACTACGGAAAACATGTTCTGTATTATCTTGCAAACGATTTTGTTTATCAAACAGTCCATTGAAATGCTTGAATCCGAAACTGTTCCCTTTGCTACCTCTACTGCTTGGAAATGACTACATCAAAATTGTGAATGCACCTCGAATAGACGGGGTTCCGAGACCACAATACCCACCCGAATGGTCAGGACGTTTATGTGAAATTGATACACGTATAAATTGGCTTAGTCAATTCAACAACGATGATCTGACTAAACCACTGAGAGCTATTCTATCCGAAGTTGGCAAAGAGCAACTGGTCGAGATGGGGAATAGAATGATGAAATCCGTGTTTGTTTATATCATAGATTCGCTTGGACTGGGTCAGGAAATGGCTCAATTTCTCAACTTATCACCTCGATTGTATCGTCCGAGATTAAGGCAGTGGAATATGAAAGATATTTACACGGATGCATTCAAATCTGTGCTACATCGTTTTTGCTCACGTGGCAATGAGGAAGTCAGCGAGAATGTGGAACCGAGTGGGAGCTCGGTGAACGCAGGGACAGTAGTAGATATTATGTACAAATGGCCAGTGTCGTTGATCAACAAATTCCGCCGATCGCAGTGTGCCACTTACGCACTGGATGCATTATACGTGCGCGGTGGAGTGGTGCTAAAAGTGGTATGTGAGGATATTGACTTACCACAGTCGGTGAACAAAGTCAGTGAAGAATTGCGTGCAATGCAATACAACATTCTACTTGGATTGGAAGACCGACTGGAATTAATTGAGACAAAGTGTTACGGACTGATTGATCACAGTGTGACAGAGCACACGCTATTGAACGGTGAATTTCAACCGATGCGTGTTTCCTGTAGGCCGTATAGACTGGATCAGACGGAACAGTCGCTTGAGGAGTTTATGAGTGAACATTTCGGCCAAACACAACTGACCGATCCGTTTGACAGACAACTATACTGGACAATTTCTTTCTGGTTTCGTAATTCACAAATTGCATGCAATCAATGTGAAAAGGTGAGTGACAATCCTGTGGTGCTAGCATTCTCAGCGTTTGCTTATGTGTCAAAATTCACACGGATTAATAATCGACAAATATCAGAGTTGATTGATCACTTCCAAATGATTTGTGAGAGCGCTGTTTCGTGCGAGGAGTTTCGCATATCTCTGGTTCACCAGTTGACTGAGCTACAATTAGTCGCATACGAGTTGAGTTTATTAAGAGAACTTGTGAGCGGCATCATGCAATCGGGTAAAGAGCTGAGACAAACATCGGAAGCCGAGAAGTACTCTGTGTGGAGAATGTTTGGCAGTTGTCGGTTGATCTATTGGCTTACGATTTGTTTGGAGCAAATTCCGTCAAGTGATAGGATTCAATATTTGACGACGAAGATGATACCGGAACTGATAGGTCGGCGATGGAATCGTACGACGCAAAGCACAGTGCAACAAGCTGTGATTGCTTTTGCTAGTCTGTTGAGGGCGATTCAAACAAAAGATGAACAACATTCATCTTCTTCTCACCTCCTGCTTTGTTCATAAAGTGCCAAAACAGACTATTCATTCCATGTTCATTTGGACATTTTTACTTACGTTCTTTGCACTTCATTTGTTCAACATCATTCTTGTGGCATGCGATGC
>MSTRG.17897.16
AAACTCACAAAATCGTCATACCGAATAGAACTGCTGCAATAACTCAATACGAGAATATGATGAGGATCCAATCGATTGTCACTTTGGCTTCCCTCGTGTGTATTGTGACCAGTTTCGGATTGGAAACTGTACAGTTTGTCGATTGTGGCTCGAAGAGAGGCCAACTGATCAACGTGACTGTGACACCATGTGACACTACTCCGTGTAGTTTGTATCGTGGTGAGAAGGCCCAAATATCAATCACATTCCAACCACATGAGAATATAACAACCGGTACAGCAAGTGTTCGGGGAATATTTGCACACAGACACATTCCAATTCCAATCCCACTGGCTGACAACGATTTGTGTAAATTCACAAATCCGCAATGTGAAATCCCTGCACAAACCGAGGCCGTATACACTTATGATCTACCAATACCCAAATACTACCCACGATTGCACATCAAATTGAGATGGGAATTGAAAGATGCAAACAGACGAAACATTATTTGTGCCCTAATTCATGCAAAAATTGCCAATCGACACTGAAGATGCATTCACATGGAATCAATTACAACTGGATTGGTGAAATCACGAATTCAGTTTGAATAAAATTATTTCTTTCTATCA
>MSTRG.3586.1
GGGCTTCTCAGTGTGTCGTACGGGTTATGCTCCGGGAGGTTCATAACAATATCCCTGACATGTGGGATCATACTGGGTCGGATGGCCGAGAGCAGTTTATTGTATTTGGATTGTTGACTAGACATGCGAGCCTCCCGGAAACGAGACCCGAGAACAGCGATGAAAACCTCAGGATCTTCCGGTATGAAATTCGGTATTTTCATGTGTGCTGCATGGCACTCTGGTTCAT
>MSTRG.10107.1
CTGAACAGTACATGTTACTGGCCCTGAATCTAAACTCACCTTTTTATGGACTGCTGTTTCTCCCACATCCACCAGTTCACTTTCACGAAATTGGCCTCATGTCCCCCTGCTTCAAAACTCATTCCGTTTATCGGACTCCGGTAAATCCGTCATTCAGGGTCTGCATTGTCTTCATGGATCGCTATCCTCTTCGCACGCGTCGATTTTCCCCCCTTTTCTTCTTGTTCAAAA
>MSTRG.7910.1
GTGTTATCTGAATGCGGTTTGTCTCAATCCAATTGAAACCATAGTACATTTTGATATTCGTAGTGGTTATATTGGGACATTATTAGGAGGAAAATAACATTCCATTGATCTCGTGAAAAGCTAATAATGACAAGACCGGAATGGTAAAATACATCACAGGGTACAGATTTTTGTACTTCAGTTTGATGAAGAAAAATGGAACTCTGTCAACAACCGTAAACGAGACAAAGCAAACAACCACATCAATTCAGGGAGATAGATGAGAAATTAATTTTGGAATGGAATGTCTCGTTCACAAATACGATGAAATGTATGAGTATTTTACTCAATACACACTTTTCTCTGTCCGAAGAAAAAGCGATTTGGATGCGTTAGAAATGAAAGGAGGCGAGGAAAGCTGAAAGAGAGAGAGAGAGAATTCACGTGAACTCAATGAGATGGATGCACGGAAAGTTGCTCGTGACTGAGTGGATTTGTTTCTTGAGTATAATTAATCAGTCGAAATACACTTCATGTTGACGTGTCGTTTGGAGCTGAGTGTGCAGGAGTTGATGGAGAAAATCAC
>MSTRG.17861.1
CAGTTACATCGACTCCATTCATCGATGCCACTTACTGAGGGCTCATTTGAGGTCAAACACAGAACACTTGAAGAAAGAAAAATCTAGACCAATCAATAAAACGGCCTTAGACCCAGAGATTGCACTTCATGCCATGGCCGAAGGATGCCAAATCGAGTATAACCATACCAAAGTTCTCGAACTGGGATTTCGGACGTACACAAAGAGCCTACATGCCGAAGGCTTGACAATCAGCGCTCTGCGTGCATTAGCCGAAGCGACGGGGCGGGGATATTAATCATCCGG
>MSTRG.11159.1
GATCCCACCGTATGATTTCGAACTCATTATTTTTGCCCGCCGCGATATGTCCTCGTCGAACGGTTGTTCACTTCCGTCTGATGTTGTTGAAATGTCTGCTTCAGACGCCGCTGGTTTTTCAGTTGGGTGTGCTCAGGTGGTTGTACGTCATCTTATCTCTGGACGTGAGTGCACCGTGACGTTGGAAAAGCCCAAAGGAAATTCACTTGTGTCGGACTCCGATGATTTACTGCGCAAAGTAGGTGCCACACAAGTGAATGCGTGCAAACATTATCGGGGATGTTTTATGTAAGATGTTAGGTGCTCGGCAGACCAAGCAGTCGAGAGTCTGCATTGTGAGATGGAATGCATCCCTTACATTTCAGATTAACTAGGCTTCGACATTTTTATGGTTGATCATAAGACATCC
>MSTRG.4523.1
CGCCACGTTGTTTATTCTCAATGTGTTCTGTGGGATTTTTCAGACAACACATGCACAAGGCAAGATCAGAGTATACAGCTGTACATGTCAATGTGTGGTATTCACAAATTCTAAATTTATAAATCACAGCAACCTAAATACACCAGTAAAGTCATGTAGTGTTTCAGTAAACAAAAGTGGTAATGGTTGAGGCGGGAATTCCAAATCGGTCTCGAAATCGCTGGGGGCGGTGTGGATAGCTGGACAGTCGTGAGATTGCTGATATAAGCGACAAATGGACGGTCACTAACAAGTAACCGGGCGGAAGAGATGCAAAAGAACATTGTCAGAAGTAAAGCAAGCGTGGGGCTTTCAAAGTGCAGTCAGAGATACCAGCGGAATATTGGACACTGATCCAGCATTGGGTAACTAATTGTTGGGGAAGCATGTGAAATGAAGGCAAGTGATTCAAAGGTGATAATGAAACGGACCTTTTGTGCAGGTGATTACAGTGTCGTATGGAAATTCAAATGAAGGCGAAAAGCTTCGCAGGGACTTCAGTGAACTTTTGAAGAGCATGAATGGTGTATGGACATATAACGGACTATTAAAGAAAAGAAAAGCCGTCAATGAAACGGATTAGTGGAGACAAACGTCAATGGTTCGGCTAGGCAGAAGTTGGAAGAGTGTAAAATGTTTTTTTTGTATTTGATAGAAAATTGGTAATCAAATTATGGTTGGCTGCAGGTGGCTGGTATTCTGTTCCGTAAAGAACTTGGTTGCAGGTAGAGTGTTGTGGGAAGCAGGTAAAAAAGGGCTGGTTCGACGAAACGGGCAGCGGCAAGGGCTATGTTCCGGTCATTGGTTTCGTACTGCAACGCGGGAAGAATTGAACTGTTGGGTTGGATTATTCGGGAATAGACGTTGAGCGGATATGTTGATGGTGGCTGTCAGGAATCACCTCTGCAATCCGGTGAGACTTTCATGAGGTTTTGTTAATCCATGTACGGTGCCCCATGTAACGTCAGCAGGCGATAGTATAGGTTTAAACCATTGATCAAATCGTCCAGTCCTTACGGTAATCCGGAATAAACGTCGATTTGGCCGATGGATACCCAAGTAACCAATGCAATCTGGAACAGATCAGGAGTGCGGCAGTCTGGAGAGTGTTCCAGCTGTTGATTATGATTATCGTTTATTTGGAAGCAAGAAAATGAACATTTTGTTAGCCGAACAGTTGGTTATCGTTTGGCTAGTGGACAGGTCTATTAGGGATCCCTAGACGGAGACTGGTAGCTTTCTAGGGTAGTTGGGTGATAGTAGAGATTTGGGTCGATATTAGGTAGGCGGTGGATGAGAAGAGGATGTCCGTTTGGGAACCAGGAATAAAACAGTAGTAGATGGTATGGTCTGGAAGAAGAATGAGAAAATAGGAAGATAACAGTCTGGTCAGTTCACCAGCTGTGGTAAAGGACGGCAAACAGTAAAAAGGGGCGGGGGGGGATACACTGAGTGTTAAAATGAGGATTTTTCATGTGGGGGCAAACTTGCTGGTATTCGGCAGCGGCATACGGATTCCGGTTGGAATGGTGTCTTAATTTACCATGAGCATGTGCGCAGAGAAGTGAAGCCTAGTTGCTAATGAATGGTAATCCGTGTGGCAAGGCTTCAGTGTACGAGAAAGGCACAAAAAAAGCAGGATGGGACGGCTGAGTTCTAGCCTGAGCCAGGAATTAACTGAGAGCGAGCACCCATCGCTAAAGGACGGAACGGTTTTATTTATATATACGCAAATTGTGTGTAGTAAAATGGCACAATCTAGTTAGGAAGGGGGGCAAGTGAGTGGAGCATACCCAACGTATATATATATATATATGTATACGTGAGTGCAATCATCAGACGGGTCATGCGAAAGCGGTCGGACGCAAAAGACTATGGCAAGGAAAGTAAGATAGAGTGACGCAGCCGAGGATCAATGGTTAACGGTAAGAAGAACAAAAGTTAAGCACGGGCTCATCGGTGCGGCGGATTCTAAAGGCACATTGAGGCCATGAAACGTGAGACTAAAGGGGAAACGCCTAAGTGTGGCTAGAACTTTCAATGGGAAAGTTAGTATTTCGCCTAGAGTCGTCATTGAGCAGGAGTGAAGACCAAGTTTTGCATGAAATTACAGAAGAACCTTAGTTGGGGGATAGGGTGGGAGCAGAAATGGTAACGTCATAACTGGGTGTTAAGTTCAGTTAGTGAGTCACGCTGAGTGCGATGAATCAGACTGGATTTTCCAGTTCGAAATCGCAGAGGTGGTGAGCGAAGTATGAGTGGTGGGACCTAGTGCGGAAGAGAGGCATTGTAAGCTAAGAGATATCGAGGAGCGTTGAGTTACTCACCATGATTGTGTTATTAATTATAGAACAGTAGTGAGTATATATATATATATTGTATATAAAAATGTTATATATTTACACATATATACGTATATATATGAATAGGTATATATATACATATATATATGCATATATATGTATATATATATGAACAGGTGTATATATATACGTATATATATAAATGTATATATAAAATATATATTGCTGTATACGTGGGTGCAATCATCAGACGGGTCATGCGAAAGCGGTCGGACGCAAAAGACTATGGCAAGGAAAGTAAGATAGAGTGACGCAGCCGAGGATCAACGGTTAACGGTAAGAAGAACAAAAGTTAAGCACGGGCTCATCGGTGCGGCGGATTCTAAAGGCACATTGAGGCCATGAAACGTGAGACTAAAGGGGAAACGCCTAAGTGTGGCTAGAACTTTCAATGGGAAAGTTAGTATTTCGCCTAGAGTCGTCATTGAGCAGGAGTGAAGACCAAGTTTTGCATGAAATTACAGAAGAACCTTAGTTGGGGGATAGGGTGGGAGCAGAAATGGTAACGTCATAACTGGGTGTTAAGTTCAGTTAGTGAGTCACGCTGAGTGCGATGAATCAGACTGGATTTTCCAGTTCGAAATCGCAGAGGTGGTGAGCGAAGTATGAGTGGTGGGACCTAGTGCGGAAGAGAGGCATTGTAAGCTAAGAGATATCGAGGAGCGTTGAGTTACTCACCATGATTTTGTTAATAATTATAGGACAGTAATGAGTATATATATATATATATATACATGTATATATATATTTGTATATGCAAATATTACATATATATTATATATATATACATATAATATATATATATATATATATATATATATATATTACATATATATATATATATATAAATCCAACCACGGTTTGGATACTGAAGCAGTTTTTATGGCAATGTTGAGGTTGGTTTCAGGGCCGCATACGCAATATAACTAAATAAAGTTTATAAATCGTGGAGCGAGTGAGAGATAGTGACAACCTGTGGGGAGTAATACGGTGGTCTCTATAAATGCGAGCGCATCTGAAAGGATTTATTTCAAAGTTGAATTATCAGGATCCTATAAGTTGGTATGGATAAACAGTTAGTGGACGCAGACATGCTTACATATTTCGATGGCGGAGGCTAGGAAAAGCGGGCAAACAAAGCAATCAGAATTTTTAAAGCAGTGAGGTTATTTTGGAAGGTAAGGTAAAGAGAGAAAGCAAAGCAATGGCTTAAAATCCAAGGCCTATCTCGTAAGCTTGACGTTCGGTTACGTGAACCTTGAATAAGCGCAAAACAGTTGGGACAGTAAGGAATTGTTCAATAGCATGCACGAATGCATACTTTGACCGAGAAGATCTGATGTGCAAGGGAAGTTTATTCCAGATTCTGGAGTACGCGAAGAGAAAGAACTTAGAGCGTAGAACAGTCCTCGCGGAAGGTGTGGTAATAGTATACTGTCTATTCCGGAGTGAATATCCAGTATCTGGGGAGAAGCACAACTGGTTGGAGGAATGGGACTGCTTGGTCAATAGCTTATACAGAAATATCAAAT
>MSTRG.10070.1
ACCATTGCATGTAAATCCAACTGAAGCAGCTCACGATCCTCTTCTGACAGAACGGTGGGCCAGATTTTCACATTATCGGCATAAATGAGACACTGGGACCGCAAGGACTGAAACAGTCATTCAAAAAAGCAAGGGATAAAAACGGTCACAGGACAAAACCCTGCGGGACACCACTACGGACGGGATACCGCTGGGGCAGAGACTGTGCAACTCTCAACCAGAC
>MSTRG.603.1
AAAGGCCACAGCAAAGAATATCAACTCAGTACGAGGCGCGTTTTGTCCAACCTAGCCAGCCACAAAATATGCTCCTGCCTACATGCGAAGGCCGAATTCAAAAATATTGCCCGCATGCGCATGCTTTTCTAAAACAGTCACAGAGCGAAAATGGAAATGATTGTGTGTGTGTATGTGTGTGTGTGCGATCGATAGACGGAGTGAGTCAATAGGCCGAC
>MSTRG.6721.1
GCTGTACTGGGCGTCACTGACGATCTGCCCATCTTCTGGGGGCAAGACATGGCTCAACTTCGGTTCTGGTGATTGCTGGCATCTGGAATGTGTCTAGTAGTATGTCGAAAGTTAATTGTACTTCGTAATTGTTGATTCCCAGGGACGCTCACAGGGTGCGTAGTTGGTTCCGGTGGTGTATCCACATTCCATCTGTGGTATTGACCTCGTAGGTAACGTGCCTTATGTTTCGTGTCACCACTGCCACGCTCCATTTTGGGTTTCCAAGGTGGTAGTTACGTGCATAAATCATACTTCCAATGGGAAATCTTTTTCCTTCTGCGGTGACTGGTTGAGCTGTTGCTGGGAATAGCGCCTGGTGAATTGTGCACACCTTCCTGTTCATTAGCGCCTCAGATGGTGATTGACCGCCTGGAATGGCTGGATTAGGGGCTGTCCTATACGTAAAGAGGAATGTCCTGATGATCTCCCGGTTCTTCCTATCCCCGCATAATTTGCGGAGTGCCTGTTTGAAGGTATCAACGAATCGTTCCCCTTGGCCGTTGGACTGTGAATGGTAGGGTGGCGAACGGACGCGTTGGATGTTATGGTGTTGACACAACTCATCTAACAGGGGGGACGTAAATTGGGAGCCACTATCTGTGACGAGCATGTCCGGGAGGCCGTGAGTAGAGAAGATCGCTTGGAAGGCGTCAATGGTGGTTAGAGTGGTCGCAGGTGTTAGTGATTCGATCTCCGGCCATTTGGAAAAAGCGTCCACAAGGATGA
>MSTRG.11918.1
CAACCTCTGTGAGGGTGAACACAGCAAAAACCAAGTGTTTTATGGAAATGCTTTATAAATCTTGATGGGAAAAACGCCATTAGGTGTTTATTCTGTAACAGAAGAAAGGTATCAAAGCTGCGCCAGTGCACTCGACCATCTGGGACTTGTCAGGCTTCCACAGTGGTCAGCGACAATCAATCTGCTAACGGGCGACTCACCATCAAGCGAATGCATGTGAGAACTGATCCCCTCTCCCACCACTTATATTTTCACTCATCGCCTTATCTTGATTTCTGTTCTGTTCACCTAACACTGTTCATATAAAATGTGATGTAATGGCATGATTACGAATCACTGAAAACGAGCTTGTTCGCCACCTTGTGTTGTTCTCCATGTGCCCTGTGAGAATATTCGGACAGCTACCTGAATTGCAATTCAATTCAGAGATTCTACCCAAGGTGTTGTAAAATTGGCCAAC
>MSTRG.12712.1
GTACGGGTGGCGGGTTTACAGTGGCGTCAGTGGTCATGGATTCTGAAAAGAAGGTACTGAGCGCCTCAGCGATTTCAGCTGCAGATTTAATATGCGTGCTGTTTCCCAAAATTAGATATGGTATCCCTGTAGGCTCTCTCTGATTTCTGCTCTTCAGCAGTCGGGACAATCGGTACGATCTGTCGAAGGAATTCAAGGCCGAAAGCTCCTGCCTTCTCAGCAGTTCATTAGTCCGAAGACTGATGGTGACAGAGAGAGAGTGAAGTTGCAATAGTATGGAGAAGTCCTTGGTTTTATTGTAGATCTTCTGCAGTTTTGCATGTTTATTTTGCAGCCTTGTTTGGTAGGAGCCGCGGGCTTGAGAACGGTTGGTCCCGATGGTGGTGATTGCTGACAAGCAGCTATGTAGCTTATGGTACAGTACGTCACTGGCGAGCTGAGTGTTGTGCTGTAGGAAGTAGTCATCCCAGTTGAGGGATCGAAGCATAGACTTGAGGTTCATCCAGTTGATCGTGTGCAGGGGCTGTTGAGATGAGCTACGTATGGGGTCTATGGGCCCGGCTGTGAATCTGCAAGATACCATTCTGTGGTCACTGCCTGGGAAAGGGTTGAGGGCGGTAGTCATCACGTCCGATAGGCCAATGGTAAATATCGGGTCTAGTATGCTGTTACCTCTGGTTGGTGTCATTACGTGCTGGACCCAGCGCCCTGCGCGTATGGTCGAAACGAAGCTCGTGAAGTATTGGGGTGATGACATGGTGTCCCAACAGATATTAGGTGCATTGAAACCGCCAGCAACGATTTTTGACGAGGAGGGTAATAGTGCAAAGTGGTCAAAGGCTTTGACTACGTGGGCGAGGTCCGTGGTGTTTGAATTGGGTGGTCGATAAACGCAGCCGATATG
>MSTRG.16458.1
CGACAGTGAATTGATTCCGCTAAGTGATATATGCGAAGTTCTTGTTACAGTAATCAACTGGATTCTGTTAGAAGCCTGCAGTGTGGATGGATTATTGCGTATAATAAAAACTATCGCCGTTCAGTCGTCCTAAGTTGCATGGGTATAACGCTAATTGTTGATTCACTTTCCACTCCGTTTAGAGCCGCATAGGATCCATGAAACTGAACAAGCTTTCATGACCAAGTTGTGGAACTAAAACGATATGATGACATTGCATGAATAGGCAGGAAAAATCTATTCCACGCCCAAGGAGT
>MSTRG.12748.1
ACTGCGTACCATTATCCGAAGTGAAATATTCAGAAATTTCATGTCTCGCCTGAGTTCGTTAATGACCAACCGTGCCATTGCATTCGGTGGCAGATCGACTTTGAAGTAAACAAATAATTTTCCGTCTGCTTTAAACCGACTCACTAACTCTACTGAGAAAACTGTTCCGCCATCGAATTTAATTCGTTTTATTATACAAAAAGCAAACCGTTTATAT
>MSTRG.1359.1
CCTCTCTCTTCAAATGTTCACGAACATGATTCCGAATGTCAGAATTTTGACAATGCTATTTCAACCCTTAAGCCCCTGTAAGTCCACCCCAGAAATGTGGTTTTCGCTTGCTATCTCCTTACTAAATGCAAACAAGAGATTGGGCAGAGCATAGACCAGTTCGTCCAGAACACCAAAACACTCGCAAAGGACTGTGACTTTCGTCCTGTATCTGTCGAAGAATATCATGACGATTCTATGCATGATGCATTCATTACCGGTCATCAATCCAACTCCATTCGAAAAAGACTACTAGAACAAACTGCCCTGAATTTTCAAACGGCTTATGATATGGCTAGATCATTAAAGGCTGCTCAGAAACAATCTCAG
>MSTRG.17445.1
GATGCAAACAACGCATAGAATGTCGTTCTTTCTATTTCAACGAGAAGAATAAGGAATGTATGCTTTCGCTTTATGTGGATTCACTACTCCCACTGAGATATTCCGTAAGCCCAGGTGCTTGGGTGCGTTACGGACGACCTGATTGGTGATGCGAGCTCGATGAACTTCAGAATTACTCATCCATCACAATGCTCTATCTCACGATCGAACGGATCACAAAACCGGATCCCTAATACGTTTTCGCTAGTACAACATCACCTGGACTCATCTGGTTTTATGGTTTGGCTTCCGTCATCCTTTCCTCGATATTCAGTGTTCCAGTTACCTTATTCATGGAGAAACAAAATGGTATCTTTCTGACTAAAACGCCACTATACCGGACGTTCATCCAAAGTCATATACTCCTTCGTTCCAGTCATAAATGGCTGATCAGTTCTCCATATCTTATCACATGTCAGCTGTGAATTTTTCCTCATTTCTATTCC
>MSTRG.18636.1
CTGGTCTGTCATATGAGACTTAATTATTGCAACCATTCTGTATTTTCGTCGCTGGTGCTTTGTTATCGATCCGCTTTCCGGGTTCAGCCCTCAGCCCCATGCACCTGATGGAGCTAGCGAACGTGAACGGGTAGGGGGCTATCCAGCTTAGGTGGGTGACAGCCACCCAATGAAGTGCGATTACTTCTCCTGTCGTCGAGAGAAACCCCAGATACTCCATTCCTACGTCCATCTAGTGGAAGTTTTTAGGTCGGTAAACTGCTACTATCCCATCCGTG
>MSTRG.7405.21
GTTTGTATGAACTGGCCATTGGCGGTTTCAGTTTCACTTCGGGGACAATGTCGCGCGTCTACGTTGGTCATCTTCCTCCTCGCTGCAACGAGCGGGATATTGAGAGGTTTTTCAAGGGATTCGGACGACTGCGAGACATTGTTCTTAAGAACGGCTATGGATTTGTCGAGTTTGAAAACAAAAAGGACGCGGAGGATGCTGTTTACGAACGTCACGGTCGTGAATTGCACGGGGAGCGCATCATAGTGGAGCATGCTCGATTGCCTCCAGGATCTCGCGGAGGTAGTCGACGATCAGGTGGTCGTGATCGGAGGTATGCTCCCCCAACGAGGACCGAATACAGAGTTGTGGTTGAAAATCTCTCATCGCGTGTCAGCTGGCAGGTGAGCCCCGTTTCCATTGGTTGCGATGTGGCCGTACTCGAGACTAATCGTTTGTCATCCCGAATCCAGTCACCAAGCGTTCGTTGGTTTCGGTTGGCGTAGCACGCGTAGGAGTGGTCGCTTGCCATGTCGTGGTGGTCCCCCCTGAGTCATTTTGGTCGCGCCGTTCAACGGTCGTTCGGCTCAGGTGCTGGTCGGTATCGGGTTCGGTTTTGTCGCCAGTTCAAAATAACGCGAGGATTTGAAAGACCTGATGCGCAAGGCCGGCGACGTCACGTATGCTGACGCTCATAAATCTGCGAGAAACGACGGTATTGTGGAGTTCGCTGCGTATGAAGATATGAAAGAAGCGATTGAGAAGTTCGATGGCTATGAACTTTACGGTCGCCGCTTGAAGGTTTATGAAGATCGCCCGAACAAGCGCTCCCGTTCCGTATCGCGCCGCTCGCGCTCTGCCAGTCGTGAAAGAAAGTCGGCTCGTTCTAGGAGCCGTGATTCATACAGACGACAGAAATCTCGCTCTCCACGTCGTCGTCGTGAGAGGTCTGGTTCAAGTGAGCGAAACCGCTCTCCTTCGCGCGATCGTCGCGACTCTCATAAACGATTCCGTGAAGGGTCGATTGATGGTCGCTCTCGAAGTCCCTCGCACCGCACGGGGTCACACCACTCGAGAGACCGGTCGGCATCTCACCACACGGAGCCCCATTCGATAGTATGTTCAAATTTCCTATGATCCATTATCGTTTCAGGGCGCTGATTCACGCTCACCAAGCCGAAACGGACGAGAAGCAAGCATGAAGGATCCGGTGTCAAGACATTCTCGTTCTCGATCGGTGACCCATTCGCGCTCTAGAAGCAGATCGAGATCCGCTGGGTCAGCAACCCCGGAGCGCTCCCGTTCACGGTCAGCGTCTCATTCCAGGTCGCGGTCCAGATCGCAGCACAGCGGTTCTGGTTCGGAGCGGCATCGGTCTGATCACGAAATGGAAAACAATCGACGTAGCGATTCCGAACAAGATGGGAATGGGAGAGATTCCGACTAGTTGCATTTGAACTATCTTAACATCGTTTGTCTATGCGTATTACAACTTTTCATCAGCTGTGTGATGTTTTGGTGCGTTGAGTTTCTCTGGAATTATGATTGACTATCATC
>MSTRG.4571.2
GCTGGAACAAGCGCCCCAGCATCCCAAAACAGATAAGGGTTCCACCAAGTCATCCACCCGCGGGTTCATATTAACGACGAGTCCATGTGGGGCTGCTCCAGCTACTAGATTCACTTTCCGTTATTCAACCATACATTTAACTCTTTCCGCCATCTACCCATCTACCTCTACTGCTATGCATCCCGATATCCCCGGCACTCTTAGAAACACCATCAAACCTCTGAGCACACCCACTGCACTCTCCAATTCTCCACGGGAATGTATCTGGTGATCCCTCAGACAGCCACCGCTTGTCAGCCCGCCAGCACAGATGCTCCCTCAGAAGTTCACAACTCGTCACCCAAGGAGAAAGGCCTATCAAAGTGAAGCACGTGCAAACAATGAGGAAACTGGACCATCGAACGAAATGCCCCCGGCTTCTCATGTAGCTCTGAATCCTACTTTTCGACTTCGGCTAACTGCCTTTTTACTTCCACCATATTTTGTCCCACTCTATCTCCCCATTCATTTCCGTCTGCCTCATCGACCACTCAATACCCCAACCTTTGTCCAACCACCCCCTGGGAACCATCTCTTTGCTTCTTCTAACTTCCCTCTCCCACAAGACTCACCCATATCTTTTGGTCCAGCATTGCTACCCAACCGTGGTCGCTGTTTCCTACCAGTCCCCCCAAGAACATTCACCGCACTCTAGTTACTTCCTCAATCAGTACTTCCCTATGCCTACTTTCTTACACTAGCCATTCAGGCTTCAGCTATTCAAATCCTTGGAACAACTGGGGTCCCTCTCCCATTCCCGCCTCATTTGTCGCTAGAATTATCACATCCACTATCAGTACCAAACCCCCTATCATCTCTATCGTTATCATCACCACCAAAACCAGCATCGTCTCTTTCAGCCATACCAATAAACGCCTATTCATTGTGGAACTAAACCGAAACCATCCCCAGCATTGCTCAGACCTTTTTCTTTGATATTGTTGTCGTAACTGAAACTTGGCTAACGGATTCCACCCCGTCAGACTGGGTCTTTCTAGTTGGTTAACAAGTGTTTTGAAGGAACAGGAGATTGTTTATTCTATTTCAAAAACGCCTTACCGGACTTTCTATCCTCTCACACAACTTTGGACGCCATTCTCTGTGGTTAACGATTTTCCCACCTGACCTCTATCTTCACAGTGGTTTTATCTATCGGCCACCCGATTCCAACACTAATGACAATAATAATTTTGGTATATTTCTCGGCCACGGCCGAGATGCACGTGCTAGCGCATGATCATGATGTAACACGGTAATCAATAAGATGAAATATTCACAAATTCTAAGTATGAAAGTCAAGAGTATTGGCGATAGAAAAACGTAGCCAGCAACAGTTTGGATGGATCGTTCTAATAATGGTTTGCGCGGCAGTCTCGAACCAGTTTCGAATTGAGCTGGGCAGTGGTGCACTTTGAGATATCGGAAAACCTTTAAAACTGTGCCAAAGACGCATTATGAACGAGAATGATGCAAGCTGAAGAAAACGGCGGCCTACTAAGTTTCTGTAGACGGAGTAAATTTTGAACAAGAAGAAAAGGAAAAAATTATAAAGGAGTGTACCCTGGAAAATCGATGCATGCGAAGAGGATAGCGATCCATGAAGACGATGCAAACCCTGAATGACGGATTTATCGGAGTTCAATAAACGGAATGAGTTTCAAAAGAGGGGGACATGAGGCCATTTTCGTGAAAGTGAACACTGGTGGATGTGGGAGAAACGGTGGTCCATAAAAAGAAATGAGAAAGCGCAATTGGAGGGTCATCGAGAAGTGGAGAGTCAACTTCCAGCCGGCTACGTGCGTTGATCCTTGTGGCAAAGGCTGGAGAAAAATCCTACTAGATGTTTATGAATTGGAGCTGCACGGAATCCAGATAAATGCGATCACGTTTTCCGAGGCTGGTGGAGATAGTGGGACAGCATTCAAGGGGAGGCTCGGATTGAGGCCGACTGCAATCCCCTATATTTCAGGTTCGTTGTCTTCCACTATCTCGGTCGCCAAGGATGACACTCTGACTCGTGCGGACAGAGACTGAAGTGGAACCTACCATAGCAACTGGGATCGAAATCGGGCCACCCGGCAGGAACTACTCCCAATTGCTTATCGGACTGTTCAGCGTTTTCAAACGCAACCAACACGAATTCCAGTTCACCCGCATGCTGCTAACATACCGCCACACTCGGCCGACTGACCAACACACACTTTGCCCTGCCAGACTAAACGTACCTATACGATGTCGTACGTTACCAGAAACGACGGTGAATAACAATAAAGGCAAATGCGTCAACATATACATATATATTTGTCCATGAAACAGCATAATAAAGCTCACGTCC
>MSTRG.131.1
GCCCTCATAAAGGTGTATGGAAAGCTGATTACCGATTCAGAACGGCGCTGCTGTCCATATTGTCAATCCAAATGACAGGAACATGATAAAGTATACAAAAAGGTTAGCATGTGGTCAGCGTCCAAAATCTTCTCTACCACTCTTCTATTTAAGCGATTCGCGTATGGGGCGGACGGTCGACATGTCCCACAAAAGCCTATTATGGATCTAACTTCTGCTACGTGGGATACGCAAACTTTACCTACAATGGACAACTATTCGCCAGTTAGTCGAAA
>MSTRG.13808.1
TTCGAATGTACGGGACATGCGCAACGTGCACTTGACAGACTCATTAGAGCTGTAGCTCCATTCGGCATGAGCTTCGTACCTTCAAAATGTAAAGTAATGTTGGAAGACGGAACGTCAACAGTTCCGAGCTTGATTATCGATGGGGAGGTACCAACAGTTGTTGACCGCTTCACTTACCTCGGCAACAGCGGATGGGAGCACGGTATATCCAAGGGTCGACGGCGTACGCTGGACTGAAGCACTTGTGACACCGATGTGATATCTCGCTG
>MSTRG.11543.1
TCTGTCTGTCTGTCTATCTGTCTGTCTGTCTGTCTGTCTGTCTGTCTGTCTGTCTGTCTGTCTGTCTGTCTGTCTGTCTGTCTGTCTGTCTGTCTGTCTGTCTGTCTGTCTGTCTGTCTGTCTGTCTGTCGGTCTGTCTGTCTGTCTGTCTGTCTGTCTGTCTGTCTGTCTGTCTGTCTGTCTGTCTGTCTGTCTGTCCGTCTGTCTGTCTGTCTGTCTGTT
>MSTRG.17131.1
CAACTATCTGGACACACGATTGGCTCTAGCCACACCAGGTCCTGTGCAAACTGAACTGAATTGAACTGAACTGACCTGACCTAACCGAACTGACCTTGAAAATGACCTTTTGCGGTCTTTTTTTCAACGTTAACTCCAATGCATTCCGCACAGGAATAATGCAATACAACAGCTGCGCTGAAACACCCGCATTGCTCAAATTTGCAAACTGAAGTTTAAGATCCTTCAACGTTTTTTGTACCTCGACAACACGAGTTGTGAGATCGTTCATCACAGCTGCAAACACTGGACGCAACATCTGAACTTGAACAGACAAACCGGAGTTTTCCCATAAGTGCAACTTTCGGAAACTTGGTCTTTTGCGTTTGTTATCTTTGTTACCATTTTCGTCTCACTGGGAACAGAATATCGCAGTTTATATTAAACTTTCACATACTG
>MSTRG.13746.1
CAATACTCTCAAATTTCTCCAACTAATGATTGGGGGAATTTTTTGGACCTCACTCAGGAAGTTTAACAAACCTTTCGTGAAGAAGTTCACTGGTCATGCTTACTATACTGTATGTTGTGTCGGTGTGCAAACCTCTGGATTATCACCGGTCAGTGATCCGTCGATAGTTCAGTCCCAACGAAAAAGTAACCACGAACAAGTGCGAGAACTGTAACCAAAAATGAACA
>MSTRG.1558.1
ATTCGGCACCACCGCTCGTCTCCCTGGTGAATTTGTCGCACCCAAGGTGAGCGCACCTTTCCCCAACCTTGGAGACTACACTCAACGTCTCATGATCTACATGCGTCAGAAGATTGGTATTCCTGTCCGTTCGACAGATCGGCCGTCGTTTATTCCCAGTCACCTACATACGTGCACGCACGTTTTTCTGCGTACGCCGAGCCGCCGCCCGTTGACTCCAGCATATTCTGGCCCGCACAAAGTCATTCGGCGTTTAGAAAAAACGTTCATCATCGATCTCAATGGTCGGCAAGAAACCGTCAGCATCGACCGCCTTAAGCCAGCGTTCGTCGACTCGGAAACCCAGCCTACGCCGTTGCCCGTCGATGGTAAAAACACAGACGTTTGCCCGACCCCAACAACATCTAGCTCCAGCACGCGTGAGTCACAGGTCGACCCCCCATTACGTTCCACCAGGTCTGGTAGGCATGTTCGTTTCCCTGCACGATTCGTTGACTTTATTGTTCTTACATAGATTTCCCCTTTTGATTGCATACTGTATCCAGTTTTTCTTATCTCTTCTAGGGTCAGTCGTTGTTTACCTAGGAAGGATCTGGCACACCACTAACAATGGACATGTGTCACTATATGAACGTTACCATTTTTTGTTGTTGTTGTTGTTGCCTACGTGCCTTGTACATGGTTTGGCACGTCCCTGTCCCCACTTAAGGTTTCTAGATAGAGAGCACGGGGAGAGGATACCCCACCAGTTCACGCGTGAGTAACCTTCTCTGCCGCTATATATGGCCCAGAGGTCCTTAGATCACCTTAGAGGTGCTGAGCACAAACCTTTTCCAGCTGGAACTATTCAGCTGGTTTTTGGCTCAACTCACGACGCTCTCTTAGGTCGAAGTTCTCCTACTCGGTCGTCCTTCTGGAGGGGGACTGATGTAGCGGCTTCGCAGACACCAAATTCAATAAAATACAATTGCGAGCTTAGAGCTTAGGCGCGCTTTGTTTAAGTCCACCGGTGTAAAAAATAAGAACACGTGAAAAAGAAGAAGAACCTTCGTCACACTACTTCAAAACGGCAAGGCGCGCTCCAGCTCATCAGCTCTGGTGATTAGCTAGATCAGCCTCCCTTCTCCTGTACTTCATACAGGGCAATCAATACAAGTACAAAAACCATCAATCGCTGTCGTTCTGCGTCTTTGTTCGCTGGACGGGAATTGAGTCCACAAGTCGTGCGTTCGACCAAAGAATGACGTATCAGAGGAGTTTCACGGAAGATGCCGCATTGTCAAGTGGCCAGTCTTAGGCATGTTGCGTAGAATTTATTAACACTGCTATATTTCAATTAGCACAACACGACTTGCAACAACCCCAGTATCTCCACAGCATATGCCCGCTTACGCCTGGAAGCGACAAATACCACGGCCTACAAGCTTTCACAGGCAAACAATATTACCGATCTTCTGAAGCTGGAGGAAGATTTTTCAGTACTGGATAACTTTACAAGCACTGTAAATGACGATAATTTTGCATCAATATAAGATTAATGCACTCAAACATCATATGTCCACCGATCTTGGATCCACCATCAGCCGAATGCTTTCGTCCTTGATCGGGGAGAATCTGGCTCTCACGTGCAATTGGACCGGAACAACTGAGAAACTTGCGGTAGGAAGTTTCAAATTTCCTAACGCCGTCATTGAGGCCATGAAATCTACCACTCGTTTCCGGGAGTCTTCTACGCTGGAGATGGGGCGTACTATGAAACGATGGTTTAATGACACCAGAAATCGCGGCTTCGGTCTCAAAACCGCCAGAGCTCGGCGCGAAACAACTTGATGGGAAGCAGTTTGCTCAATAAAATCAGATCGTAAATACACCTATCTTATAAAACCTTTACTTTATAC
>MSTRG.8241.1
ATTCAAGTTTTCTGAACATGGCCGTAGATGTGGCCGCTGTATCACTGAAACGGCAGAACCGGGAGGACTCTGTACTGCTGGACCCGTAAGATTTACAGACCGGATGAGAGCCTTCATGAGTAATGACTGACTGGAAAGGGAACGCACCGGGTTGTAGACAGAACAGTTAGATTTCAGGATTTTCATTGATAAGAGATAATAGAAACTTTGGTAATAGTGAGTGATTTTGTGAATGAATGAGTAAATGTGGACCAACGACGAGTTAGATACATGGCGTGTACACACTCGTACTCAGTCACAAAGGATTCAGATGAGTGGTGGTTTTTTCGGGAACGAGTGAATAACCGGATCTGGGTGGGTGAAACAATAAGTGTACAAAAAGGTCCCACGGTTCAATCGTTGAATAGGGCTCTGTGTGTGTGTGTGTAGCTCGTCGGGTGGCCGATTTGCTGAGTAAGTGGCATATTTCTGAGCAAATGACCGGATCCAAAAGGTACTGGTTTATCGGTGCCTGCGCAATCAGCATAACGCCAGAGACGGAAAGCACAAAATGAGGAGGCAAAATGTAGATAAGTGAACTTGAAAGGAACGGATGAGCGACGGTATGCGTTGGATCACAGATCACTTCAGGTATGTTGCTTATTTGAAACTATCACAACCACGATCACAATAATGAGCGTTGCACCAATCATAGCCAGTATTCCCCACATCTTCATAATCTGCCAGAAGAACTTTCTCTGAACGCGGGTGGAAACGGCCTCAAACTGTCTTGACTGTACTTGTAACTCGTCCGCTCGTGTGTCAATTTCGGCGAGTCGAGTTTCCCTTTCTAATACGCGGCTGACATTCTCTCGCATTATACCGACAAACTCCTGCACCTTGGCTTGCTCTCGCCGAATACGATCGTCCCCACGGTAATCTTGCGGTCCATGAGCCGTATCCATGGTTCAACGGTAAACGACAAACAGCAAGAAACAACAACAGGCTGGTC
>MSTRG.17364.1
CTCACTCTAATTATTCCGTATTCTTGACAGTTGATATCCTGTTATAACCATTTCTATACCTAATGAGTCACGCAACCGATCGATAACCAATAAATTCTGTCCAGCAGTACTTTATTCGTCGGCTCTGAAACTGGTTGAATTTGCTGTAGTTCAGCACTTCCAAAACACTATCAAAATTCCGATCGACGAATACGGATTTGCGCCTAAACGTCGGTGTTCAACGACTGATGCAGCCGTGTGCGTACTTCATTTCTTTGCGGAATCCTCAGTGATTTGTGTAAATCAGACAGATACGCCTTTCACTACTGCATATAAGTATTTGTTAATGTTCAACGATTTTCGGTTCTCAAAATATTAAAATCTTCAGTCGTCTAGCTTACTTACTCAACTGATTGAATACTATTTCTCGGCAAGTTGGACGAAAACATTTCTGTCACCTCTCAAGCACTATCGGTTATCTTCATGCTGCAAGTTCTTCCCTTATGTTCGCCAGTTACATCAGCGACTCAATTGGAACCCACTGAGCTCGACTATACATATATGACAGTGACGTTTTTCGGA
>MSTRG.8075.1
CAGGGAGGATCGAGGTGGTCACCGGAGCATCCTTTTACTGTGATGCGCATTGACTGCGTACGACAAAGGAACGATATGCAGGTCTGTTGTTGTCCTGGAAAGTCACTTCAGTGGTTGTGCTCTCCGGTGCAAAATGTATCGAATCCGGACTTCTCGGTAAACTTGGTCATTGGCAGTGTCGTCCGGGAATACCAATATGGTCCAACCTGTTTTGTTCTGCATTGATTCTACCATCACACCACTTTTATTGGGTTCAAGGCTTTGTTTCCAAACACGCTTTCGACGATCATGTTTGAATGACAAAAATACTAACTCATGAGT
>MSTRG.11601.1
CAAACAGCTACGGTACCATATACAACAAGCTAAACAATTTTACAATGATCAAACCTTAATGGTGTTCATTCTGGGTTCTTGCACTCCAAGCCGAACCACATATCAACAACTACAGCTGGATCCCAGTGAAAGGTTAGAAGCAGAAGATGGAATCACCGAATAGAGTCGCTAAACAGTTTAAGCTGAATGACTCACGCCCAAGGCAACGGTGTAACTTCCATGTTGATTGAAAAATTCCTCTTATGCTTACGTTCATATACTTCATGGCCAATTTTGGGCCGCTTTCTCCAACTTATTCTTGCTGACACTGTTTTGTGGTCGAAAATTAATCTGCTTTTCGTACACTTGATTCTCCTTCTCATGCTCGTGCTTTCTTACTGGGATTAATTTGCGGACGTTTGGTATGGTGGTGGATTGCACTGACTCAACAATTTTGTTTGATTACGGCTTGGTTTCACTTTCTCGCTGACGTCTACCGATCGTGGACGTTCAGTCCGCTTTCGCTGATTTTTGACTGTCAC
>MSTRG.9460.1
CTTTTGAAAGTTGCAGTCTTCAGAGATTGGTGTAGAAGACACAACAACTCTGTACAGTAAACTGTGGCAGTGATTCTTCATCCATAGTCAACGTGTTCTGAAGTATCTGACAGTTCCTAAAGCACAACAGAAACAATAGAAGACACTGTGGAAGGATGGTTGCTCAAATAATACAAACTACTCCATGTTTCAGTTGGACAACAACTTGTTTTACGACATCGGCATATTCATTTCGATAATCACCTATCATTTGCCAGTATCTATCCACTTCGTCTACGGTTTACCTGACTGAACCTCATATGAAACACACTTTTACCTGACACGCTTTCTGCGCTGACCATTGATATAAATTGAAGTAGCTTATTTTGAAC
>MSTRG.17750.1
GTCATGTCCATCACTCGAGTCAGTCTGTCAGCGATGCTGATATTGATTGTTTATTGCATATTGGATTGTGTGTGCACTAGCTGTGCACCCATGGTCTCTAAATAATTCTTTCGTGCTCCCCAGCTCCTACAAATTTGGCGCACAGTAATATTCAGTGGAAATCCATGACCAAGTACGGACATAGGTTCACATAAACGTTTGATAGTTGAAATTGGCTTTGCCGTTGCAAGCCCTTTCTTACTAGTCAACGTGACATCCTCAGTGCGTAGGTGAATGTCCTTGCTCCTCGTCGTTCTTCTTGAAGTCTTTACC
>MSTRG.17874.1
GATTTTTCAGTTTCACGAAAAAAGTTTTTTTCTATGTTAGAAGGGTGTTCCGTGTCATGTCATGCAAAAAAACGATTACCGGTCGCCCTCATTATCGAGTGATCAAGAGCCTTTAAGCTAGAAGTACACTCCCCTCCGTCTTGCCACTTCCGTACTTTGTTCTTTATTCCTAGTTAATTTGTAAAGTGATGCCAGCTACCACATTTTCATCACCTCTATCAACCAGTACACCAAAATTTGAAGTAGATCATGACTAGCCGCACTCTCCAACCAAGCCTCAAAGTTCATCCAAACGGTTTCAC
>MSTRG.5531.1
CGAGTTACAACGAGTTTCGTGGTTGGTTCTTTGACCCAAGCTTAATCACCAACGATCCTCACGCCAATTCCCACGTCCAGACCAGAATTTGGTAATTTATTCAGCGAGTACCCTTATCTTGTCCGCCCAAACAACAACCTGCCTCCAATCACCATTGATGTGGCCCATCACATCGTCACACAAGGACCGCCGGTCTACGCTCGACACCGCAGGTTGGCTCCAGACCAGCTCTGTGTAGTCCGCTCCGAGTTCCAACGTATGCTCAACTTGGGAATTATCCGGCCTTCCGACAGTCCGTGGGCATCACCGCTACACATGGTCCCAAAGAAGT
>MSTRG.11302.1
GTTTGTTCGCTGATTCTCGGAGGGCGTAGTTCGCACGAAATGGTGACGATATGGCTCCGGAGGGTGGACGGTCATACTATAACTCATCACTGCTTTGTCCCAGTCGCTCTCTTCCCACCACAGGAAACGCAACGCTTCTCGTTCTCCTACCAGAGTCTTCACCTGATAGAACATTTCCCTAATGTTGGCAGACAAGACCACTTCACCCACTCTGAAACGGCACAAAACT
>MSTRG.12869.1
TTGCTGGCTAGGCTATATCCTTTACGTAGACGCCTTTGGTTAGCTCTTCAAATCGTCTTTCTAATCTTACATTATTTCTTCCAGTTTGTCATGATTGTTCTAAGGTGGCACTGTAACACCAAAAACGCTCAAGACCTGGTCCGGGTGAGGCCTGATCAACGATTCAATGCTGGATTCACCGACTGGTAAGCTTCACTCGTTCTGGATGGCACCTTGTGGCCTCAAAGCAAAGCATGGC
>MSTRG.17567.1
TGTAGCGGCTTCGCAGACACCAAATTCAATAAAATACAATTGCGAGCTTAGAGCTTAAGCGCGCTTTGTTTAAGTCCACCGGTGTGAAAATAAGAACACGTGAAAAAGAAGAAGAACCTTCGTCACACTACGTCAAAACAGCAAGGCGCGCTCCAGCTCATCAGCTCTGGTGATTAGCTAGATCAGCCTCCCTTCTCCTGTACTTCATACAGGGCAATCAATACAAGTACAAAAACCATCAATCGCTGTCGTTCTGCGTCTTTATTCGCTGGACGGGAATTGAGTCAACAAGTCGTGCGTTCGACTAAATTGGTGAGCCCGTTCCAAGTTATTATTAAATTTTATTTATTTATTATATCGTCCGTGCCCTTCAGCGTTCCTTTTGTTTTCGTTGTGCACATACGTATTGAGCCTTTTTTGGTGTTAATTTCGATCAGCCATCGTATATTTATTTTGCTGTCTATTTGATATGGATGACGCTAATTTAACTATGTCTGACCCTGCGGTGCCTGAAACGCTCTCTATTGCGCGCCCAGTGAAAGCGTTACCTTTCATTCCGGGTAATCCCTCTCTTTGGCTGACTCATCTGGAAGCACAGTTTGCTGCCTCCAGAATCACCTCCCAGCAACAGAAGTATGTGCATCTCACTGCCGAACTTCCTTTAAATATTCTTGAAGCTGTCGAGGATATCATCTCCAACCCACCCACGGACAAGCCTTATGATATGCTTCGCCAGGCTATCTTAGATCGCACCGGGGTCTCCGACTCAAACCGTCTTCGTCAGCTGCTAAGTGGCATTTCCCTCGGTGACCAGAAGCCTTCACAGCTTCTGCGTCGTATGCGACAGCTGGCCAAGGGCATCCAAGTTGGTGACATGATGTTGCGAGAATTGTGGATGCAGCAGCTACCCCAACAAGCGCAATGCACTCTGGCCCTTCTCGTAGATGAAGTCTCACTAGACAGACTGGCTTTGGCGGCGGACCGCTTTATGGAAACCGCCTCCGCCCAAATTAGTCAGTGTGTTCGTTCGTCCACAACCACTACGGAGGTGACTCTCACAGATTTAGCTGCACAACTCAGTGCCCTTCGGGCGGACGTGACCGCTATTCAGTCTTCACGTTCGGCACGTCGTAGCCGCTCCCCAACTCGCACCCGTCGGCCTATTGCCGCTCGCAGTCCTC
>MSTRG.18581.1
GGACTGCGTGGGTTCAGCTATGAGGAACACCTGGAAGTCACCAAGTTGTTTCGTATTGCCTATCGACGTCTTCGAGGCGAATAATCCGTGGTGAGTTGAGCCGGGAACTACAGTCGAAATTCCCGCTCGGGAATAATAACTGTACCAGGGGACACGCCCTGACGCTTCTTAAGGTGCATTCTACCATCTTACCGGTCATCTATCGATTGTCAAGGAGAGTGACCAATCTCTGGAATGCTCTACCGACCAAAGTGGTGGAGGACGAAACCGAGGTACTGTTTAAGAGGAAATTGGATCATACCCTGATACGTACGGTCCGCAACAAACGGTGACAGCTTTATCAGAAAGAACGAGATTCGGTGACAGGAATGTTACGCTCTACTTGACTAATAATGAAGGTACATAATCTGGAATAGAAGTCGGTACAATGTAAAATACGTAAACGAAACAAGGTACACAAACAAGGGCAATTACACGACATTCGCCACCCCGGCCGGAAAATTGGGGGTTACAAATTTTTTTTGTAGCAAGATTTGAGATGTTTATCAAGTTCTTTGTCTAGGCCTCTTGACTTCGTAAGCAGTATGGACGTGTTCTCTGTTGTCGTTCTAACAGTTGTGTGGGTTACTAAAAAACGGGGTGATGGGTGATGGGGCACTGTCTATATTGTGTATGACGGTGTTGTCTGGCTCTGATACTAACGAATGGTCTACATGTGGCGTGTCTCCGCCGACTGTTATAAGTGAGTGAGATTCGGGTGTTAATGCTGGTATGTCGCCCCGAGGGGCCAGGCGACGAATAGAAACATTATCTTCTCTGCCATCAGGCAGTTTTACAAGAGCGTAGTATGGATTGGAGCCGATAGGGTCTACTTCATCCGCCAAAGGGTCATACTTGGAAGATCGATCCGTGCGTTTGGGGAGTACAGGGCCAAAGGTTGTCAGCCAACTAGGCATAGAATAACCACTAGATGAGCGTCGAGAAAAGCAGAAAAGTCGTTCATGAGGGGTTGTGTTTGTTATGGTACAAAGTAATAAACGGATCGAATAGAGTGCATCCAGAAGAACTGATTCCCATTGTGAGATTGGAAGACCTCTCGTACGTAGACTCAGAGAGATAGCTTTCCATAGAGTGCCATTCAAACGTTCCACTTGACTGTTGGCCTGTGAGCTGTAGGCTGTTTTATGGCTGATCGCTACTCCTTTGTCTTGCAAAAACTGAGACAGTTCAGATGACATAAACGAGGATCGTCGATCAAAATGAATATAGGCGGGCATTCCGAATATCGCAAACAATCGACATAAGCAATCGATGACTATAGAAGACGTCATCCGGACAGGGAAATGCAAATGGGAACCGAGAGTACTCATTGATAATGGTGAGTAGATATCGATTGCGGCTCGATGAAGGCAGTGGCGCTTTGAATCCAATACTGAGTCTTTCAAATGGTTACGTGGCCTTGATAAGATTACATGCAGGCGGTTTGTAAAAACGTGGTTTCATTTCAACACAGACAGTACACCTAGAGATCCCGTTTTTGACTTCTACTGAGTATGGCAAGTTATTGGAACGAACGAAGTGAACCGTACGGATTATTCCGGGATGACAATGAATCATGGAGAATTTTCAAGGTGTTCCTATCAAGAGTGGAGGCACACGAACAACGAGACAAAGCGTCAGCACCCCGATTGTCGTTTCCGGCCTTGTAGATTATATCGTAGCGGTAAGCGGACAACTCCAATCACCATCCCTGGATCTTATCATTTTTGATCTTGCTGTTTTGGTTTTCTGCCATACACGAAGGCGACAGATCGCTGATCAGTAATTAGTTTGAAGCGAGCACCAAGGAGAAAAGTACCGCCACTTCCGAATAGCTTCGACGATTGCACAAGCCTCTTTCTCGATGGCGGAATGGTGTCGTTCGCTAGGAGTCAATGTACGGGAGAAAAAGGCTACTGGTCGATTGTTCTGACTCAGTGAAGCGGCTAAAGCTATGTCGGATGCGTCCGTTCCGACCACAAGTGTAACGTTATGGCCCACCCTCACAATCATTATGGTTTTCAATGCTACTTTCAGATCCTCAAATGCTTTTCTCACATGCGACGGTAAGGGGAAAATTGTGTTTCGGACGAGGGGGCTGATTTTGTCAGAGAAGTTCGGTATCCATTGGGAATAATAGGCAAACGTACCATGCGTCGTAATGATTTCATGTCGGTCGGAGGCGGGATATCACGCAAAGGCTTCATTCCTTCAGGATCCAGTTTGATTACGCCTTGTGTTATGTGGTAACCGAGGAGTCGAATTTCTGTGGCAGCTGTCATTGACTTTGCATCGTTCAGTTATGCCGTATTTGGCGACAGCCTTCAGGAAGCATTTGAGGTTCCGGTCGTGGTCAGTCTTTGTCAAGCCACACACAGTTACATTGTCAACGTAGGCGAAAGTATCCTTCAAATTTTCTGTTTTCAGGATTTGGATAGTGGTGCACTGAAAACAAGCCACGTCACTGGTGACCCCGAAGGGTATTCAGCAGAACTGAAAAAGATTGCCTGCTGCTTCGAAAGCCGTATAGAGCTTTTCATCTTCCGCGATTGGGATTTGATGGTACGCACTTTTGAGGTCTAGGGTGCTGTGAACAGCATACCCGAGCGACGTTCTACACCACATTGTCTATACGTGGTAGTGGATACGCATCGAGCTGCGCAAAACGGTTGATCGTCTGACTATAATCAATGACCGTTCTTTTTTTATGGTTTGCGTTTTTAGTAACCAAAACTTGGGCTCTCCATGGAGAGTTAAACGGCCCAATTATGCCATCGTCCAAGAGGTGTTGTATCTCCTCTTTAATGAGGCGCTCGTCCTCGAAGGAGTGTCCGCGGGATTTGGTGGCAACAGGCTTACAGTCAGGAGACAGATGAGCGAACAGGGGCGGAGACTGGATTTTAGCGGCGGACAGTCCGCATGGTAAGAAAAGGCCGCATATTCCCCCAAACGGTATTTCGATCTTTTCATGTAACCCGAGAAAATCGTGACGTCGGCGCATAGATTCTCCATGACCGACAGTTTTACATTTTCGTAGGCTACATCTTGAAAACGAATTGTTACACAGCAGTAGCCGGAAGTGACGCAGGACAATGCCGTCGTCGCCATGATAATTTTCGAGTCACAAGGGTGGACTGACCAATCAAATGAGTCGATGATTTTATGAGATATATGGCTATCGGAGCTACGCATATCAACCAGAGCTTGGAGCTCGACGTTATTCACATGAATTTTGGTTGTTGCGCGGGATAAACAAGCCGGGACAGCCGCCGTTATGACAGAGGACAATAGGGGAGAGAGGGTGGAGGTAATAGGAGGAGGGGCCGGTTTTGATTTGCACACGCGTCTGAAATGATCAGTCTTTCCACAAGCCTTGCAAACTGCTTCTCGATCGGGGCATTTGTCGCGGGGGTGCCGGGAGTAACCACGGAAATAACGTGGCTTTAGGTAAAACCGATGTGATCGGTTCGGGTTCAGCTGTTGGGGCAGGTGCAAGTTGTACATCGGGAATGAGGGTTAGAGGGGTCGTGGACGAACAAGGAACGTTTCCATTCCTGTAAGACTGTGGCTGTTTTTGAGCTGCCTCCAGTGATCTAGCTATGTCGTAAGCTGCCTTAAACGTCAGTGCTGATTGTTCCAACAATCATGTTCGAACGGTGTTAGACTGCAATCCAGTGATAAACGCGTCCACGCATAGTGTCATCGCGATGCTTTTCGGCGGACACCGAGCGGAAGTCGCAATTTTTAGCCAATGACTTGATAACCTGGACGTACTGATCAACGTTTTGCCCGCAATCTCGTTTAAATGTAGCGAGTAGATACCGGGCGAAGACGACACTTTTTGGGCGCACCTACAGGGACTGGAGGATTGAAATGGCGCTGTCGAAGGTTTCGCACTTCGAAATATGCTCGTAAACTGACGGTGAAAGGAAGTTGATGAGCATATCAAGGTTATCAGATTCATCAGACTGTATTCGTTTCAAAAAGGCATTGAAAGTACGGAGCCAGTAAATCCACTGTTTAGAAGCATCCGGAGCATTGATATCGATGTCGAACTTGTCCGGTCGTAGATAACGGTCCGTGATCTTATTAGTCAAGTCGAATAACACGTACGGTTCGCAACAAACGGTGATAGCTTTATCAGAGAAAACGAGATTCGGTGACAGGAATGTTACGCTCTACTTGACTAATAATGAGGGTACATAATCTGGAATAGAAGTCGGTACAATGTAAAATACGTAAACAAAACAAGGTAAACAAACAAGGAACATTGCGCGACATACCCTGAAGGATTATCGGCAGAGTACCCACATCTAGCCGAGTCAATAGAGTACGATGCGATGAGGCTCATACGGGATAACTTCCTACTACCCTTTACCTGAAAACTGACTGAAGACTGAACTCTGCGCCACGCCAGTGACGTGTGCAGTTGAGCTCTGCGAATTTCAGTCATTTGTG
>MSTRG.3210.1
TCCGCAGCTGCCCCTGGTAATTGCCTGCTGTTGTCCTTATCTCTTGATTTCAACGGAGCGAATACCGCAGGAAAGAAGATACCACAAGAACCGGGAACAATTGGGCACTAGCCTCGAACCCGTGTACCACCTCAAGACCGCAAGACATGATTGCTTATGCACTTACTGTGCTCCAGCTTACCAAGTTTTCTTGTGTCTTTGCAGATCGTGCATGAGCAACACCCACTGCTTGTGCATGGTCGCTAAAAATGTACAACCCTTCCCACGAATTTTGACGACGGATCCCGCCAGCTGACGTACCAGAATAATGTACAAACACTGTGGACGGTGATTTTCCGTTGGAGGAGCAGTATAACGCGTTCAGATATAAATCGCCACGTCTATCTTTATCGGTGTGTGTTTATGTTTGTTTATTCACTTACTAAACTCCAGGTCGCCGAGTTTTCTTTCTGTCTGCAGATCGCGCACGTGCAACCCCCGCGAATAACTACATACAGCCTACAGCAAGGCCAGTTCAGTTTGCACAGGACTTTATGTGGCTCCATGGAACCAATCGTGTGCTCAGATAGTTGTTGTCCGCGCGTTTCCGTAGTTGTTAACACTGAGTGATATTTTCTTTTGTTTTGTGCAGTATCAGTTCTGGCGGATAAAGGGATGGAAAACTGGG
>MSTRG.15867.1
GCGAAAGACGACAACAGCACACCGCAGGCCCAAACACTACGCGCTGCCAATGGCACGGCCATCCCAACGTTTGGCCAGCGGTCGCTCACCTTAAACTTGGGTTTAAAGCGAAATTTTCGTTGGGTATTCATCATCGCCGACGTCCCGTACCCAATTATGGGCATTGACTTCCTGCAGCACTTTGACTTGTTAGTTGATGCACGGCGCCGCAGAGTGGTGGATCGTCAGACCACTCTCGCTGTTGCGGGTCATAATTCGCGAGTGAATCAC
>MSTRG.15248.1
AGTGTTACGAAATTTGAAGACGGCCACGCAACTGGAAGAAATCGACCTGGTGGACTTCGAGGACAATTAAAGACTGTTATTACCGGAGACTGAATTTGTGCCACATTTCCTTGGATAAACTTTCATCTGGCAAGTCGTCTTCTTCTTTCTGTACGTTACAAACTGGTGCCGCGACCCGGGAGAACAATGTCCAAGAAGCCAGCAAAGTATTCCAACTTGGAAGAGGCAAAAGAAAGTGAGTCACAAGGGTGCAGATCGGCAGATGCGCCAGTGGAAGAGGTTACTCGGAACTTGGCGGGGTGCTCAATTCACAAAACGCAACAAATACCGACCCCAAGTGCCCCCGAGAAGTTTAGTATCGGCGGAAACTACAATAGATGGGAGAGCCAAGTGCGTCGGTACATCAGGTGGTTCAATGCTGATCAGCAAGAAGATGTCATCATGAGCCTCCTAGTTGGAGAGGCGTATGATATCGTCGATGAGTCAGACGTGTTTAGGGATGGCGATTGCGATCTCGTCTTCAAACGCATTCGAAAGTTGCTGGATGCACCGGGTCATCCAGTGGAGTATCGAGATCAGTTACATCAAAGGCGACAGCTTCCAGGAGAGGACGTCCGGTCTTTTGCGCGGGAGCTTAAGCACCTTGCGACGCGAGGATATCCCGAGGGGGATAAGGCTGAACTAGAACGGCACGTCCTGGATCGGTTCGTTGAGGGCGTGTCCAATAAGTCTGTGAAGAGAACTCTCCTGAAAGGAAGATTTACCGAATTGTCAGAGGCCGTAGCAGCGGCAGAAGAAGAAGAAAGAATGGAGAGAGTGTTAACCAAGTCGACCACGGATCAAGAGTGTTTCGCCGTTCAACGACAATGGGCCCAGGTGACAAGGGGATCACGCCAGCCGGGATTGAGAACCAACAGAGGCTGGAGGGGCCGCCGCGCTAATCCATGGCCCACTCCCAACTACCGTGGATTCGGTACGCGTGGGCGGTATCACAGGGCGGTACACCGACCGGCGGTGCAAAACACGGCAACAGTGGTCGAAGGCACTCAGGCACTGGACTCGAGGCAGTCACTGCCACAGCCAGGTGAGTCCATTATACCAGTCGTGTCTCTGCTCACCAATTGTTCGGATACTTTTTCAACTTTGATTCGAGTTAATGATGCTGAGCTGTGCGCTTTAATTGATACTGGAGCCACCCGTAGCCTTATCAATGCGGCTGTAATACCCCATCTGGGTGCAGTGAATCTAAAACCGTGCGGGTTTTCACTGACTGGTGTAAACGGTGGAAAACTGAACACCGTGGGGGTGGCATCATTCTTAGTGGAATTTGGAGGGTTAGCTAAGCCGCAGCCGTTTGTTGTTGTCCAAGGCATCTCCTTCGACGCAATTGTAGGAAAGGACACCCTGCAGAATTTCGAGTGCATCATAGATGTTCCAAAGAAGAGACTTTATTTTGGTTATCAAACGAAGGAGTGCGGGGAGTGCGGTCGCAGAAAGTTAGATGTCTGTTCTGTGGAGTTTTCTGAGAGCGAACGCAGACGGCGGTTCCAAAGACTGTTGGAGAATAATGGAGCCATGGAGAAGAATGAGAGGCTCTATCAAATTTTTGTCAAATTTAGCGACTTGTTCATGTGGGATGGCGAAAAGTTAGGGAGGACCAATGTAATCAAGCATCGTATAGACACAGGGGACGCTGAGCCAATTAAGTTGGCCCCCAGAAGAATACCAGTGCATTACCAAGCAGAAGTACAGCAAATAGTGGAAGATATGCTGAAAAATAATATCATTCAAGCATCCCACTCCGCATGGGCAGCGCCAGTAGTACTAGTGAAAAAGAAAGATGGCAGGCTAAGGTTGTGTGTGGACTACCGCCGGTTAAATGCAATCACCAAGAAAGACTCGTACCCGCTGCCAGTGATGGAAGATCTGTTTGATGCCTTGGGAGGTGCGCGGTATTTTACCACCCTCGATCTAGCCTCGGGATATTGGCAAGTAGAGATTGAGCCCGAGGATAGGGAAAAGGCAGCTTTTGCCATTCCATCAGGTTTGTACGAGTTCCAAACCATGCCGTTTGGATTGACTAATGCGCCCGCCACATTTCAAAGGCTAATGAACCACGTGTTAGAAGGATTAACGCCGTCCAAATGCCTTGTCTATGTCGATGATGTGCTAATCCATGGGAAGACGGTAGAAGAACACCTTACGAATTTGGAATTAGTGTTAGAACGGATCAAGGAAGCGGGGCTGAAACTAAACCCAGCCAAGTGCCGGTTTTTCAGAAGGGAAGTCAACTTCTTGGGTCATATAGTTTCTCAACATGGAATAAAAACTGACCCCAGCAAGATAGATCAAGTCCTGAATTGGCCAACGCCCCGTTCCGTTTCCGAGGTACGAAGCTTCCTGGGCCTTGCCTCCTATTACCGTCGTTTTATAAAGGATTTTGCAGCACATGCGTCACCGCTAAACGCGCTCCTGCAGAAAAATGGTAATTTCGCCTGGGATGATCAGTGTGAGGAAGCCTTCCGATATTTACGTTCCATGTTGTGTTCATCGCCGGTGCTAGCGTTACCAGACTTGTCCACGAACGCCGGCGAATTTATCCTAGACACGGATGCAAGTGACGGCGCTATTGGGGCAGTGCTATCTCAAGTAGGCACAGATGGCTACGAGCACGTAATAGCATTTGGCAGTAAGACGTTGTCAACTAGAGAAAGGAATTATTGCACCACACGGAAGGAGATGCTGGCGTTAGTGACTTTTGCGAAGAAATACCGACACTACTTGATTGGTCGGCCGTTTCGAGTGCGTACCGACCACCAATCGCTGTTGTGGTTGCAGAACTTCAAGGATCCACAGGGACAGATTGCTCGATGGCAGGAGCAATTGCAAGAGTTTGATTACATCTCCGAGCATCGACCAGGTAAACGCCATGAGAATGCTGATGCCATGTCCAGACGTCCAGTAAGAAACCATGGGGAGTGCCCGTCCTGCACCGTCAGCTGTGTGGCACAAATCAGTCTCTGTGAGGATACCAAGGGAGAATGGATCGCGGTGCAATCAAGCGATACGGACACCGCACTCATATACGAGAGAATTAAAGCTGGAAGTACAAAGCCAACACGCCAAGAAATAGCAGCTTCTAGTCTATGGACGAAACATTTATGGAGCCTCTGGGACTCCTTGAAGATGGTAGATGGCATATTGGTTTTCCAATATGGACCAAATTATCCGGTTAAAATCATTGTCCCTCGAACAATGATACGAACAGTCTTAACAACACTGCACACAGAGTTAGGTCACGCGGGCATCAATAAGTTGGAACACGCTACTAGACAGCGGTTCTGGTGGCCATATCAGCGTAGAGACATCCTTGACTTTTGCAAGACGTGCGAGGGATGCGGCAGCCTCAAAAATCCTCCAACCAAACATCGCGCCCCCCTTCAGCCAGTAGTTGTCGGCTTCCCTAATGAAATGGTGGGAATGGACATCGTTGGGCCACTACCAATGACGCGCGCAGGCAACAAATACATCCTAGTGCTAGTCGACTACTTCACAAAGTGGTGCGAGGCTGTTCCCTTGGGCACGATTGATGCGCGCACGGTGGCCAATGCAATCCTCGAGTGTTGGGTCTACCGCTGGGGTGCACCATGTCAACTACATTCCGACAAGGGGTCAAATTTCGAGAGCTCCCTCATTGCTGAGTTATGCAGGTCACTTAAAATCGACAAAACCCGCACTACATCGTATCACCCACAAGGCAACGGATTGGCGGAACGTACCAACCGGACGCTCATTGCCTTATTGAAAGCGTTCGTAGAAAGGAATGACGATTGGGACAAAAAGCTGCCTAATTGCCTGTTAGCTTACCGTAGCACGGTCCATGCGTCGACTAATCAAACACCAAGTCTGTTATGGACCGGTCGAGAAATCCGACTGACAACGGACGTTCGTTTACCCATCAGCAATAATCTCCCCACCTCGGTAACCGAGTATGTGAACGAGCTACGAGAGTCTATTAAACGCGGGGAGGAGCTAGCACGCACACACCTGAAATCAGCTCAGAGGCACCAGAAGGAGTATTACGACAAGAAGGAATTCGGCACCCCGCTGCAACCGAATGATTTGGTATGGATGCATAACACCGTTCCCACAGGGGGTGTGCCAGCTAAGTTGTCAAGACATTGGAAAGGGCCGTTTGTGGTCGAAAAGATATTGTCAGATTGCACCTGTGTAATTCGTAATGCATCGCACCCTGGTCAACCATCGTTTGTGGTTCACTTTAATAAGCTCAAACCCTATGAGACCGAAATTCGCCCAGAAAGCGGTATAGTGCCACCAGTACAGTTAGAGCTGGAGGTCCCCGCGGAAGGAGGGAGAGCTGTGGCTCCGGGGACGGAGCCAATTGGGGGAGAGTACAGTGTTACGAAATTTGAAGACGGCCACGCAACTGGAAGAAATCGACCTGGTGGACTTCGAGGACAATTAAAGACTGTTATTACCGGAGACTGAATTGTAATGCGCACTTCTTCTTTTACTGTAATCACAATTGTAGTGTGCCACATTTCCTTGGATAAACTTTCATCTGGCAAGTCGTCTTCTTCTTTCTGTACGTTACATT
>MSTRG.5577.1
GGATTAGTTGAGCGTACTAATCGGACACTGATCAACCTCCTCAAGGCCTTCGTCGAGCACGGTACTGATTGGGACACGAAAATACACTTCTGTTTGTTAGCGTATCGCGGTTCAGTGCATGCGTCAACAAACCAGACCCCAAGCTTCCTTTGGACAGGGAGAGAAATTCGACTTCCATCAGATTTGCGATTACCCACAACTGGCAATAAAAACACTACGGTAGTGGAATACGTCAACAAACTGCGGGACACAATAAGAAGCGGTGAAGACCTTGCTCGAGCCCACCTTCAGACAGCACAGAGGCGGCAGAAAGAGTATTATGACAAAAAGACGTTTGGCGCCCCATTACAAGCCGGCGATCTCGTGTGGCTTCATACGTCAGTAACCACCGGGGGGAACCCAACTAAATTTGCCGGGGGCTGGAAGGGACCCTTTCGTGTTGAAAGGGTTGTGTCAGATGCAACCTGTGTCATTCGGAACGCGTCGCCGAATAGTAGTAACCCATCATTCGTTGTTCACTTCAATAAGCTGAAGCCCTTCGAACAGGTAGCTCAGCGAATCAACCCAACCAGTGGGATTTCGCAGACCGAAGACCAAGGCGCAGTGCCACCAGTACAGTTAGAGCTAGAGGTGCCGATCGAAGGGGGAAGAGCTGTGGCCCCGGGGACGGAGCCTTCTGGAGGGGAGAGCTGTGTAATAGAAACTTCGGGAAGGTCGCACGAGTATGGCGAATTGAAGTAATGAATTTTCTCTTCCGTTTCAGTTGGTCGTATCAACCTTGTACAAACAAAGGGGAAACTGGAAGAAGGTGAAGAAACCACCAATCTGGAAGACGGGGCAACAATTCAAGAGGACTGATTCGTAATGTGTTTATATTTGTATTTTTACATTAATGACAGTGTGCCACATATTTCAGATAAATCCTTACATTACTGAAGTTCGTCTTTTCGCCT
>MSTRG.1683.1
ATTTCAGAATGGTACATGTTACTGATCCTGAATCTAAACTCACCTTTTTATGGTCTGCTGTTTTTCCCATATCCACCAGTATTCACTCTCACAAAATTGGTCTCATGCCCCCCTGCTTCAAAACTCATTCCGTTTATTGAACTCCGGTAAATCCGTCATTCAGGGTTTGCATTGTCTTCATGATCGCTATCCTCTTCGCATGCGTTGATTTTCCCGAAATTACTTCTTTACAATTTTCCCCCTTTTTTCCTCTTGCTCAAAAATTTAC
>MSTRG.8329.1
GCAAAAAGTGATACCTAATAGACAAGATGAAGAGATTTTCACTTGGCTAGTCGTAATCCAGAAAAATCTCATCCCAGCAGTCGTTTAGCTGTCATTTAAACATGAAGATGCTACCTGCTGCTACCGTGTTGGGTGGTGGTTTATTCCGGTGGTTCGTTAGGAGGAGAGGAGAAACGTGTCCCAGGGCTTCTGATGACCCTAGGC
>MSTRG.14784.1
CTTCGATGCCTGTTTTGCAAGAGAAGCCGTGGATGGCAAAAGTATCGAGAGACCGGAGACGGCTACGTTGTGTACAGACAGATAAGAAAACACTGTCTGTGAAGGCAACTAAGGGAGACATGTTTGAGGAGGGCTGGCAGCCGACTGTGTTAAGGCGCTCAAATGATTGTTCACGTATCTCAAATGTACGAGAGCGATGCCCGGA
>MSTRG.13243.1
AAAAGATGTCGCCTCACACAGGCCAACGTGAACAAGTTAATCAAACTATCGAGGACATTTTTCCCGTTCATTTTGATAAAGCCTTCATCTAACCTAAAATATCGCAATAATAAAGCGAATATTTCATGAGTTCCTGTCTGGTAGACTTCGCATTTTTGTGACAAACTTTCCATCGCCAGCCGAGGCCACAGTATTAATGCGCGACTGGACTGTCAAGCTCAGCGATCTAGACAAAACCCATCATCAACCTAAGCTATGATCAGCACCAGTGTTCAAAACCGTTAAAAAAGCGCTGTTGAAAAGGCCGCTTATCAGTAGTCCGTGGTCGTCTGTCCCCTTTATGTGAAACGTATTGAATTATTTTCAAAGTATCACTTTGAAAAATGAGTTTCGTTAAGTTACATTCGGT
>MSTRG.4521.1
CCCCGTTCGATTTTGAAACTGAGGACAGAGGACTCGCTACGCCTAGTTTACCCGTAGTTCCTTTCGTCTGAGTCCTTCCAGACTTCTTACTGGTCATCCATACAACATCCGCACAGGAAAGTTTGGAAAACTCCTTTTCCTCAGGAGTGCTAGAGCTCCCTTTGGTTGGTGAACTTTCTTGCCTGGTTTCAATTAGTTTGTGTGTATTACCGGATGGCTAAACATGCTTGACGGCG
>MSTRG.3822.6
CTGGATAACTTCAAGACCGGACCATGGTGCTTCACTATATTTTGCCTCTGCGGAGAAACATACCCAATCTTAGTGCAGTGGTCTCCCGCCTCTCTTTGGAGGTGGCAAATGTGCCCTCCAGCCAGCCTGCAAAGGTGCAGTATGAGGCGGATGAAGTAGGCTTTCTTTATCTTATCGACTTCATTTATTCTTTAGCCTGTTTTCATGGACGATCCTTACAGAAAGGCGAAAAAACGTTGCTTCTTATGTGAACACAACATCGATTTAGATTACAAAAATGTCCGATTACTTTCACAGTTCGTGTCGCCATATACTGGTCGGATCTATGGTCGTCACATCACCGGTCTTTGTATCCCCATGCAGAAGCGCATCTCAAAATTAATCACTCGGTCTAGACAGTTTGACTGGATAACTTCAAGACCGGACCATGGTGCTTCACTATATTTTGCCTCTGCGGAGAAACATACCCAATCTTAGTGCAGTGGTCTCCCGCCTCTCTTTGGAGGTGGCAAATGTGCCCTCCAGCCAGCCTGCAAAGGTGCAGTATGAGGCGGATGAACCTGTTTTCATGGACGATCCTTACAGAAAGGCGAAAAAACGTTGCTTCTTATGTGAACACAACATCGATTTAGATTACAAAAATGTCCGATTACTTTCACAGTTCGTGTCGCCATATACTGGTCGGATCTATGGTCGTCACATCACCGGTCTTTGTATCCCCATGCAGAAGCGCATCTCAAAATTAATCACTCGGTCTAGACAGTTTGGGTTTATGCCATTTGAAAGCAAGGAAACGGTGTTCTTGAAGGACCCACGAATAACGATTAAAAAGTTCCAGTGATATCCTGAACGAAAAACGTCTGTAAATCATACTACTGGATAACTTCAAGACCGGACCATGGTGCTTCACTATATTTTGCCTCTGCGGAGAAACATACCCAATCTTAGTGCAGTGGTCTCCCGCCTCTCTTTGGAGGTGGCAAATGTGCCCTCCAGCCAGCCTGCAAAGGTGCAGTATGAGGCGGATGAACCTGTTTTCATGGACGATCCTTACAGAAAGGCGAAAAAACGTTGCTTCTTATGTGAACACAACATCGATTTAGATTACAAAGTGATGACATTTCTATGATAAACGATCGTCTGTAGAATGTCCGATTACTTTCACAGTTCGTGTCGCCATATACTGGTCGGATCTATGGTCGTCACATCACCGGTCTTTGTATCCCCATGCAGAAGCGCATCTCAAAATTAATCACTCGGTCTAGACAGTTTGGGTTTATGCCATTTGAAAGCAAGGAAACGGTGTTCTTGAAGGACCCACGAATAACGATTAAAAAGTTCCAGTGATATCCTGAACGAAAAACGTCTGTAAATCATACTGTGAATAATTAGCTTCTGTGAAACTTTGTTTTGTTGATTTGATATTATGAATTTCGTGTTGGAATATCTGACTGTTGTCGA
>MSTRG.3191.1
GAATTTTTCTTTGACCAAGATGTCGGCCCCTACACTGACAGTTAGGCTGACTGAAGAGTCGTTTTGTTGAAAGTTTTCACTTATCTCTATTGCACAGAAAATTAGGTTTTTGTCATGGTGATCCTTTCTCTGTGACATTTTTAATTCGTTTTTTTACTTGCACCTGGAAGCACTCAAGCACCCACCCACTTTACAGAGAAACATTCTTCAAATTGCCTCCGTTTGAAGCATCCGAAAGGGTACCATGA
>MSTRG.1196.1
GGAAATGTGAGTCACCGGACCGGGGATTAATCCCGACACTATTTGACAGTGAATCTTTGCGAGTATCGACCGTGTTATCAGTGGGAGTATCATGGGTGGATATATGGGGCAAAGAGAGGTGGTTGAGGACAGAAGACAAAGGTTGAATAAAAGAGAGGGAACTCTGAGAAGTAGCCCACTTATCACTATCTACCCCACTCGATGCAAAGGGCAGCGCGGCCCTGATTATCCTGCACGACGACCGATGCAGTGTTGGATTCTTGGTATTCGTGCAGTTCATGGGAGATGTTGGACGAGTACTGATAGGGTGTCCAGCCACAAAGCAGGAGAACGATTAGAGTCCTCATCCAAAGCCCTCAGTTCCAAC
>MSTRG.1666.1
ACGTCTTCGTGGTTGGGGTCCAAAATATCCGTCTACCAGTTGGCTGAAGACACTGAAGGATACGGCAGTGAACCGTGAACAGTGACGATCATGTTGTCACTTCCTGTCAAATCAGAATGATTGATTGGTGTACGTCTGTACAGTTAAACTGTGTGTTCCGTGTGTTGACTACTAGGGCGTTCTTTTCTTTTCCCACCCGTGTAGGCCTA
>MSTRG.8224.1
GGGAGTTTAGCTCTTTATCCGCTGACAGTGTTTCATTATTAGCTCCGGTAAAAGAGAAACAGCTTGTGAAGCAGAAACGGCTACAAAATGAGCATCGTCCAATGAAAGCCAGAAATCCAACTTGTTTGGCGGTGAATAAACTGAAGTTTCCAGAGAAACCGAACGCCATTTATTTAGTGGATGCATTTGCGTCTCTCGGTCAGTCGGG
>MSTRG.9080.1
CAGTTGACGTCATCTTCGGACATCGGTATCGATGGGCCCACATGGAAGCCTCGCCGCACTCAGTGCACGGTACAGCACTCAACGCCTGCTTACGCCGACGGTATCTTTGTCACTTGCTTGGACGGTCCATGTGAGTTAGCTGTCCATTGTAAACACAGAACAGTGGTAAACACTAAACCACATTTATCTCCATTTGAAATACGAATATGATGATTACAAACAAATATC
>MSTRG.9791.1
CGGGAATTCATCATTTTCACAGATCACAAGCCACTACTGTATGCTTTCCGCAACGCGTCTGATCGTCATTCCCCACGAGAAATTCGCCAGCTGGATTTCATATCGCAATTTTCTACCGACATTCGTCATATCTCCGGGTCAGCTAATGTGGCTGCAGATACTCTTTCCAGGATCCACAGTCTCGGGTCGCCCGCTGCTCTCGGTATCAATCTCGAGGACCTGGCACAAAGCCAGCAGGATCCTGAGTTTCAACAAACCATTCGCGATACAAGTCTCCGAGTGCGGGCTTTGCCTCTTCCGTCATCTGCTGGCACTATCCTCTGCGACACCACCTTGGATCACCCAAGGCCAATCGTACCACTTTCACATCGCCGTCCAATTTTCGATGTGTTGCACGGTCTATCCCATCCGGGTATCAAGGCCACATGCAAACTAGTCCGTGCCCGATTTGTTTGGCCAAACATGGATCGCGACGTTCGTCAATGGGCACGTGACTGCATTGCTTGTCAGCGAGCCAAAATACAGCGACATACCACCAGTCCAGTCGGAAATTTTGAGACTCCAGACGCCCGTTTCGCTCACGTGCACGTCGACATTGTGGGACCTTTGCCACCATCCCGAGGTATGATCAATCTACTCACTTGTATTGATCGTTTCACTCGTTGGCCCGAGGCCATACCCATTCCGGATGTATCCAGTGAAACTGTCGCCCGTGCGTTCATGGAACACTGGATTTCCCGCTTTGGTTGTCCTACCACAGTAACCACCGATCGAGGAGCTCAGTTTGAATCTGCCACTTTCGACAATCTCCTCCAACTGACTGGCACTAAGCGTATTCGCACCACAGCTTATCATCCCCAGGCAAATGGCTTGGTCGAACGTTTTCACCGGCACCTCAAAACTTCGCTCAGTGCTCAC
>MSTRG.5002.1
AACTAGATAGAGAACGGATTTAAACAACTTTCTCTGAACAAAAATATTCCGTCTAGGCCTTCCACCTGAACTGGGGATCCCTCTTGGGATCGTGTACTGTTGTAACTGCAGTCATCCAGAACTATGATCGCAAATGTCGATCAGACATATGCACGTCAGCTGATCGAATGGATCCGAAACCGTTTGCTTTTTGTGCTTTGGTTTGGCAGAACTAAAAAC
>MSTRG.13848.1
CTCGAGGTATGTTACGCTGGTGATCGACTGGATGTATTTATTAGCGCTATCAAAGCATCTGTTGTGAGGGAATTCGGGCGTTCAGTAGGAAGGATTGGCGAGCGCGTGATAGGAAAACGACGTGGTAAAACTTGACGGATCTTACACGACTTTAGAGACAGTAGACTGCATCTCCGTGGTACCAGTGTAGGCAGATATCACACCTTCGTCTTGTAGTGACACTGCATTCACTTCTGGCAGTCATCATCTTTATTGCCACTCCAAA
>MSTRG.17244.1
TATACCAAACGGGATTGCAATCGGGCCACACGACCTAAAACACCCCCAAATGCTTACAAGCAGATTGATAGACGTCTCCTAACGCAACACCTCTACTACTGATGTCACTGTTGGAGGCTTCAGAAATAACAGTTCGCAAGCAACCTTCTATTGATTGATTGACACGTCCCTTACCCCGCCTGATGAACCATACCCACGGGATGCTGCACATCACCTTGGTCTCGTGTGAAACAATCCAATAACAGAGCCATAATACGCAACACAGGAATTTTTTCTCATTAAAATTCAATACGTTATCCGAACGCGAGTCCACTTGTCCCTCACATCCTTGGTTCCCAACAATGATGCCGAAGATCACTGAGAATCAATAAGTCAATATAATTGTCAGCATAACAGAACAATAAGGCGCGAGCCTACAAGGAGATTTTTCGCTCCGTTTTCTCTTCCAAGATTTCATTTTTCTTTCGATCGGTATCCAGCTTGAAATTGACTCTTCACCAGTTAAAGGCCTTCAAGTTGCGCTGCCTTTTTTTCTGAATGATAAGGGTTATTGATCCCGAACCTAAACTCACCTTATATATGGATTGCTGTTTCCTCCTCATTCCTCAACGTTGCCTGTCCATTTCCACAAAGTTTCCTCATGTCCCCTCGTTTCATGATGAACTCCCTCTATTAGAATCGGGAATATCCATCATTCCGGGCCAACTTCATCTCCATAGAGAGCCGCTCTCTTCATATTCACCAAAGTTCACGGTTGTACTCCCATTCATTTCTTTAACCTCTCCATGTCCATTACTTATTCCGTGCTTAGAACCCGCAATAGGCCTCAGTTACCCACATCTTGCATTATTATGACTTATAACGCATCCCTAGCGCTATATTTTCACGATATATTTTG
>MSTRG.2217.1
CGACCGGTTTCTTTGGTAGCCGTTTTACACGAATAAAAGGTAAATTGATACGAAGGAAATCGACAACAAAAATGACGTACACTGCTTAAAGGGGATTTTATTTCATTATATTTATTTAACGCACATAAGTGTCCAGAAGCATCAAGTTATAGATCGTTCTACTTCACGCTATTGAAATGCATGAAATGAGGGCAATTATTGAAAAAATCATAATTTGGGAGACCCAATCTTTTACGCTCACTTGTAAGCATGGAAAAACATAAGTTGGAAAAAGTGACAGGAATTACCGAAGCACTTGACGTATTTCACGCGACTGGCATAATCCGCGGGGAAGCTCTTCAGAAACCGATCAGAAACCACCCAAAAACCGTTCGAAAACCAACCAGTGTAATAGTACAAACTGCTCGAAAAATGGCCAAGAACGGTTGGCTTGGGAGCAGTTCTGGAGCGGTTTTGCTATAAGAGAATGCACAAACTGCTGAGAACCTCTGGCGGATTTTCTTGTTCCATTGTAGCGCGCAGCTTGTTCTTAAGATCGGTTTGCGGCTGGTTTTCGGTCGGCTTGCTTAGAACCCATTCTTTTACAAGTCAAAATTGAATTGATACGAGGGAAACTGACGGCCATGGTACTGTACATTTTTGTAAGGTTGGTTAGACCTTACTTTGCGGTTTCCTTAGTAAACGCGTGCTTCGGTC
>MSTRG.10673.1
GTGATGGGGTCAATGGACCCACAATGTCTACGTGAATATGATCGAAGCGAGCATCAGGCGTAGCAAAAGTACCGATAGGCGAAGCTACGTGCCTATGCACTTTAGATCGTTGACATTGTAGACACTGTTTTGCCCACATACGAACATCTTTATTCATGGACGGCCAGACGTATCGTGCAGCTACTAATCGGAGACTGGCTGCGATGCCTGGATGTGAGAGTCCATGAAGGGTATCGAACACGAGACGTCGATATGCAGAGGGTACGAC
>MSTRG.3074.1
CGTATCGTAAGCGCCAATCAGCATTCTGAGAATATGTGACTAAAATAGGTACCGTCGAGTGACAACCAATAAAACATAAGGTCAAAAAGGACATGACTACGATAACGAATATACTGAGTAGGCTGAACTTCGCACAGAACTGCTGGGAATTAAGAACTTCACAAACGTGTAGAAAGTAGCGTATTATTTCGCATGCGCGAAATCGCTTGGTGTAAAAATACTTAGTATAACATAACACAGTAGAGCAGGGAAATCTCCCAATGAATAAACCGAACCACGCACGATAACGTGAACGTAATGTGTTAGTGTTGACTGAAAAAATGCGCATGCGAGATACAGAAGGTGAAATGTTCAAGGCAATCATAGCATTCCGGCCCAATAGGCGACGGTTGTCACCTGCAGAAACATGAACCATCACAGAAGAGGAACTACGTGAAATCTAAAGATTAACAAAGACATAACCACGAATTTCCACCATGGAATTAGTATAACTGTCAAACTTGTATGAGGATGGGTACAAAGAACGGTGACTGTCGTAAAATCTTGAAGGGACTATGGTGATGGGACAAGATTAATTGCCTTTCGGCCATTTACAACTGAAGTCACTAGACGAATGTCAGATGACCGTAGTTTCGGTTCCGAATGAAAACTAGACAGGAGGGACTACTTTTAGTTAGCGCACAACTGAATAGACATTCTCAATTGATGGTGCGAGTGAGTCAAAGTCAGGATCAGATCAATTCTAGTGAGACTCTACGAGAAGAACAACAGCCGGCCTAATGCTCTCGTTACCACAGGTTTTGCGGTCAACATTGCGGACTGGACGTGTTACACAATTAGCCTTGTGTTGCAGACATTCACAACGAAAAACACTTCTGTGTGGTTCCTGTACCAGCGAAAGATATCAAAAAGTGAGAAACTTCACTTTTCGATTTCTATGCCGCAAATGTTCTGGTTCGGACAATCTCCACAGCCCCGTTCCAAGTACGTTTCGTGGGTTCCTCGGTCAACAGGGATTCCGTTATTCACTTGTCTGTCATGCCAGAAATTATTGGATAAGCATGACATTCAATTTCGTTTTTGGGCACAGCGGCATAGTCATAAGAAGATACACACTGGAGAAGGCTATGCATGAAGTCTTCAGGATTTCCTGCAGGTTCTGGTTTCAACGAACAAAATTTAAAACGAGCCGTGAAAACATTCTTATGTGGTCCTCACGATTTTTCTAAGATATCCAAGGCTTTGGACACAGAATCTTGTGACTGCAGAACAAAGGCGTTGAAATGCCGCTGGCCCTCATTGCCGAGGAAGTGACGCAAAAGTTTTAATCTCTGACTTTCC
>MSTRG.8889.1
CTTATTCCTAATAAATAATCGACGCAGTCTTAGATTCTAGAATCCTTCTCACAGTCTGAATTAAGGAGGAATTGCACGTACAACTGATAATATCTTCAATACTCCATTCTCTATCACCGAGTACAGCGTGGATTCTATTTGGATTTTGATCCTAGAACACAATTGCTGACATGATTCTCCGAATTAAACTGTTGTTGGCAATGTGGGTTGATAGCTTTCAGCAGCAAGAAACTTGAGTTGCTTTTACGGTCTCGTTTAGGCCACGCAACGCTATGAACACGAAGGGCGTCACCGGTAATGTTGAACTTCATCCATTATACTTTGCTATTTCCTTTTGGCAAAATGCATTGGACTTGTAAATCGGAGACCAAGCGTTTGTTATATCGTTCAACCACCCGAGCGCTTGCTATTCAGTCGGTTCTGCTGATGCAATCAGAGGTAGGATCGACAGTGATGCGGCCCTTAAATGGAGGTATGGGAAGGCGACAAGTGACTGACAACAAC
>MSTRG.3898.1
CGGATGAAGCACCTTCTTGCGGGTAGCCAGCGGAACTGCCTTACGCATTGTGTCGTTGTGGATTATTCAAACGAAGTCAAAAACGGATTAACTGACAGCTTGAAAAGACTGGTTTTTAACTGTGATAATCGAGAAAGCATCAGTGAGATTTGAAATGGTTTCATTTTCGATTACTTGGATATCCTATCGGTTTGAATCTGTGAAATGCCCTAGAAGATGTGCAATGCATCCAACCGCTTATTTACGC
>MSTRG.15950.1
CCAGCATCGTCGAGTCCAGGGGAAAAGGAATAGGAGCATAAATGTAAAAAGATCAAAAAATCAAAGTAATAAGCGGAAATCAAGAGGACAACGAAGTTTTCGAATGCAACTACGCCAATGACCGCGAAACCTAGCCATCTCATTCAGTTGTCTTCAACCATTTGGCAGGTGGGTCGCGTTAACCCCAACCCGAAAGTCTAACACGTCGTACGTG
>MSTRG.4489.1
GTCCGCGTGCCGGTTCTGGCAATGTTACTCCATCTTACTCATCGTCATATCCGTTGAACATATCCTAAGGTTCACTTTTCTGTCAGTTCACCTGCACTGCCCCCTCCCCTCCCTCCCCAAAGAATGGTTGAAAAGAAATACGGTTTTGTACAATATGCGTTCCACTTTCTGATTGAATTTGAGCTGTTTCTTTTCGCTTTCCTGCTCCAAACTAACCACTTTGCT
>MSTRG.284.1
ATTTTCCTGAATGGCACACAGCCCATTGTATTTAGTTTTACTTTCATCCAAATTTTGTGCAGGTCCGGCTAAACAAAACTTCATATCAAATAGCCCCACTGATTCCCGTTTTGTTTGCTATAACTTATGGCGAATTTCAATTTGGCAGCCCTGGAGACCGTCTATGGCATCTCTCGGCAGACGTCTAATCGGGTGTAATCTGTTCCCAAAAATGTCGGATCTAAAGGTCGTTCTTCATTCTTGAATTCATGTTCATACTTGTGTGGTTTTCATACAAGAATCATTGGATAAACCCACATATGGCAGAATCACCGGTATCAATAAATGACTTCAAACTATACTGGCAGGACGGGACTTCCATCAGCAAGAAGGCTGGAGGCAGGGTGGCCATATATGTCAACTCCTTCTGGTGTGGCAAGTCTGAATTCGTTTACCCATACTCAATGAACGGTACGGATTGTCTAGTTATGCAGTGTCATCCTAAATTTTCTTGCCCTAAGGGCAACATCATGATAAACTTACAAGTAGATCCGCCTTATTCACAGAACACTGATTCATTTTTTAAGATTCTTTTTACCTTTACTTGTTTCCTTGTTGGATGACAACTTACACACCATTGTAGGCGATTTCAATCATGCTTCAACCCAAACCCTAACTGCGTTTGATCTAACTGATCTTTGTGCTCATCCAACCAGGATTTTCTCCAATCATTCTAGATTAT
>MSTRG.7195.1
CTGGAACCACGGTTGGCCTCATGCCTCAGGTGTACGAGTCGGCCCGGTAGTGCCACGACGTAGGCGTAATCTGAGCGAATCGAGTGATTTGGATTTTGACGAGGATTATTGTGTGACTGTAAATCTGTTGCATCAGCTCTTGTATGAAAATCACAAACCCAGCTGTGCTGACCATCCGACTAATTTGGACCAAGAGATCGGACATTCCATTTTAGGTCAAATACACTATTAACTGGCGCGCCTGCATGAGGCCGGAAGTTTTTGCCGAATTGCAAAGGCGGTTGGTCTCACGCCGGACTAGGTGGTCTATTACGACGAGGATGTCCATCACGGTCCGGAAAATCCGACTAATTTTGCTGACCCAAGTCCGAATGGAGGTGGGGACGACGGTTCATCGGTGGTACGATTTTCAGGTCAGTCGATCGACTGGGCCGCAGTACTGTTTCACGAACGTCATGCCGCACAACTTGGCTGCCTGGAGGCTATGATTGTTATGGCGCATTACTATCTGGGTCTACCCACACAGCTAATGTTGGATTGTCCGATAAAGCCGAACCAAAGCGATCTTCGTTCCGGTGTGGACTATCTTGGTCGTGCAGCTGAGGGTGGAGATCGCCGTTGTATGATTTTGCTCTCTCGCTTCCTGGACGTCTCAGCCAGTCTGTCAGACTCAACGCATGCAGTGAGTAAAACTGCTGGACCGGACGACTTTCTTCTGTTGCCCGCGTTGACCTCCGCCAGTCGAGATGCCGTACCGCTGATCTCCTCAGATCCGTGGGTTGAAGCAATCTCATGGTACAAGAAAGCTGTGGACACTGCAGGTGTTACATCGCCGGGAGATGGGGCTCCTGATGAGGGTCTTGATGCTGAAGGTCGATATGATGCGGCAGAGGATTTGCTACCTGTCTATCGTATACTCGCTCGAATGGCAAAAATGTATTCTATTTGCGGCTTTGGTTTGAAGTAGAATTTGAACATGGCAGGTGATCTGTTCACGCAAGCCGGCGAGTTGGCTTCAGCCGCGCGTCAAGGTCGTCTAGCAGCCAAATACTTCGAGTTTGGCGAGGAAGCATACTCAAATTGCGAATGAGCTGCACCAATGCCACCATCCTTACCACATACGGTTACCGTCATCACATATATGGAAGACCAAC
>MSTRG.3463.1
AACCGACACCACCCATGCCAACATTCACATCCGGAGCGTGCAACTTAGGTCCGCTAATCTCAACACCAGGCAAACTAGCGTCAACGTCCAATCTCGGCATGCTCAAATCGACACCTAATGAACCAGGTGTGCCAGATAGATCAACACCACCTCCAACGTCAAGCGAAGGCAACTCACCCGATACGGACAAGTCCGGAACTTTCACATCCCCTCCAACACTGACCGAAGGAACAGCAGCACTCACGTCTATCGCACCACCTAAATCACCTACAGTAGACACATCTGGAAATTGCACATCAACACGTGGAACGTCAACATCTGCACGCACGGAAGGTAGCTTGATCGACGGCCCAGACACGTCCACTGTAGCTTCGGGCAATTTCACTCCGGCATCAGCCGACAAATCGCCATGGCCAAGTTTCACTTTCGGCAAGCTTATTTTTGGAGACCAACCAAATTTCCACCCACGACCCTTCGCTTTACCACCAGCATGCACATCCAAATCCGGAACTCGAACATCCCCGCCAACATCTAAACCGAGATCAGCTTTCCCCGACACCTTGGGCTTCTTCACTTTCTTTTCGCCCTTCGCTTTTCCACCAAATCCGAAGTGGAACTTCTTAGAAGGCACTGAGACCTCGGCGCTGGGCATATCTACTCCACCGGTCAACGAGATATCACCACTCAAATCTGGCCTTACACCACCACTAACACCGGCGTCCAATCCGGGCAATGACATGCTCGCATCCACGCCTGGAGCTTGCGGCAACTCGATTTTGCCGCCGACTTCCGGACCGGAAACGTGCACACCCGCCTCCGGGACTTTCACCTTACCCGAGACGTCCGCGTCTCCGCCCAACTTAAGGCTACCTTTCGGCCATCCGAATTTGGGCAATTTCAATTTCAAACCGCCACCAGGCGCCTCACCTTTCACACTAACACCCAAATCAGCTCCACCAGTCCCGGTGGCAGAACCTCCCAAACTCGGTCCCTCGACTTTCGGTGTTTTCCCTTTCTTCCCAAATTTGAAACCAAATTTAGGCGCCTTCACTGACACGTCCGCTTTCGGTGAACTCACATCCACTCCAACATCACCCAAACCACCAACATCCATGCCAACATTCACATCCGGAGCATGCAACTTCGGACCGCTAATCTCAACACCGGGAACACTGGCGTCCACGTCCATACCTGGTGTTTTCCCTTTCTTCCCAAATTTGAAACCAAATTTAGGCGCCTTCACTGACACGTCCGCTTTCGGTAAACTCACATCCGCTCCAACATCACCCAAACCACCAACATCCATGCCAACATTCACATCCGGAGCGTGCAATTTCGGACCGCTAATCTCAACACCGGGCAAACTGGCGTCAATATCCACCTTCGGTAACTCAACTCCCTTGCCAACATCCATTCCGAATGACGGAACTTTCACGGACACATCCGCTTTCGGTAAACTCACATCCGCTCCAACATCACCCAAACCACCAACATCCATGCCAACATTCACATCCGGAGCGTGCAACTTAGGTCCGCTAATCTCAACACCAGGCAAACTAGCGTCAACGTCCAATCTCGGCATGCTCAAATCGACACCTAATGAACCAGGTGTGCCAGATAGATCAACACCACCTCCAACGTCAAGCGAAGGCAACTCACCCGATACGGACAAGTCCGGAACTTTCACATCCCCTCCAACACTGACCGAGGGAACAGCAGCACTCACGTCTATCGCACCACCTAAATCACCTACAGTAGACACATCTGGAAATTGCACATCAACACGTGGAACGTCAACATCTGCACGCACGGAAGGTAGCTTGATCGACGGCCCAGACACGTCCACTGTAGCTTCGGGCAATTTCACTCCGGCATCAGCCGACAAATCGCCATGGCCAAGTTTCACTTTCGGCAAGCTTATTTTTGGAGACCAACCAAATTTCCACCCACGACCCTTCGCTTTACCACCAGCATGCACATCCAAATCCGGAACTCGAACATCCCCGCCAACATCTAAACCGAGATCAGCTTTCCCCGACACCTTGGGCTTCTTCACTTTCTTTTCGCCCTTCGCTTTTCCACCAAATCCGAAGTGGAACTTCTTAGAAGGCACTGAGACCTCGGCGCTGGGCATATCTACTCCACCGGTCAACGAGATATCACCACTCAAATCTGGCCTTACACCACCACTAACACCGGCGTCCAATCCGGGCAATGACACGCTCGCATCCACGCCTGGAGCTTGCGGCAACTCGATTTTGCCGCCGACTTCCGGACCGGAAACGTGCACACCCGCCTCCGGGACTTTCACCTTACCCGAGACGTCCGCGTCTCCGCCCAACTTAAGGCTACCTTTCGGCCATCCGAATTTGGGCAATTTCAATTTCAAACCGCCACCAGGCGCCTCACCTTTCACACTAACACCCAAATCAGCTCCACCAGTCCCGGTGGCAGAACCTCCCAAACTCGGTCCCTCGACTTTCGGTGTTTTCCCTTTCTTCCCAAATTTGAAACCAAATTTAGGCGCCTTCACTGACACGTCCGCTTTCGGTGAACTCACATCCACTCCAACATCACCCAAACCGCCAACATCCATGCCAACATTCACATCCGGAGCATGCAACTTCGGACCGCTAATCTCAACACCGGGAACACTGGCGTCCACGTCCATACCTGGTGTTTTCGCTTTCTTCCCAAATTTGAAACCAAATTTAGGCGCCTTCACTGACACGTCCGCTTTCGGTAAACTCACATCCGCTCCAACATCACCCAAACCACCAACATCCATGCCAACATTCACATCCGGAGCGTGCAATTTCGGACCGCTAATCTCAACACCGGGCAAACTGGCGTCAATATCCACCTTCGGTAACTCAACTCCCTTGCCAATATCCATTCCGAACGACGGAACTTTCACGGACACATCCGCTTTCGGTAAACTCACATCCGCTCCAACATCACCCAAACCACCAACATCCATGCCAACATTCACATCCGGAGCGTGCAACTTAGGTCCGCTAATCTCAACACCAGGCAAACTAGCGTCAACGTCCAATCTCGGCATGCTCAAATCGACA
>MSTRG.9766.1
GGGCTACTCCACGGTAAGATTATTACCCGTTTCCGCTCATTTTCGTCAAGGGGTTGTTTAGTGCCTTTCAGTCGAAAACCTATCAAAGAGTATTTTTACAACTTCCACTCTTACAGACTCGCTGAGCTTTAGCTGGCAAAAGCTCCAGTAAGCTAGTTTGTGCATGTATCTATTTCCGACGATTTTTGAACTTCTTCAGAAAAACTGACCTAAGACTATGGGAAAATCCTATGCAAAATTTTAGAAATTCACCGGTGAGAAACAACCTTAGCAGACAACCTACTGTTTCCATTGTTGCACAACGTAGTCGGTTTTATATAACCCTGAATCATAATCTACCTAGCGGACCCTCAAATCTTGACAGATCTGCCGGTTGCTATTGAGCTTTTCTGTCCGCCACCCCCCTTTCTGTATTCAGCATTCACTCGGTCTTTAAAGTCTAGACCCTGAATCGCCCTCTGATTCACTCCCATCCTTTGTATCGGCTATACTTTCACGGCTAGCGTGAACCAACGGATATTTTTTCTCACCTCTGAATTATCAAGCCCTGCAATATTGTTGCCCTCTGGAATTCCGCATTCATTGCCTGCAAGTATTTCCTCTTATTCACTGTTGTTTTCTAGAAACCAGACTGTTTGTATTATCTGCTGAGTATGCAACAGCACTAGTCGACTCTCTGAAGCTCAACATTATAATGAGCAGCTCCACTGGAAACTGACCGGCCGGATAGGTTTTTCCGCGCGTAGCCGAAATCCTCCCAGTCACTACGCCAGGCTACATTCCATTGACAAACGTACAGAATGGAGCGCACCACACCTCAGGCAATTTCCCACAAAAGGTAGCCCGCGTGAATCGCAAATTGAACAGCTTGGGAGAGTGACCGAACTTCTGATGCAGCTTGTGAAATTGCTCTGGCCATCCACGTAAACTACAGACAGTTACTTATTTGCCACGTACAGCTTTATCGGCTGTGCCCCTTCTGAGGTCCCGAAATGAATGCGAAGTTCAAACTACGCCACTGTATTTAACGTTCCTGATGGCCTCCCGCTCATCACTGGAGGAGGTGCTTTGTCTAAGGTCGCGGACGTGGAACGGGTAATATGCCTAAGCATCGTGCCATGCAAACGAACACAGCTTTACCAGGGCCCTTGCTTTTTCCGTTTTTTGACTTGCCAGGAGCCAGTGGGTCTATTCAAAAGCAGTGTTATGGCCTTTGATCCATCCCACAAGGACCTCAAAGTAACCTTTGACAAAACGGCGCTACATAGTTCTGAGAAACAGCCAGGGCCAGAACTTACCAAAAAATACCCTTTGCACTGCAATCCCCAGGGAGCTCCAAGCAGCCGACATCTGTCGGCCAAAAAAAACAACTTGAAGTGAACCTTGATGGAGCGCTTGAACTTCTCCCAATCCGTCAGTCTCCGGGCGCCCCCAGACTATTAGGTCGCGTCTTAGAAGCCCAGTGGCCCAAATTCACTAAGTTCTGCCAATCAGCCGTGCCTTAGGCATCATAAACGGCTATCCAAGTGTAGCCTGCTTTACCTTGCAACCAGCCCTGAGTCTCCCAAGGCGACGCGTGAAATAACTCTTGATCGTCCTGAGCCTCGATCTTTAGCCAAGACCAAATCCTGTTTTTCGGAGGGTACCAAGCCACAGTTAAACATTCTCGACCGAAGCTGTCCTGTCTTCCTTCTGGGCAAAACCCCACCACCCAACCGCTACAAAGCAGCGTCGCTCGGACCGAAACCTCGTCCTTGCGATGTTTCCTGTCACCTCCGGGCCGGAAGGTGGTAACTGTTGGAGCCTAGTCTCCCGTGCCTTTAAAGGCACCAGGGGAAGCCTCTCGCCTCAAGTCAAAAACTTGTCGGCCCCCTCCACTACCAAAGACCTTTGATTCCAGCATGCCAAATATCAACCTCTCTGTATCGATAGGTCTTACAAAAAAATTTAGGCAAATGGATTCCTTAATAGTTTGCCACTAGTGTCAGTGACCACAAATTCCATTCCCGAGCTGGGCATCTTCTCAGCCCCCACTTGCTCCCAGCAAAATTCCGGCGCTACTCGCTCTCACGAGGCTGACACCGATAACTCAACGCACAGATCTTCATCGCCGACCCCGCTTAATTTATCATTCCTTAACCTCCCCTGCCTCTACCCTTAACCCTAGCTGTTTCATTACCATCCCAGAATTCTCAGTCTGTTCCACTCCTCCCGTTCTCATCATAGTCCTTTTACCCAAAGGAGACTTCCACCAGCCCCTTTCACGCAAACTTCTTCCATCTTGTGCCGCTCAATTCCAAAACCTATCCTTCTTCCCTACCTCAGTGAACAACTTTCCAGAACCAACTTTATTCCAGTCGTCTACTTCTGTGGCATACCAAACCCAGCAGGCCATTTATGTAGCGTTGAGTGTTTCCGTTATCTTTTTCCACGTCAATCGTAATATACCACCAATATTGGTTACCGAGGGCTCTCCACCCGATCTGGCTCCACTGGCATGAGACAAGGCCACTCTCTATCTTGCCACTTTTTACCTTCGGAGGCCCTTTTTTACCATACAGTTTAAACCACCGTCACGGTTGCCATGAGGGGTAAACAATACACTCCATATTTCCGCTGCTTTACGTCATCCGACCATTTTACCGAATTCTAGCACATACTCCCTGTTGCCGAAAATGGTCGTTCGCTTCCGAGTAAGTTTGACCGTATGAGACCAAGAGCCATCCTAAAAAAACTCATGATATACAGGCAGCCGAAAAGGGGGCCCGGAAAACACCTTACCCGAGCACTTTTCCAACACCGGGTTCGAAATATTCCGGAAGTACCGTCAAATTAGACTTGGTGATGCTGCTTGAAGTTCTTCCGGCAAAACATCAAAAAATGTATCACCGGCCACCCCCTGGTTAGTAATGCTTGCGGCTCCATTTGGCTACTACTCCAATCCCGTCTCCCAGGCGTATTAGTGGGTTGCATCCATGGACCCCTGGCCGGGGCTAGCTTCGCCTCGATCCCATCGACAGGGCTTTCAACATGGGGTCTCACAATCCTTGAAGCGCAACAAACATTGCTGGTGACTGCAGTGTGCCTTAAGTAAGTTGGCCGCTGCTCTTTGGTACTGTCATTTCCTTCCACTTTCTCTTCTGTCCTCACCAGTAGGTTGAATATTCTGGATTCCCTAATCACTCACGGCCCCTCGGAGGCTTCTACTGAGACACAAGGTTACAAGCAAATTCGGGCTTCCATCGAGTAGTCCGAATCTTGCAGACTGGACGCTAGCTCAAGGCATCGTTCGATCGTTCAACCGACGTGATTTCTTTCTAACACCTACTTCTCAACGGCAGCAGACTCTTTGTAGAAAAACCCTTCTGTTTGGCCCACTAAGCATGACACTTCCTCCGATCAGCGCCTTCCGAGGAAGGAAATCTGCACAGACCTTACCCAATGCGAGATCCTAGCTGGTAAGACAACAGCCAATGTGTACCTTCCCTTCGATAGCTCGGCATACTACCTGGCCCGCATTTCATGCTGAAAATTAGGTACCTGCTCGTCATTCCGTCACTGCCACATTGATCCTGCTCCCCAGGACCCCTTGCAACCTGGTCGCAATCTCCTGGACTGTTCAATCTCCACAGCTGTTTGACAACGCCAATATCACCCAAGCGAATCCCGCCGGTTCGGGGCCCGGTCAGATCCACAGCTTTGGCCGGCGCACATCGGGCGTGCAGGACGTCTGGGACGATGTGCCAGCGCAGCTGGGATGGTAGATCGCGCCTCCCGTCACCAAAAGTGGTTTTCAGGTTGGGTGTCCAGCGCACGGTGAGCCCCATCCACCAACACCGGTTGCGGCAAAAAAACATTTGTACGCCCGAAATGCTGCAAATATTGAACTATCTCCCCCATTTATAGCCTATTTTTCGTCGTACTGGTCTCCATCGTCGCCATCTTAACCTACCGCTCATTAAGCCCGGCAAAATCCACTTTCCCTAGCACATAGTTATCGTGGGGTTAAAAGACCTTTTCCGTACTCGGCTTGCTGTTCACGATCATTTTTTTCTGAGGATTCGTGCCAAACCACCCACTTGTCCCATTCACAAACTTAACCATCCCCCAAGATAAAACTCGCCCTTTTTTATCACATTAACCGACATATTTGAAAAAGTCGCATTTATTGTTGCCGTGCACTTCCGTCTCACAAGATCCAAACAGTGTATTTCACTGGGGACTATTTGTCTCCAGAGCATCCCAACAGCCGGAGATATTTTGATAGTTCGCTCTCTCTATCAGTCCTTCTGTTCGGCCACACCTCTGTAGCATTGCAATGTCATCACTTTGGAAAGACTCATGCCCTCGCCATATATTCACTTTTGACAAACATCTGCATAGCAGCGTTTTGATCCTTCGTCATCACATGATCCACCTTTTACAAAGAACATCAACAGATAGTATTTGGCCTGTCAACTACTCCACCGCCCAACTTCACAATCGTATTCATCGGTTGTTTGGTGCTTTTTCATATTCGGTATTCTATCTTGGTAAGTCCTTTCAGACAATTTTGATCTTGCAGCCCTCTGGTCATCATGTTCAGCCCTTAGATAACGATAATCATCACCTAAATACTTACTTGTCATTCAAACACTCATCTCGTTTGCAAACCGTGTATCTGCAACTATCATGGCTAGGCATCACAAACTGATTTGTCGCCCAGTTTCCACTTCCACTTTGATGCATCACATTCCATCTTTCTGAAAGTAAACAATGTGCGCATTGATTACCTGTCTACATCCGGAGACTTCTTTCACCATAACCTAGGCAATCTCTCTCTACAAATGAGTCCTTCACTGGGTATTTAACTGAATCAGCCGATATTCGGTCACTGAACGTTACAAAGGTGATCTTCGAAAGATTTTTCTTGTTCTTTGTCTGCAAATTCATTTCTTTCATCGTCCGATTTTTAAGCCTAATCCATGCCATACTCCGCGAAGCGCTGTATCTGGTTCACGTCTTCCATGTAAACTTCTTCTCCCTCAATGTGAACAAAATTTCCGTCAGTTCTGTTTGATTCTCTGGTGGCACAGTCCCTCTTCTTGTAATATTTGAGTAATAGTCTACCACTTCCGACCAGCTCCACTCTGACTCGGCGGGCAATATTGTCTAAACATACGGGCTTAAATATTGCCCTACT
>MSTRG.18709.1
AGAAGCATCACAGAGTTTTAATTTGACAAGAAAATAAGTGATGAAAAGTTGTCAATTTTCCACTGTTATAGGACAAAATGAAATGAGTGGGTAGTGGCAGTCATGAAACACTCGATTTTTGCCACATATTTGGGCATAAGTTGTTGGTCCCAAAATTTGAGCTTCATTTATTTGGGGCTCAAAGTCAAATTTGTCTGCAAAATATTTCAACGCGACCCATTTCAATTCCTTCGACTTTTATAATCTACCTATAGAGATCAAGGGAAGAATTCGAATTAGACGGCCCGGTCGTAATTTACAACTTCGATAGCGAGGAGAATAATTCAAGTTCGCGATAGTTTTAACGAGAACGCCCGGGGAATTTTCGTCACCATGATTAGCTTGCAATCGAGGCGTTGATATGAGACCGTGTGAATCACGCGAATAGTCAAACTGTTCCACCAAGTCATCTACTGATAAACCG
>MSTRG.8676.1
GTAAGTCCTAAAAATTCATGTGTTTCACTTTACAGATGATAGACAGAAAGCGAGAAGGTTGAGAAGTGGTTCTGCCAATAGCGCTGATGAAAACCAGGATTTCCACGAAGGACATGTGCGCCCGCGGCGCTTAATGTAATGGGAACATGTTTTGATTGGTAAATTTTGCAGTAAACTATCACATCTATTCTTGGCCACCCAGTCAAGCTCTAATGAATCGAATAACTGGCCTGAAATGGAAGACTGCCGAAAACATTCTGAAGAAGAAAACGCTCCACCAATATTTCAGTCTTATCCGACACCTCAAAGCACACTGGAATTAAGAGAAGAAATTCCATCAACATTAATGACACCAAGAAGAGTACCTATGAGGAAAATGTCCAACTCGAAGGACTGCGTTCGTGTGGAACCGATTAGTTCTTACTTTTACAGTCCACCAAGGGCTGCAAATGAAGCAATGGAGTAACGGCTGCAGTAGGAGCAACACGACATTGAAAGTATGAAAG
>MSTRG.3450.1
CGCGGTGGGGATATCGAGAAAATCATTAGCGCAGTGCTAAGGAGGCATTATTAACAAGAATGATACAAGCCCAGGAAACCAGAGGCCAACTGAGGTTCTGCAGATGGAATAAATTTTGAACAAGAAAAAAAGGGTGGAAAATCGCTGCATGCGAAGAGGATAGCGATCCATGAAGACAATGCAGACCCTGAATGACGGATTTACCGGAGTTCTG
>MSTRG.3075.1
GGATGACTTCTCTGTAGGGGCCTAAGTACAACGAAGGCATTCCGTTATGTGATAACCCGATGAAGGTGGCGACGAGGACGGCGGGGATGTTGACTTTGATGATGTTAGTGTGGGTGTGTTTGGATATTAGATTTTTTTGTATCATTGTTATTATAATGATAAAAATGATAGTAATAATAGTTATTTTGATGAATATAATTTTCGTTTCAGTGCTTCGAATGGGATTTGCTGGTGTTAGGCGAATGAGTACATGAGGTGAGTATTGATGTATTAGTGCTGATTTTGTTTCTTGGTGGATGCTGTACAAGCTGGAGTTTGTTGAATGTGTCTGTGTGGATGTGCGTGTTAGATAGAGAAGCGATGTGTACGACTTTGTGAATGAGTGCGTTTTTATTAGTTTTGGAATATGGCACGTGTAGCACTGTACCTCGTATGTGGATGATGACTTTGTTCCGCCCCAGTCTGACTTGTGTCGTGCTGAGAGGATTAGTCTGAGTTGCTTTGGCATGAGCATGCGAGGTGACGAGTGTGGTTGTGTCGTGTGTTTGTTTGTTTGTTTGTTTGTTTTGGTCTTTTTTGTTTTGTTTTGTTTCGTTTTATTTTATTTTATTTTATTTTATCTGTTGAATGACTGAATGGTGGATGGATTAATTTGTGTATTGGTGG
>MSTRG.4672.1
CACGCTAATCAACCGTTTGCTTCGAAAATACAACTCTCCAAGGTTTCACTTATTACTTAGAAGTTTGAGAATTTTAACAGCAGTCCCAGAACGGTGTTTCGTGCAACAAAATACTCCATAAGAATGTACTTGAAATGCCCCGAAGTATTTCTCTGCAGGATCGAAACAATTGCATTTTCGCGTTGTATTACGAAGGAATGAATAAAAAAGTATTGTGACAAGTCTGATTTGGAAAGACCGTAGTATGCAACAAGTCACCGTCTTTTGGAGAAGCATTCGGCGATGTTGTGCAGTTTCATTGCAAGCGCATACGCGCCTTTTCCATATGACTGAATGCAGAATCACAATCGGATTTGACAGTGCACATGGCTTCTCAATTTTCGCAGTTCTCGACCAGCTAGTGGCGTCATCTTCCAG
>MSTRG.16106.1
GCTTGCTATCCCGAATTACCCGGAGGAGTTTTGTTAACTCTGAAACCAAAGTTTTGCCCCCATCCTCGAAGAAAGATGGAGACAACCCATCCGGTCCAGCAGCTTTTCACCTTTTCAAGTAACTTATCTCCCGCCTAATTTTCATTCCTGACGGAGAAGTGAAATCTATCTGCATCGTTTCCCTGGCAGCTATATTCCGAAGGTCCAGTG
>MSTRG.5630.1
AAGAACACGTGAAAAAGAAGAAGAACCTTCGTCACACTACGTCAAAACAGCAAGGCGCGCTCCAGCTCATCAGCTCTGGTGATTAGCTAGATCAGCCTCCCTTCTCCTGTACTTCATACAGGGCAATCAATACAAGTACAAAAACCATCAATCGCTGTCGTTCTGCGTCTTTATTCGCTGGACGGGAATTGAGTCAACAAGTCGTGCGTTCGACCAAAATTGGTGAGCCCGTTCCAAGTTATTATTAATTTTTATTTATTTATTATATCGTCCGTGCCCTTCAGCGTTCCTTTTGTTTTCGTTGTGCACATACGTATTGAGCCTTTTTTGGTGTTAATTTCGATCAGCCATCGTATATTTATTTTGCTGTCTATTTGATATGGATGACGCTAAGTTAACTATGTCTGACCCTGCGGTGCCTGAAACGCTCTCTATTGCGCGCCCAGTGAAAGCGTTACCTTTCATTCCGGGTAATCCC
>MSTRG.6717.1
CTCTGAGGTGATCTAACGATTGATGAATTTCCTCACGACTCGACCGAGTGAGTCAATCGCTCAAGACTAGACCGAAGGGGTATCCTCTCCCCGCTCTCTTCCAGGTTTCAAACTGCAAAAAAGCGATTTAGTGCTGAAGAAATGTGTGGCACTTACGTGGCTGCGACATGCAGTGTACGCAAAAGTAGTTCTCTTCGTTTTGAAAATTGGCACATTGGTAATGCGCCCACCGAGTGCATTTGCAGCATTGGACCCAATTAGTCGTTTCGTCCAAGCCCATGGAAGGGTCTTCCATGTGGCAGATGCTGCAAATGTCCTGGCGTATGGGTGAATTCGCCAGGTCGAAA
>MSTRG.12433.1
CAGATGGAGTAAATTTTTGAGCAAGAGGAAAAAGGGGGGAAAATTGTTAAGAAGTATGTTCGGGAAAATCAACGCATGCGAAGAGGATAGCAATCATGAAGACAATGCAAACCCTGAATGACGGATTTACCGGAGTTCAATAAACGGAATGAGTTTTGAAGCAGGGGAACATGAGACCAATTTTGTGAGAGTGAACACTGGTGGATATGGGAGAAACAGCAGACCATAAAAAGGTGAGTTTAGATTCAGGACCAGTAACATGTACCATTCTGAAGTAAGAAAGCGCAACTGGAAGGTCTTCGGGAAGTGGAGAGTCAATTTCCAGCCGGCTACGGGTCGTAGGAAAGATAAACAGTGGTAACGGATGATAAAGTGGGAAATCTCCGCATGGACTTCAGAGTTATTATTCTGTTTCACTGACAAATATATATGTATGTGTTGACACATTTGCCTTCA
>MSTRG.2098.1
ACCACTCAAACTGCGGAAGTGAGAAGACTTATAGACCTGCTTTATAGAACATTTCTGATCAAGTATGCTGCTATACGGAACAAATTACCCCATAGCATATATTTTATAGAGCAGTTTAGGAGGTTTAAGACCCACACAAGCATATATCCCACAGTATAAAACTATGATCCAAATTACAGATCAGTACGTAAGTGAATAGCGG
>MSTRG.4537.1
AGAATTTTCTGTTTTCCGATAAATATTTCTTCAACATAACAAAAATAGAATGGATATATAACGAGCCGCGCTGGTACGACCTAGAAATCCAGGTCAATCATTCGAAATAAACCAAACCATTTGCTGCGAGTAGTTTGTTCAACTGGTCACTCTCGTAATCCAGTCTGTTCAACCATCGACATTTGAACGATTCGGCTGAAATCATCACGTCCCTCCTGCACCGAAGAATCAGTGTCCAAACGGACATTCATATAGTCTTGTTAGTTCAATATTCCCATATTTA
>MSTRG.1761.1
CTGAACTGAACTGAAGTGAGCCTTGAATCAAGGCGCGTGTTTCGGAAGAGTTAAGCTCCGCTCGCGTTGTGTGTGCGTCTTGTCGCTGGCTCGGGTATGTGTTTGTGTACGGAAATAAGGTTATCTACAAAACTTCTTGTAAAGTGCTCCGGCTTACATACTAATTAAAATCATCGAATTCATCTTCAAAAAGGCCTACTTGCTTTTCCTGGGTTGCCTAAGAACACCAGTCGTCTACCAGTGCTACTGCCTCGTTGGGTGCACCGTGGGTAACTGAAATAACCACTTTGGTGCTTTGTTTGTTTTATCAAGGCTTTTGCTGGGGCATCAGCTATAACGCTGGACAAGACTACACGAAAACGTCTGCATGCACTTCCAATATAAACGCCTCGAGTGAGTAGAGATTTCAGTTCTCGAACGCAATCATCCAAGCATTCTATCACATCTGCGGGTTTCGTCATCCCACAGTATTGAGAGACGCATTTGTACGGCTATCTGTCGTGCAAAAGAACGTGCCAAAGATCCTGGAATTAAGTCTGAATTAATGGGTGGAGTAAGTAGACACAACAACGAACCGTCTTCCTTCATATTTGTGCTTTCCGCAGGGATTTCTGAGATACCGTCTTTTAATAAAGGTCTATACTTTAAGCAGTCAAGTTACCTGAGGCGTGAAAAGTATGTGCAAACCACGAGTCCTCCTCGTCTTCACTGGCCT
>MSTRG.16312.1
CACCTCTCCTTCCCCCAAGGAAAAAGATCCAAGGCTTGCAACGGATCAAAGTATTCGTAGTATTACCAGCGACAATTGTATCAGTAGTACCTTCATTAGAAGCAGTTGTCGTGGTAGTATCCAAAGCAGTAGTATCATCAACAACATTGTTCGAAGTCGTAGTAACAGGAACTATGTTCACAGCAGTAGCAGTACCCGCAGTAGAAGTAGTAGTATTTGTAACAGTAGTTCTTCATAGCAGCATTCGTAGTAGTAATTGTATCAGTAGCAGTAGTAGTAACAGGAACCGTATTCTCAGTAGAATTCAC
>MSTRG.2278.1
CGCTTCGAATGAAATGGATAGTTCACTGTAAACTCCTACGCGACCAGAAGTACGAGAACCCAATGTGCTCAGTAGATTCACGAACTACAGTGGCATATCTTTCCGGTGAAAAGCACTGAATAGCACTGTTTGATCAACTGAATCGAAGGCAACTTTCAAGTCCAGGAAAATCATTGTTGTCGGTCGATAGCATGTTTGATATGTCCCAAGTAAATGTTGAAGAGTAAAGATCTGGTCCATGTATCCTAGACCCGGACGGAGTCCGGTCTGCTGTTCGCGGGCGTTCCTCTCGCGAGCCGGTGTCAGACGGCGCAAAAAAATCGAGGCTAACATTTTAGTAACTATCCGAACTGAACTGGTCCCACGATGATTGCTACAACCATTGCGTATTCCCCTCTCGAAGATGGGTTCAATC
>MSTRG.93.1
CAGCCAACTGCAACGTTGTCTCCCAGCGCTTCGGCCACAACGTCACCCTCGTCACCTGTTGCTCCCAGAAGCCAAAATCTCGTCTGCACTGACATTGTCACGCTCCCATCTTTAATCGACAGTCGACATAGGACCTCTCGCGCTCCAGCTAACCGGCCTACTACCCATTCACAACCCCCACCTCGGCCATACACACGAAATCTCGTCGCTCACCCTAGCGCTAGTCCACCAGCGCATTTATTTGGTCCCCCGGAGATCCGCGTACACCACTGCTACATCCCACACCCACAAACCCAGACCCCGCCGTCTTCACGTCCACAGATGCAGTACCATATCACAAATTTTCCACTTAATGTACCACCTCCAAACTCGAACCATGCAGGACGAGTTACCAGCGTCGTTGCCAACCGGTACCACAACATGTTGCCCGCGCCCGACCATTTTCCACCTCATGGTGTGCCCCATCTAAACCCTCCGCAGCCTCAACATCCTCTGCTCCCCTACCACCCAATATCGCCGTATTCTACTCCGACACCACTGCACGCTATGCCAACTGACCCTTCACACCAAGGCCCCTTTCATCAACAGCCCTTTCGCTACTACTCCACCCCCTCACACTCTTTCCATGGAGCCTTGTGAGATGCCTCCCACCTCAAC
>MSTRG.4543.1
TCACCGATCACCAGGCTGTTAAAAACCTGGCTTCCAATAGGGTAACTACCGGATGGCCGGAGAGAGGCTATTATTGTTACGCTGTTCAAAGGGGGCGACAAAACCGCGGCTGTCAGTTACCGTCATGTAAGTCTAACACGTATCGTCTGCAAGATCATGAAAAGTCTCAGCAAAACAGGTGCAGGAACATTTAGAACGCCACCGCCCCTCCAGTTCCCAAAAAATG
>MSTRG.8910.13
CTGACGTTTTTCGCTTTTTTTTGTTTTACTGAGGTGCGCCATTCTGTCACGTGATCCGTCGAAGGTTACACGCTAGTAGTAAGTCGTCCTGTACCGAGTCTTCACTTTCGTTAATAACGACGTTTTGTGTCACGTTTATGCTGTTATTTCAGTCAATGAATATCGCCTACATGTTTAATGTCTACTGCAGTGTCCGTCTATTCCTTATTAGCTCATTATTTACTAATTAACGGAATGGCTGTATTCGTTGTCATGTTTGATGGAAGGTACTAAGTTTTTCACGTGACTAGTAGATTTTTGCAATTATTCACGAGATACGCTTTATGTACTGCTATATGCCCTTTAAATTCGAACCATATCTAGTAGCTATCATTGCACAAAATGAGACGACACCGCCGTAAGCAAGTGTCACTTCCTGGGTGCTCGAGAACTACCATCTGGCGACGTCAAAAGGCTTCAGTCAGAGCCGCTTATGCCACAATGGAATCTTTGAAGGCCTCGGATATTGACAATTGGTTAAACGCTGTAAATGGTAATGATTTCCACGCTTTGTGAACCTTGATGGCCATATAAACCAGATGATTTGGTGAGGATGTCATCATCCGGGGCAATAAATGCGGACTGCGATGGTCATCCGCCACCGGTCAACTCAAAGGCATATAAAGTGAAGGTCCATAAAGCCGCCGATGACTATGAACAGGCTGTGAAGTTGCAGCGAATACTAGAGGATACGTCCGACTTACCATCCACGGATGCGACGCTGCCCATGGAACGTTATGGGAAACGACCACATAAACCCGTATTTTTTTCGGAATGTGACAGTGATGATCTGGAGCCGTCAGCACGGGCCAGTAAGAAACTATGGTCTCCCGAGCCACCTTGTTTAGAAGACCAGTCAATTTGCCTTCCGCGTACCCCGTTGAAGTCACTGGACCCAAACCATAATGTGCCAGCAACCATAGCGTAAGTACCATCGCTGTATTCTCACAAATCATGTAGTTGTCCATCCTTCGGGAGACCTTGGACTTCCACCCCAACGGTGAGTCCCATGGCATCAACAAGCCGTACGGTGGAGGAAAGGCCATCCGCTTCCAAATCTCGTGAGAAGCCCAGTCCTCTTAACAAGGAGGCCAATTACGGTGAGAGCATTATGTGTAATAGCAGCTTCACTAAATACTTATTAACTCACGCCAGCTTTCTTAGCTTCAATCAAGAAAGATACTTCGGAGTTGAAGTGCCAAATCGCCGAATTGCAGAGGAAAAATGCGAATTCGACGTCAAAGATCGTGTCCCAATGGGGGATCCCCGTAGACAGTGTTGATGACCTCGCGTCTCTGAATGAACGCTTGAAAAATGACAGCTACTACGAGCAAGTGGTAAGAGATAGTCCTTTTTTTCTATTATTCAGGTCACATTTTTGCAGAATGTTTCCGGTACCAATTTTGGAGATTGCACAAGGGATATGATGCGTCAGCTAATGACGATAAAAGTTCTCGCGCAGGTAAACATGAAGGGTGCACACGGAAGACCGGCCTTGGCGGGAACAAAAGTTTGTTCTCTTGTGATAGAGGCTGTGTGCCGGAAGAACTATCCTGGAGCCACAACGCAGCTCATCCGAGAGAAAATGCGTCGTTGCTTACGAAAGAGTAGAGCTAGTCATCAAGAGAGTCGGTATGAACTGTATCGCGACGTCGGCACTCAGTGCAATACGTACGACGCATTGGAAAACAGCAATTCCAGCGAACAGTTCTCATGCGACTAACGAGTACGAACGAAAAAACTCGGTAGATATTGTAAATCCCTTTACCATTGTACAATTTACCCATCAATCCATGTTTCTTGCGTCA
>MSTRG.6179.1
CCTCTATGTTGTCGGCTGTCCGCCGCTCCGCCGTTTCCAATCCTGTCCTGCGAGTGCGAATAGAATGCGGTGAGGCAGACGCTGAGCGAGCATCCGCAAGACGTGGCCTTGCCACCGCAGCTGACGAAGAGAAACAATTGCTCTGAGTGACAAGCAATCCACTCCAAATACTTTCCTTCACACTTCGTCATTACCGATATGATGCTACTACCATATTGGTGCGATTGATCGTGGACACGACACCGGTGGTCAAACACGGTCAACTGTTGCAGATCTTCTAGAATTGGTC
>MSTRG.2858.1
GAATAAGTCTGGATCAAATGAGGTTCGCCATTTGTCAGGAAGTCGGTGCGTCGTGCAATGTGATTAACGAGAAAACACTAATGTCAGTAATACTGCGTTGTCGATGGGAAATTATAATTAGGCAACCAGTTAGAGGTTAGTGAACAAGCTCGTTTCCAATAGAAACGAGATTGTCCGCTTATTTTTGTTCTCTAGATGTGCTCAGTTGAAACAATCGGGCAGTTGGAATTTGTTGAAAGGGAACTAATCGACAGTGCCCTTCCGAGGAAAAATAATGTGGCAATTCGTTCACCGCCGACCCGTCTT
>MSTRG.13487.1
CTCAGATTCCACGAGCTGAGTCAAACAGTGACCAGAGAGTAGTACCGTCCGGTAGGCGGTTTCTATTATTCTACTTTTATACATTCGGAACCTAATTACTAACCGACATGCTTTCGTGAACTTTATTCGTGCACCAAACATTTACTTATGGCCCGTGCATTTCCGCTGTGGAACTGTATACTGCGTTTGCTCGAAAACGGTCAATTATCTTGTCCTATTTTGTCTATTTTGCAACTTTTATTTGCCTAGCCAATGCGTGATTACACTGGCAGTTGCCCTGTGTTCTAGCTTAAAAAGTGCTTACCTCACTGAGCTTCAGAGCTGATTCGTTAGATTTTTGGCGCCGAAGAAAGTCACACAACGACTGTTACTATCAAACTATCGTCGCTTTTTGTCGTTGACAAGGTCACTTTCAACATCGAGGAATACGATCTCAGCGGACCGTGCGTTAGATTTATCAGATAAGCTGTCTACATGTTCCAAAATGAAATTGGTGCGCATCTATACGGTGGACAAACGATAGAAACAGACAGCTTGAGACTTTTTTAATTACATACTTGCGCATGTGTGCAATGGAAGGGATATATCCCATAACCACAAAGGCCCAACGCACTACTGGGGATAACTGGCAATCAAACCCTGAGACTTGGAGTGGATAACCACATAAGGTCCGAATATGACAAGAAAAGACTGAACCTTGACAGATCCAAAGCGTACCTAGGGAGTCAGAACAAATGTTCTTAAATCTCGATATAAATTCTCTGGATTAAAGGGGGGATTTGGAGAATCTTAAACTTTTTGTCCCGCAGGTCAGGGTATGAATAAGCCAACAGCTTGTAAGTTTTTAATTCAGAAGCTGATTAAGGGCGTCATAGACGATTTTTTACACCAATGTGCATGAGTGCAGTGGAAGGAGTACACTGCAATACCTCAAAGCACTATTACACCAGTAAGGAGAGCCGGCAACCAGACCCTCAGAACCGGAGTGCCGGACTTACGAAGTGGTAAATAAACGATCTAAACCGCTCAAACATCACCGGTTGAATCTCCGCCTGATCTCTTAAGAGGTGAATTATACACAAACATGATCACCCGTTCTCGCACTCGACTTTACTCTCTCGCTCAGTTTCAGTGTACTCAGCCATTAACCTTGCACTTCTGTGCTCTGGTTTCGGTTGCTACCTTCCAGCATCGTCCAGTCAACAGCAAAAGAATAGAGACAAAGTGAAAACGATTCAAGAAAAGCGGAAATCACGAAAATAAAGAAAGAGCCCGAATGCAACCACGGTAGAGGCCGATACATCTAATCATCTCACTTAATGTGTCCGGCCATCCAGTAGGCGGGTTACGTGGACCCCAATCCGGAGGTCCAACAAGTCCTACTTGGCCAATCCCACTGGTCAGAGTTTTCATACCTTCATGTTGTGGACTGACCATCTCTACCTACCTTCCAACCAATAACGGCCTCGGAGAACAGCGTACATCCACCGGTGGGCATATGTAACACATGTCCCAGCAAACTTAACCTGTTCAGATTCAGTACTCGATCCACAGACTGGCCTCTGTTTCCCAACACCCTACCTCTAACCTCAGCATTGCTGATACGGTGTTCCCATCATATTCAGGCAATGTTACGGACACATCCACGTTCAAACAGACATTCTTCGCCTATCTTCTGCCCTTAACGGCCATGTTTCTGAGCCGTATAAATGAACGGACCTAACCGCCGCATCGCAAATTCGACGCTTGACAGACAACAGGATGTCACACCAGCACCTCAAACGACTCAGGCTGGCTAAAGCCAAACGCGCCTTCTGTATACGTGATGACACTTCATCCGATATCTGTCCACTTGTTGAGACGTAACTGCCTAGGTAACAAAATTTATCCACTTCAGCTAGAGCTTCCCCTGTCAACATAAGATTTGGTGTTGAACCAATCCAGTCCTGCAGCAGCATTTTACACTTTGAAGGTGCAAAACGCATCCCAAATATTGCTACACTGTTGTTTAGGCTATCTAAGAGAGCTTGCAACTTACCTGGATCTTCATTCAGAAGAACAATATCATCCGCGTATTCCAAGTCAAACAGATTACTGCCTGGGCAGAGATCGATGCCACTATTTTCACACAAGGACACGGCTATCTCAAGAATCAATTCAATTACAAAATTGGAGAGGAAAGGTGAAAGGGGGCAGTTCTGACGGACACCACTTTCCGTGGTGAACTCGGGTGAAAGACTGACGTAAGCTCGAACTCGGCCTCGGTTGTTTGCGTACAAACATTGGAAG
>MSTRG.16790.1
CTACCGTTGTCCTGTTTTTCCCGTCTTGTTGATTTTTTGCAGAGTGGTGTTGGTTCTTCCGCTTGCAATGAACGTATGAGCATCTTTTCTTCGACCATGTAGCAGTTTTTCTTCCTTTTCGTTGGATCATTTTTGAACCTCGTTTCTGGTGGAATGAAGAATGAAGAAATGCCTTCAGTCTGCCAGTGTACCACGTTTGGTAGGGAATTATGG
>MSTRG.12068.1
CTCCCACATCCACCGGTGTTCACTTTCACGAAACTGGCCTCAGGTCCCCCTGCTTTAAATCTCATTCCGTTTACAGAACTCCGGTAAATCCGTCATTCAGGGTCTGCATTGTCTTCATGGATCGCTATCCTCTTCGCATGCGTCGATTTTCCACCCTTTTTTTCTTGTTCAAAATTTATTCCATCTGCAGAACCTCAGTTGGCCTCTGG
>MSTRG.9372.1
CTTACTGAGCCTTTGTGCTCATGGAGTTCTCTGTCTTTGTTGTACTTCGCAGATCGAACACAAACAGTCCCCCGCGAAGGAACACTGATCCTTGCATACAACACATTGTTCGAAACTTGGTAGGGCAACCAAGGTCAACCGCAACACTACATGGTCACAATGTACATGCGAGGAAATCTTTCGGGTGACAAACAAGTAGATCAGTAAACTGCAGGCATACTTTTGATTATTGTTCATAAACTGGTCATTCTTTATTGTGCTTCTGGTTTGTTGCATACATCGGAC
>MSTRG.15216.1
ACAGCACGTTAGTTGTATTGCAGAACTGGTTTATATAAATATGTTCAATCAGAGAAGATCATAGGTAGACTCGAAGATGACCGGTCACAGGGAGCTTTTGTCGGACTTCTCCGCGGCGATCCTGCTTAGTTGAGGCTCATCCACGGGCACGGCTACGAAGCTGTACTTGACCGTATCACGTATGACAACGGCTGCTACACCACACTCCTCCGAGAAATATCGCATCAGTGTCGTAGTATTAATG
>MSTRG.18319.1
AACAGTATCAAAATGCGGCACACGTGGCTTCAATGGATCTGCTTAGTTTGTTCTTCTATGCTTCTCCTCAAATTCAGCCTCGTCACTGCAGAAGGCTCCCGATGGCCGCGAGAAGACGACATTTTGAACACACTCATGATATCATGGCACAATGAAGCTAGACGAAGGATGTCAGAATGTCTCGTACCTGGACAACCGGCATCCGAGAAGCTTCCACAATTGGTATATGATCAGCAATTGGCGGAACAGGCGCAACGATGGGCAAATAATTGCACAATCAATCATGATAAGCC
>MSTRG.18414.1
CATCGTACAATTGAATATATATATATATATATATATATATATATATATATATATATATATATATGGCCGGAATTAGACAGTATAGATTGAAGAAATTTCATGATAGGAATTAGTATCTCCTATTTCTGTTTTTCTTCTTACAGGTAGCTGCGCTGGTCTCGGCGAGTCTTGCTCGAGGACAGTGTTCAAACCATGTTGTGGGACAAGTGTGTGCAAACTGGAGGCACCATTCCGAGGCAAATGTGTTCCTTGTTTCAACAGCGGTCGTGCGTGCCTGAAGGATTCCGAATGTTGTAGTGGGGATTGCAGTTATTTCAGATGTGTCTAAACGGGAAGAGTTGAATCATAACAGAAGATCTGAACTCTCTAACTCCTACTCATTGGCTTTGTATGAAGGAACTTAC
>MSTRG.8560.1
GTTGGGATGCGTTGGGTTTTGATTGATGCAATCTGATCTTAACGTTGGGTTTTAATTAGGATTTGCTAATCACCCTGATCATGTCCTAATGGATTCCCAGTTAAGGCCCCTTTGGAATAACCCGATTTTTAGATGGCAGTAGCACGCACTCCCAATTCCACCTATATATGGACTAACTCCAGCGAATCTCTTGGAAATGATCTATACTTTCCAGTCTCCATCATTTCCACTTGAGACAAACAAGACAACGTAGTGAATAACAAATAAAGTTGTATTAATAAAAAATGGAAGTGCGCGTCAAATTTAATTCTGCGGGTTGTCCGGTTGTTCTTTTTCTCCGGAAAACTTTGACTGACGTCTGCAACACTAGTGAAAAAGGCAGATAAATTACATTACGTTTAAGCACAAATAAAGTATCATCTTTCAAATAATGATTCATCGAATTGTAGAATGTGCATGAAATAAGCACAACGGTATGCATAATATTACCTGGATTTTCTGCCCAAAAATCCGCGACCCCTGGCGTTGCTGAACCATTGTTGCACATACTCCTGGATATCATCACCGGAAATAGCTTTCAACCGCTCACTCTTAATAAAGGCGTCTGATGTGATATGAATCGTATAGACAATTAAAGTCTGCCTTTAATCGCGTTCACCAGTCGCATTATAACGGCGGTCTTACCGACACTGCCTGATCAGAAACATTTTTCCTTCAAGTTCGTCGCTGACTACCAGGGGCAACATTTTGCGGAGATTCGCGGAGGTCGTTTGTAACAGACCTAGTGAGCATAGTAACCTCGAGGAATAATGAGCAATCTTGTGATTTTGCCAGGTGTTCATAGTTGCGAAGCACATTCAGACCTATATCCATCGTTTGCAACTCATCAACGATGGTCGCCCTTTTCGGTCTATAAAATGAATGCACATTTGGTGTTGGTTTTTTGGTTGTTAAGGCATTATGTTGTCTTTGCGAAGCCCTAAACCCCGAGGCGACCAATGCAGTCAATGTTGATATTTTGATGTTCAACTCCCTTGGCCAATGCATTGCTAATATTAGCAAGCTAACATACCAAGCAGCACAATCACTGTCTTATCAGCAGTAGTGTTTGGTATTTCAGTCGACTTCTCGTTGGGACTACTGCAGTTAACATTCAAAAGTAAGCGTCTGTATAGTAACAGAAATATGTTGAGGAAAATCCCTTTCCCACAAACCCAAACCGAGAAATCCGAATCAGCGGTCAGTTTTTATCTATGTTGTTTACCTTTGGAGATATTCAAGACCCAATTTAAATTCAGAATGCTCGCCGTTGGATGTTGCTCAAAGTCTACAATTCACCTTCGCGTGGGCGCGTCGTGTTGTTTTAATTCGCAAGGTCACACAAATCGTACATGAGCATCAGACCATCATTGTATGTTTGCCTTTGATCCAGCACCAAATATACGGCTAAACT
>MSTRG.8857.1
GAGCATTAGAGTAATGTGTAAGTGGTCCCCGCAGTACGAAGGACCGAAGCACGCGTTGGCTAAGGAAACCGCGAAGTAAGGTCTGATCAACCTTACAAGGTGTTGTGGAACTTGCAGGGTTCTCAGGCGTAGAATATAAAACGATAGTCGTCGAATCTTTGCGAATGCATTTACTGTGTCCTGGGACCAGGTGAGGTGTCCAGAAGTGATAACGCCAAGATATTTCACGCACCGAACTTTGGATATTACCTTATGGCCAATATGTAAAGATCCAAGCAGCACGTCCAAC
>MSTRG.1143.1
TAGTCCTGCCCAGAAGCATGGCCGGTAAGGGTAGAAGATGAACGAAGACTGTCGGTATTGGAGCACCCATGTCCTTGTAGCATTGCCCGAATATGGTGGGAACGCCGAATCAGGAATACAGAGGTTAGACATAAGGTGTTGGAACCAAAGGTCAGTCTCCGGATCAAGCACTGAATCTAGACAAGTTAGGGTGGCTGGGACGTGTTACGCATGCCCACTCAGATTTTATCGGCGCACGCTGTTCTCTCAGGCAGG
>MSTRG.16016.4
CCCGTCTAAAAATAATCGAAACGGTCTTTTGCTCACCTGTTCTGCACCTTATTCGAAGTGTTGTTTTATCGCACTCCTGCTTCCGTTTCCGTCACGGCACACACAGTTTGCTGTCAACCGCGTCGCCAGTCGCTCCTCTGAGAATGGCTCCAGTCAAGGAACATATTAACATTGTCGTTATCGGTCACGTCGACAGTGGGAAGTCGACTACTACTGGTCATTTGATTTACAAATGCGGTGGTATCGAAAAGCGTGCCATTGAGAAATTCGAGAAGGAAGCCGCTGAGGTAAGTGAATGTTTCCGTTGTCTATTTCTCCTCAGATGGGCAAAGGTTCCTTCAAATACGCTTGGGTGTTGGACAAGCTAAAGGCAGAACGCGAGCGTGGTATCACGATTGACATTGCCCTGTGGAAATTCGAAACCGACAAGAAGTTCGTGACCGTCATTGATGCCCCGGGACATCGTGATTTTATCAAAAACATGATCACTGGCACATCTCAAGCTGATTGCGCTGTTCTGATCGTAGCGGCTGGCACGGGAGAGTTTGAAGCCGGTATCTCCAAAGATGGTCAGACAAGAGAGCACGCGCTTCTGGCGTACACTCTTGGTGTGAAACAACTGATTGTCGCGGTGAATAAAATGGATAGCACGCAGCCACCTTACAGCGAGACTCGATTTGAGGATATTAAGAAGGAGGTTACGGGCTATGTGAAGAAAGTGGGTTTCGACACGAAGACCGTCCCGTTCATTCCCATCTCGGGTTGGGTTGGTGATAACATGTTGGAAAAAAGTGATAAGATGCCGTGGTTCAAGGGTTGGGTGACCGAACGCAAGGACGTTAAGAAAACCGGTTTCACTTTGTACGACGCCCTGGACTCGATCGACCCTCCTGAGCGACCAACAAACAAACCCCTACGATTGCCACTGCAAGATGTCTACAAAATCGATGGTATCGGCACTGTCTCCGTTGGTCGTATTGAAACCGGTATTCTAAAGCCCGGAATGGTTGTCACATTTGCCCCCACCAACCTTTCAACAGAAGTTAAGTCCGTTGAGATGCATCATGAAGCCCTTGCCGAAGCCCTCCCTGGTGACAATGTTGGTTTTAACGTAAAGAACATCTCCGTGAAGGATGTCCGCCGCGGTTTCGTTGCTGGTGATTCCAAGAACGATCCACCTAAATGTGCCGAATCTTTCAACGCGCAGGTTATTGTTTTGAATCATCCTGGGGAAATCAAGGCCGGTTATGCTCCCGTTCTCGATTGCCACACAGCGCACATTGCTTGCAAGTTCAGCGAACTCCTCCAAAAGGTTGATCGTCGTTCAGGTAAAGTAATGGAAGAAAATCCCAGCATGATCAAATCCGGAGATGCTGCCATCGTGGTCATGGTGCCTAGCAAGCCTATGTGCGTGGAGACCTTCTCTGAGTACCCCCCACTTGGTCGGTTCGCTGTGCGTGACATGAAACAAACGGTTGCCGTTGGTGTTGTGAAATCAGTATCGAAGAAGTCTGAAGCGGCGAAGGCCACCAAATCAGCACAGAAAGTTGCCAAGAAGAAATAAAAGTTTGTGTAACTGCGCATCTTAATAAACCTAGATGGAAATATT
>MSTRG.94.1
AACTCATAGCTCTTACGAATCCTTATATGTCTTTTGACAGAGCTTATGAGGAAAGCGTTGGATACTAATCCGAACCTTTGATAATCTGGGATGTGCCACACCATACGACGTAATTGCCATCACCTAAGCGTAAACCTACCAGTTTACAATGCCTAAACATAATAACTCTCACGACTGAGGCCAGTGCTTCAGAAGTCGTATTTGAATTTGTGAAATACCACTGGAAGCAAGAAAGATAGTCTTTGAACATTTCCTGTGCTGATTATTATTAGGTTTTTGCCTCTGTCTCTAACCCAAGACGCAACACCTGTCACACCCCTCAACCTCCATCCAGTAGTCACCATAAGACATTCACAGCTCAAATTCTGTCCCTATCACAGAACTCTAGCATCCTCCGCGATATGCCTATACAACACTTGATACTTAGCCAGCAAAACTACTAACCATCTGTGGATCGTACCGACAAATCACGTTGTCAGTGCTGCAAATTGTACCCTATCTTTGTGCAGACTGGCGTTTTGTTGAACATAAACCCCATCGAATAATCACAGGCTGTGGTTGACCCTACCTCCCCCTGCATTTTTTGTCCCATGTAAACGGCCTGGGTGTTCTGACTTCACGGCTAAGGCGAGTGTTAGCGCGGCACTTCTGCAAACTTTCCTGACCGTGATGGTCTCCCTGCACAGAGTTGACCACCAATAAGACATAAACACCAAAAAGTAAGAGATTGGCACAAAAAAGTGAGAAAAAAATATACCTCACTGTTTTGTCTTCCAGGCACACCAGCCTTGTCACATGTGACCCATGTCTCTGGGTTGTAGTGTCGCTACGGATTGAC
>MSTRG.16948.1
CATGAATATCACGCCCCCACTACACTTAAGTCAATGTTCACAGTAAGACACCGCATTATGTTATGTGTATTTTGTTTTCGCTGCCACCCCCGCCCCTTCGCTTCGTTTTACCCTCGTTTCAGCTCGGTGAATCCGAAAGGGGATCAACGATTTCCTCGAGAACCGGGGACATTTGGGCTCAAAGCCTGAAACCCGTGTAGTACTTCAAGACCTCGAGATTTCAAGTCACGATTTTTCTTTGATCTCTCAATGAACCTTTGTTTTAACGATTTTTGCACATGGTACGTATTCTTCACATTTTAATAACGCCTTAACCCGAAGCTTTGCCCTTTGAATAACTCTCCACTACTCTACAAAGCCGAAACCGAAACCACTTTGCACTTCCTGCGCTAACCGTTCCTACTTTAGTTAATTTAGACACTGTCTAGCTCTATAGTACAGTTACTGAGATGTACAAGCCCAACCTTTGAAGTTTGTGAATATTTCATATTGCTGTGATAAGCTTCACCCCATGATCATGCCCTGTGCAAGTGTCTTGATCCCATTCAAGAAATACACCAATAATACTACTATTAATAAATGAAACACTGTGGCGATACTCCTTCCATTAGATCGTTTACTTGTGAAGGAAAAATCAGGGGGCCTAACACTGGCCCTCAAAGTACTCCGCTGGTTACCTATCCTGCTGTTGATCTGCAGGTTCCTACTCTAGCTTGGAACGTCCTGTTTACGGGGAGGACTGATACTCACTTGCATGTTTTCCCTTCCATCCCAAACGTCTCCAGTTTCCCCATCAACAGGCAATGGTTGACTGATTCGAAGGGCTTGCTGAAGTCCAGGTATCAAAAGTCGATCATCCGGCCCTTGTTGGTCTGGCCAGTGACTTTGTCTGGAATTACTCTGAGTTCCGAACGACAAAATTTGCCGTCCGAAACCCCTTACCGTGATTTACAGAGCAACTGGTGCCCCAGTGGCTGTTTACATATATGTTCCCCTACCAATCGCTCAAAAGGCTTGAAGAGAATGCTTTTGACCCCTACCAGGCAGTAACTTTCCTCATCCGGCGGTGACCTTTGCTTGTGGATAGCCACAACTGTGGCAAGCTTCCAATCAAAGGTTAACACGCCTTGGCTGAGTGCGGCACTCTATAGAAGTCAG
>MSTRG.14557.1
TCCGTTTCCTCTAATACTGCTCCCATACCTCAGAAAGCATCGTGCCCGACGCCATCGCGCTACCTACTCCACTGGGTACACCATATTTCCTGTACGATTCACTTCAGATTCACTAACTGGTTTATACGGCTTAAGTTGATTGAAATGTACAACAAACGACGAGTGAGACTGTCTGTTGTCTCGGATTACACAGACTCGTTCGATCACATAGGGTCCTCGCCATACCTTGTGTAGTTTATCCGGTATTCCAGGGTCTAATTGGGTTTCATGAGGCCACATTTGATTGTCGACTCGTAAGGAGGCTCCAATTGACCTGTTGCTCCCATAGTATTTTTGGTACCTATCTGCTACCTTTAGTTGAGTGCGGGCCATTTAACTGCCCACCCCCTCGTTAAGGGTGCCGACCACTTTGGAGACGTACTGTGACAAACAGCGATTGACGGTCGGATGGCAGTTTTATTTCCCTACTGGTCCATAGAAAGTGTGGTGTCTCTCCAGTGGATTCGTGGCCCGTGCATTTGTAAACGAGGAAACAGAGTGGCAATGCCCAATCCCATTCCTTGGGCTTTGGAGTTTGCGAAAGCCTT
>MSTRG.11237.1
GGTTTATCGATAGCATTACACGAGACTTGGAATTTGTTCACGTCTATATCGATGACTTGTTAATCGCATCGTCGAGCATAGATGAACATTTCCAACATTTGACGCTACTATTTCAACGTTTGTCCGAACATCGAATAGTGGTCAATCCTGATAAATGTGAACTTGGCAAACCGGAACTTGTGTTCCTCGGCCACAAGATCACTCGAGAGGGTATTAAGCCTTGCGACGATAAAGTGCGCGCTATTTTAGATTACGCCGTACCGTCCTCAATCAAGGAGCTCAAAGCATTTTTGGGGTTAGTTAACTTTTATCGTCGTTTCATACCCCATGCGGCTGAACGTTTGCTTCCATTAACTGACCTACTTCGTGGCAATCCACGTAAGTTGTCGCTTACGGATGCCGCACGAGTAGCGTTTTCGGAGATTAAAGCGACGTTAGCTCAGACCACGCTCCTCATGCACCCAGTTCCATCCGCCACGCTAAGCATAGCGGTGGATGCATCCGACTTTGCCA
>MSTRG.14412.1
GTCAAGTCAACACACGCTTTTATTCCCTTGATGTAGGCTGAATTTGCAGCACATACGTGATTCACAAACGACTCCAAAAGAAGAAAGTCTAAGGGATGATTACAAACTGCAGACAAGTGCGTGGAAGCAAAACGAAGCAGTACATACAATCTGAACAATGACAAAGCAACCTTGACCATCCTAATTTGATTCATTCCATACCAACCGGCGCATTGGATTTCACAACAAATGAATCTCTTTCTGCAATTTACTATCATGGAGACGGTCCACGTGAGCCCCCGAATTTCGTTGTGGTGCACCGGATGTAAATCGAAATCCAAAACAAACCACGATGAAATTTGAACATGTTCGGAACCGGAACAAGTGACCATCCTTGATGGGCGTATAATACTGACTTTTTACTGGCAAAAAGATAAAACAGTTCACTTGGTTTCATCCTTCTTCATAATAGAATGTAGTGATATTT
>MSTRG.11355.1
GTGGTTAGCTTTGCATGTCTCATTATTTCGACATTGTTCTATCATCGCTTATCAAATTCGTCATAAACTTGCATTCATGCAAAGTCTGCTGATCCAAAAACCTTTTATCGCAGAAATCACTCAGACATCCTTTCTTGCTTTTTAGTTCACAAGCTCTAATTACTGTTGTTTGTCTCTCTCAATTTTGACCCATTTTATGTGAACAGCTATTTCTTACGAAAGCTTGGCCGTGGCCTTGGGTGTTTGTGCTTGCGTGTTGCTCATTCTGGTGATCATCATCGTCGCAATGCTACTACAAAAACGACGGCAGGGTGCTTCCGGCGGGGACACAGATCGTCTGACTGCAAATGGGACAAAAAAGACGGAAGAGAGAGGACCGTTTCAATG
>MSTRG.2918.1
AGTCTATAAGATGAAAAGAAGTAACATTTACAGCCGTGCACTCAGTTTCATTTTATGTTGATACTGGGACAAAAATACAGAATAAAATCAGAGAAAATTAGTACGTCATAGGGGTTGCTCGCTGTGCACGAAATATTCTGCTAACATTCAAGGTCAGTGCCGAAAGAGTGCTATATCATGTTGAGTATAAGTTCAGTAAACCGCTGGAGACCTGGCCGGGTAGCTTCGTGGTTAGGATGTTCGAGTCCCAGGTAGGGTTTGGAAGATGTTTGCTGCTGCTGATTCCAAAAGCGGACGAAACGGTTTTGCGGTTTTTAGCGGTTTGAATGCTCACATCACGTGATGAAT
>MSTRG.8663.1
CCCGAACCGATCACATCGGCTTTACCTAAAGCCACATGTTACTTCCTTGGTTACTGCCGACATTCCCGCACCAAATGCCCCGCTCAAGAAGCCGTTTGCAGGGCTTCTGCAAAAACGTCATTCTAAACTTGTGTGTAAATCAAAACCGGCTCCTTTATCTGTTACCTCTCCATTTACTTCCCTTTTATTCTCTGTCGTATCAGCGACCGTCCCAACTTGTTTGTCCCGCACAATAACCAGAATTCTTGTGAATAACATCGAACTATAAGCTCCGATTGATACGGGTAGCTCCGATAGCTATATATCTCAAAAGGTGGCCGATTCGTTTAGTTGGTTATTTCATTCTTGTGACTCAAAAGTCACAATGACGATGAAGTCAGTGTCTTGCGTCATCTCTGGGTACTGCAGGG
>MSTRG.18776.1
CCCCGTGGTAACTTTTCTGACACCTCTTGCTTCAAACTCTGAATATCGGATTCAAAAGGATCGATAGGCCGCGCCTTCGCGGTCTGTATTCGTACTGAAAATCAAAATGAAGTAAGCTTTTGCCCTTTTACTCCACGCCAGGTTCCCGTCCTGGCTGAGCTCACCTTGGGACACCTGCGTTACCATTTGACAGATGTACCGCCCCAGTCAAACTC
>MSTRG.9076.2
AAAAATGGAGGCAAACTTGTGTGGTCACATGTACGAATAAACTGATCGACTACGGCTCACACTATTGATTCCAGGTAAGCAATTGGGCCATACATTCTCTCATAACATTTCTAGAGCACCATATCAATCGCGATGGACGACTGAAGATGCAACAGATATCTGAAAACAAATGTTCTCTTTATCCTTCTAGTAATTTCTCGGTTAATGCTCGTTGCTTTTATTCGTATCTGAGTCTGCAGACCAATTTTAACTCTCCGTATTCGGAACATCATGTCCCCTTCATCTATTTCATCAGTACCACAACCGGAATCCAGGGTCACATGAAGCCAGGCCCATCATTGAAACCAGATACGGAGTTAGCCCAGTAGCTTCTTTTATGGTTTTGTTACAAAATTGTAATCCGAAACTACTAAATCAGAGGGGAAGCACTGCTATTCAGATCACGCAACTTGATTTTTATGCTCAGAGAAGTTACAAATTCAAGTACAAACACAGTAATAAAACCTCGCTAGGTGCGAAAGTCAGAGGTTCCTTTTTATCAAACCAGTCATTTTTCTTCGCTTCTCGCTCCTCAAACGGGAAATCAAACTGATCTATTCTTCATGTCAATGGTTATTCAGTCTTTTTTTCAACATTTTCACACCAGACCACTCTTCTCTTTTTAGGTTTCAATTGTTCTAAATAGAACAGAAATAACCCGTATAATCTTGTAATGGGTTTTTGTTTTAAATGGAAAATCAGTGCAT
>MSTRG.11818.1
AAACAATCCAAACAGTTGGTCAGCTTTGAAATTATCACTTTGCAATGCAATCCATCTCGCTTGCAATCCAGCTGATTGTGTCCCTCTATATCGTCAGTTTCACTTACGCTGTCAGTAATGGAGAGTTGGATATCTGTGATACAGAGATGTGTGGACAATGTTCAATGTTCGGTGTGGACATGATTGACTGTTGCAATGACCCCAAAATGGCTCAGATCTGTGCCCGATGCATGGTCCATTCGCAGCCTGAAGATGCATTCCGCTGCCTTTTTACCTCTTCACATCTACTCAACAAACGCCGAGGAATGATCGGCAAACGACGTGGATTGATCGGGAAATGAGCAAGTGACAACACAATTCCCACACATTCAATCGTCGTGTGAACTTTGTGCAAACAATAATTGCATGTATCACAAACATTTCAAACCATTCCCACCAATCAATACCAATTCTTGTAAAATCACTTCTGTTTTTGTTCGCACTCAAGCATCCGAATAAATTCCGTTGATCTTGTTATATTGTTGTATTTGGAATACTGGAAAGCGAATTTTGTCGTCGACAAATAAAAG
>MSTRG.6196.1
GCCTGGGTGACTGCCATGTAGACTCGCAACAGAAATGACATGATCAGTATAATTCAGAAGACGGAATCGGAGTGACACACATTAATCGTCTAATGAATGGAGTATGTCAGCTTAAATGTAAAAAAGGAAATGGAGTGTTGGGCAAAACGAAATGAGTAAGCGTGTGAGAATTTGTGCAACATTAGCTCCGGTCAGAATAGAATAACTCGTCCTGTTACTTCTGCATAAAGGTAAGGATAGTGGTGGAGGAGAATTCGGAACTAGAATTCTTGTGAAGTATTTATTTATACTTCCC
>MSTRG.15556.2
GTGAGATTCAACTACTTCAGCTGTCCTGCAGATCCGAAGCATCAAGAGTTGGCATATTGCAAAAATTCACCGTTGTTCAGATTCATGTACTGTTTGAATAATTTACCAAACAGAGCTTTAAGTGAATGTGGCGGTTCATCATCAAACTCGTCCTGAGGCGGTATTCTTTCAAAAGTTTTGTGGCCATGACGGGTGATTGAGCAAGAACTATGCCGGAAACTAAATCGCGATTTTTCTGATGAACATCAAGCTCTTTGGAACTGGGATGCTGTAAAGCATTCTTTCCGTCAACTGTCCATGGATGTTTCCAGTTGACTGGAAGACAATAACATCAAGATTATACGCGCGTACTTGTTTTAAAGACCTAAGAGGTTCTGATAAATTCAGTTCTAAACGTCAACGAAATCTGTTATTGTTTTTGTCTC
>MSTRG.4572.1
CCGATCGTGTCACTAACAGCAGTGGTCCCATCTAGCTGCTTTTTAACTACGGAATAATTCCGGAAAGTAAAAGCTTCTGCCATGAGAAGCGGCATAAATTCACATGGCTTCCTCTTTCGTCCTCACAAAGTCGGACTCGGATGGACCATATCGGGATGGGTCACCGCTGGCGTGGATCGATGGAATATTGTTTCTATTTTGTTCTTCGCCCGTGGACTCACATTAAGCCTCGGTGCGTGCTCGCTTCCGTTTACATCTCGTCCGTGGTCGCACCAAAGCAAGTGCCACTCGTCCAGCGTAGTTGCTTTCAGACGATAACCAGCGACAAAGTTTCCCGACAGACCGTCTACGCTATCAGCGCAGCCGGATGTTCAGGACCCAAATGAACACTGGCAACATTTCAAGAAAGTTTTGTAAGCCGCTTCGAATGCCACTCAGAACACGGGTTCAAGTCAGTCTCACAAACACTGGATGCCTACGACATCAGTTGCTCTGTTGGACGCTCGCAGATCCGTCCCTTCAGATGCTACGCTCAACAAAGTGCGTAAATCCATGAGACGCCAAAGGACTAGAAGCCTGGTAAATGACAGTGGGCGGTTATCGATTAAGAAGTGCAGAGAAATGGTAAAGGCCGCTTCCATTGGAAAACCTCGCAACCTTTTTCTTTTGATCAGGGGTACCGGTCCATGGAAGCCTGGAGTAAGTGAGTTAACTACAGAATCCAAAGGCCCACTGATTCACCCTCAGGGAGGTGGTCTGGAGTGTTGGGCGGAGCATTTTAGGAAACAATTCAGTTGGCCCACTTCAATGGTGGACCTTCAAAATATACCTGCCAGCAAAACAAAGCAGACGGATATCAGTCCTCCACCAGAGATGGAGATTATGCGGAGTATCATTTACTTGAAAAGGTATAGAGCCGATGGGCCGGATGGGTTGCCTTCATCTTTTTTCAAGGACGGAGGCGTTGCCTTGGCTTCTGAATCGAAGAAACTCCTCCGGATTATTTGGGATGGTAAGCAGATCCCCGAGGGAATGGTGTAAATCGGTGGTCTCACCGATTTACGAGAAAGGTGACAGCTCCTCTTGTGAAAACCACAGAGTAATTAGCTTGGTAAGTATCGCGTTTATACTGCTCACTGGTCTTATTCTCCGGCGATTGTCCAATGCCAGCAAAGTGTGTACGTGTGAGAGTCAAGCCGGTTTCAGACCCGGTCGGGGTTGTGTCAATCACACCTCAACTCTTCGGCTGACCTCACAGCACAGACACTTCTTCAGCGGGCTCGCAATCTCTGTCTTTCTTGACCCGAACTCTGCTTTCGACTCAGTTAAATGCACAGTTCTATGGCACCGCCTCTCATTGAAGGGTGCGCCGGAAAAGTTTATTTCCCTCTTTTCAATGTTTTTATGCGAACAGCCGAAGCTGATTTCGTGCTTACGGCGATCTTTCTCCCGAGTTCACCACAGAAATTGGTGTTCGTCAGGGTTGTCCTCTTTCACCATTCCTTTTTGATTATGTACTTAAATCGATTCTTGGCATGGTTCTTACCCCGTGTGAGGATAGTGGCATCGATCTTTGCTCAGTCAGTAAACCGTCTGCTTGGAATACGCGGATGGTATTTTTTCTTCTGAGAGAAAATCCAGGTAAGTTTCGAGCCGTTTTAGATAGCCTTGACAACCGTTTAGGAATGTTCGGGATAGGTTTTGCACCTTCACAATGTAATTGCTATCGCAGGATTGGGTTGGCTCATCACTGAACCTTGAGGTGACTGAAAAAGCTCCAGATGAACTAAATGAATCTTTTCACCTGAGTAGTCACATCTCACCAGATG
>MSTRG.11417.1
GCTACTTCAAAAAGACCAATTATGGCATTGGTCACAAAACTGCCAAGTATCGTTCGACCATTTGAAACGAATGCTGACGTTAAAACTACTACCCACACATTACGATCCGATACTTCTAATCATTCTTGCTGCGGAGTCGGAGCAGTGATCTCACACGTGTTTCCGGACGGGTCAGAAAAGGCAATCGCCCATGTCTCCCGCACCCTAACGCCGGCAGAAAAGAACTAAGGACAAACTGAGAAAGAAGCCCTAGCCATGGTATTCGCCATCAAGAAGTTACATAAATTCCTGCATGGCAGACATTTTACGCTACTCACGGATCACAAGCGGCTTTTGTCAATCTTCGGTACAAAGAAAGGCATACCGGTATACTCAGTCAGCCGACTCCAGAGATGGGCCACGATCCTGCTAGGAAATGACTTTAAAATCAAGTGTCGTAAAACAAGTGAATCCGGACAGGCCGATGGACCATCTCACCTCATCGGAAATCAACCAGTGGAGGATGAAGAAGCCGTCATTGCCACAATCTCAGCCGGACAAACTACATTGTCCGAACTGACCGACTCTATCCGAGCAACCCCGGTAACGCCTGACGATATTCGAGATACAACCAGGCACGACCCGACGCTAAAACAAGCCATTAAATCTCTTCAAACATCATGGCCTCACACTAAGCTATCCAATGAATTACTATAACTAAACCGTCCGCGCGACTCCCGCTCGGTTGTCGACTCCTGCCTCATGTCAGCAGAGAGTCGTGATACCAGCATCACTACGAC
>MSTRG.1109.1
CAGCGAACATCAAGCGCTTGCACATGGCATATCACATAGCCCACCCCATTTGCGACACAGTCCTAACCGAATCCGGCTCCGAAACATACTCTGAGATTCATTACCAATGTGCAGCTTCACCCTGATACAGTTTTCGACAAAAGTATAGGACTCCCTTCATTTTCCAGCTTATTCCTTAGCGAAACCATATCTGGTCAGAAAGACCG
>MSTRG.3653.1
CTTCGCGAGTGCTTCGGTCACTTTCCCGTTTTGGGATACCGCTCCAGTGTCTTGTGGATCAGACTGTTGAGTCAAAATTTCTGGTTAGTGTTCTAATCCATCCCACTGGCTCTAGTGAGGAGGCATTTTTACCTTCGAATCATCTCGTTTTGACAAGAAACAGGCCGTTTGTAGAGGATGCAAGTCATTGCGATCAGTCGTCACACCACAAACTAATTGGTTCAAACTGGC
>MSTRG.6164.1
GTGTGTTCTGGACAGTCTCGTCTTGTTCGTCTCGCAGTATGAATTGTACTTCTCACCTTCAAACTGTAAGGTTCGACTACAAGAATGGCAAGGGCTAACTTCCGCACTCACCCTGAGTGATGACAGGGTAGAAACTGTTGAGATTTTTGTCTACCTGATAATCCGTACAAGTACTGATTAGAAGGTTGAAGATGAGGTCATCAACTGAGTAGCGAAGGCTCAGGTGACGTTCTCCAATCTTCG
>MSTRG.4296.1
GTCGCTCATGAGATATCCACACTCGGTGCTCTGCTGTCCATGCATCTCTTTGCTTGTTCACACGACAGGTGTTTTATTCACGAATATCTCATTTTTGCGTCAGGAGTTTGAGCGGATCGTTCTTATAGAAAAGTCCGCTAGTGAGTCACAGCTGCGATGTATTGGTCTTTATTTGTAGGCTGATCCCAGCCTCCGATATATCATGACCACCCATCGGTATGCCCCGTCCGATACAGTCCATAAGAAGTACCTGGAAATTAGGTCCAGTATTAGGGACTGCTAGTTCGGGCATCACCAAAATCAATCAAATAAAACAATAATGTTTACATGCATTACATCTGTCCAGTCCACTTGAAGACAGTTGTTATCCATTCAGAGGATACAATCATGTGTGTAGAATTCCGAACGTCTATGGATCCGACAGATATTGATCACTCGGTCTTACGCAGTCTCAATATGACTACCGTCAATCAGAAAAGTTGAAGACAGATCGATTAGGCTTATGAACGGCGAAACAGCAGCAAGTGTAGATTACAGCAGAATGGAGAAGCAACGTCCAATAAACAGTCATATCAGCTGGAGCTGGTACTGAATATAAATAATAGTATAATTTCAGGCAGAACATACGATCAACTGTGATACAACGGCAGTCTCTGTCAGAAACAGATATCAGGGTTAGTCATA
>MSTRG.7748.1
GTCCACATGAAGCACGATTTCCTAATGATTTATGAACTGAAGCATAAGAACTCTTTGAACCCCAGGAAGAAAAATCACTGGCGCGGTGACCACTCGAGAGCTTGAATTGTTGTGGAGTTTTGGCCTACATTCGCTTACGGCGTCTGGTTGAATTGGACAAAACTGGATCGCTCGCAAATGCAGTTACGTATCTGACTTTCTGATGCTGTTCGCAAATGTCTCTGATGAACTGAAATGTTTGGTCACTTCGAATTACCAGTCGCTG
>MSTRG.4977.1
TTCGTGTCTGACTGATGCACGTCTATTCTGTTGCCCATCTCGAAGATATGCGGGACCACCGCACCAGACCGAATCAGGGGGATTTCCACTTTCGAGTAGCTTTCGACTGGGTCAACCGAGAGTGTGTCTCTGTGTGATAATTAAATCTGACGGGATGACAATATAAACTGCCCAGGCTTCTAAGGGGATACTATCTGTACACTGGGGTGTGAGTTTTTGTGTATGGAGAAGAATCCCAGGAGTTCGCATTCCCTGCCTGAGCCTGACAGATCTGCTATCTTTTACCGGCGATGTTTAACCATGCCATCTATTGGATAATGAGCCAGGCACTGGCCGACTACCCCGGGTATCCATCTGAATCGGGG
>MSTRG.12515.1
CGAGGCCAGCACAAGCCGTTCTCCATGACTCACACTGGTCGCTGTGCGCCGATCGCAAAATTGTGTCCTATTTAACATTTCATCCGACCGGGGTAGATCCTGCTTGTGACTTGGCAGTGGTGATTGTGTTGCAAGGTTTGTCGATGTCAGCGTATCTCAAAGTTTCGTTTGCCTGTGGTTGTTATTACCTTCATAAACGAGCCAGCGTCCGGCGTCAAATGGGTCTAGTCGTGATCCGATGGGCGTTGTTTTTGATCCATACGACATCTTGGAATTCCATATGGTTCCGTCCGAC
>MSTRG.8936.2
AAATGAACATTGATTGGTCCAAATGGGTTTTCTCGAATTGCATATAAATAGGACAGAACAACCACAGATTACCAAATTTGGTCACCGATAAGTCTGGAATCCACGATACCAAGCAGTTTATGATGAACATCTTGGGAACTATTTTTTAAACTAAAGCACTGAATTCAAGTCTGACTTTGTGTAATGGACTTCTGACTACATATATTCCTATTCGCCTTCCTTTTACTTTCCAGGTGCCGCTGTTAACCATGAGGCAGAACCACCAAATGAGGCAGGTACCTCATCTTCCTCTTCCCCCAAATGGTGATCTTGAACCTGGCCCTGAGAATGTGTAAAGACCCCCATTGACGCATCCGACTGAAGTCATTTCCTGTTTCTATTTGTACCGACCGTTGTGTCTCGTTGTCGTCTCGTACTAATATACACTCATTCGTTCTCGAGCTTTGTCTTCCATTGT
>MSTRG.11013.1
GGATGTTCTTTCCGGCTCCCGGACTTTTCGTCGCCGGATATTGGGCCGCTGGACACTTGGTCACCGGACGTTTGGTCGAATGGACATTTAGTCACCGGACATTTGGATGATTGAATTAGGCTATATTCCCTGTCAAACGTTGCCAATCACGGGACATTGGGCATGTGAGTGATCATGATTCGCCCATCGGTCGATAACGTAGCCTATATTCAACTTGAGCGAACAGGACGATTACTTACTTGCCAGTGGCTGCGACTGGTATCC
>MSTRG.12089.1
AGCCATATGACGAAAGCGATCTTTCCCTCATAGTAAAACGGGAGCCAGGCGAGAAATATATCTGTAACCAGCTCAACTGTAGTAAAGATGCTAAATACTACCCAGTACATCCCAAGAATTACCACTTCCTGGTAGTCTCTTTTTTGATGGCTTTGTATGTTTTGTAGGAAGGATGCAACACACCAAAAATAATAATAATAATACGACCCAAAAGTGCGGTGAGCATGACCGCCAGCAGGAGGACACGGCCCAAGGTCA
>MSTRG.1992.1
GTTGGCTGGAAATTGGCGCGGTCCCTTTGTTGTTTTCCGCTACGTCCCCGTCTGCATGTTTAGTTTCTTTTTGTATGACAAGTTTTATCGTACAGTTATAAGTTAATATAGTGACCAAGTCAGTAATAAACAACTCAGTTAAATCAGGGGTTTTCGGGCAACTGAAGGTTCCTTTCTTGGATAGACATACCTGTCTCACCCATGAGATGTCTGGTAATGCTTTCAAGCTGTCTAAATTGCAACAGCGACTTCAAGCTGCGATAGAGGAAAGGCGCTTCTACGAAGCGCATCAAATTTACAAAACTTTGTACTTTCGCTGCACCACGCGCCGCAACTATGCAGAAGCGCTGAAGTATCTGTACTCGGGTGCAGAGTTGCTGTTGTCCAATCAGCAGTGGGAAAGTGGTACGGATCTCGCGTGTCTTGTACTACAGGTTTATGCGAAAAGCAAAATGAACTTGACCGAAGTACAGCTGAACCAACTTTGTGGATTACTGAACAAAATGCCTGCCACCGAGGAACGTGCGGCGTTCGTCAGCAAAACGACAACACTGCTGAAACCTCATAAGAACTTATTGTGCGGGTTCAACGAACAGTTGGGTCGTCTGTTCTGGCTCGAAGGTTCGTTTTATGAAGCCCGCTTTCGCTTCATGTTGTCGCTCAACGGCTGTGCCGTTGGTTCATTCCTGATTGCGCTGCATCAACGCTATGGGCTACGATCGGAAATTGACCTGTTTATCACTCAGGCTGTGCTACAGTTCCTCTGCATGCGGCAGCCTTCAGCCGCCATTCTATCTTTTTATACGTACACAAGAGGACATCCGCGACTGGAACCCGGCCCACCGTTTACCCGCTTCCCGTTGCTCAATTTCATTTGGTTCTTGTTGTTAGTCATCGACAGAACTGAAAGTTTTAGTGTATTCTGTGTGCTTTGTGAAAAGTACCGTCCACAGATTAACAGGGATTCGACCTATGCCACCTATCTGGAAACTATAGGGCGGCAGTATTTCGGCACTCCAAGTGCTGAACCGAATACCATGTTCTCACGGATACTGAAAATGTTCGGCGGTTCTGCCGAGGATGCGGACGATTTACTTGCGACCGGTTCATCTGAGGTTACCGGTCCTCCTAGGCATCCCGATGTCCAGAATGCAACCAGCTCTTCGGGTCCTATCCGTTCTACAGGTGCAACCATGTGTATGGAAGATGTTGATTAAACCTCAGCTGTAATGATACTGTTTTTTCACGGCTGCGCTTTCCAACTGTTTTCCTCAAAAACCAGACTTATAACGAAGAAAACTTTCGGTTCATCGAACACAGTGAGACGAATAGCATACCGACCAATATTTTCGTCCCCACTTTTCCAAATGGTGACGATTTCCTCCCCATTTTCCTATAAACCTCGACGTTCGCCTTCTTCTCTACTAGCCTGGGCGTGTCTAGGGGTTTACCACAAATACTTTGCAACACTCAAAACTATTTTCAAATAAATATTGGTTTGTTGTTTCGTCTCTTTTTCATATAACAAATTAATATAG
>MSTRG.5599.1
GACACACTCCTCTGTTCACGCCTTCGTTATGCTCATTGATCGACGCACTGGTGATTGGAAGTCAGTCAAAACTATCGTGAGCAGACTGAACACAACCTTCCCAGCGTCCATAGATCACATATATGTCATCAAACCTCAGGGTTTTGTTCAGCGTTTTTTCGTTGAGAAGACAGTATCTTGGATTCGAGAAGAAAGTCGTTTTCCGATTACATTCGTGGACAAGCTAGAAGAGCTTTCTCCATTTATCGACAGCGTACATTTGCCCACAGATATGGGTGGGCAGTTGTGCTTCAATATAGAAAATTGGCTTCGAGATCGCGCTGTGAGCAGCCCTTTGCTTCTTTTGATGCTACATTTTCTTTCACGTAACTTTCCTTTTCTCCTAGCTCCAGTCAACATAATATCGAG
>MSTRG.18580.1
CATACTTTTTAATTCAACGTGCAACATGGTGAGAAAGGCAGTGGTCAGTGGGGCTTGCCCTACTGTTTAACGCTGTACGATGATGATGATGATGATGGCACATAAGGGTGAACTCGAAACGAGGCTGCATCTTAACGTAGTGTGGCGGCTTGTGCACCTCAGCGACCCAGCAAGCTATACGGGCTGGCTTACCCGAAGCCGAAAACCCACTCATACCTGGAAGCTCAATGGATAAAGGCCTGACGAAGCAGTCTTCCGGTCTTTTAGGTTAGGAATCGACTTGAGCCGGGTACTCAGTCGGTAAAGTCAGTTTTAAAATAATTGGTTCAAGCATGTGGGTTAGAGAAGATCATCCGAGTGCACGTCTGCGAACACCT
>MSTRG.206.1
TGTGTCAAACCAATCCCAAGGAAGCTATCAGGAAGCAGTCATCGATCACCCCACGTGCACCAGTACCAGCATATTACTAATCTGCCAGATATTGCCAATTGTTCTCAGGAATTTTCTATTCCATACCTCTGCTTATCGATCCCCTCCACCACTGAGCCACTCAGAATTTGATCGTACCACCTGGCTCCTCGATCCCACCGTGATTGATGAACCGATCACAACCTTCTCACACTTTCGATTCACTAGCATTTCAATCCTCATCGGTTATGGTCATCACCCTCATTTCTGTCTTACATTGCTATCAACTTCACCGAAGCAAACACCAGCACCATATTCATCTCATCATCATGAACAGGCACAATTGCATTTTCACTCCACTCCAAATTGTCAACCGAATAAATTGAAGAACGACCAGAATGGCAAAGCCAATGAACAATTAAGCCGTGCACCAGTGCTTTTCATATGTTCCTTGGTGCTTCATTTATTGGTATAGAGTCAAATGTAGATGCG
>MSTRG.10155.1
TTACCATCATTATCATACATTGAAAAAGGACAGCGGACTTCATTAAATGCCGTGTGGCAGGACAGGATCATATCCCGAGGCTAAATTAACTCAATGATCGAAGCGTGAGACACTGAATATAACTTATAAAGGCATGATTATGAATTTTCGAAAATAATCCTTCGCCTGAATCTGTCTCAACTTGTAAGCGTTAGGTTGAGCAGCATACCTTTCTTAGTGCACCAAAAGTTAGCGACCGTGTGCATCCACTCAATTAGCCTTAATGGCAAACGTTAACCGCGACTGACAACTCGTACGATGTTGTTATTTAGCAGAAAGGAAAAGTGCTAGCATGAAAAACAACGCAATGCAATCAGTTTTTTCATTCGCAAATGAAGAAATCGGTTGGAAAATTTCACTGAGTTCGGAAAGAACTCCCCAGGATATGCGCGTTTCGAGTGCTTCGAAATCAAATAGCGAAATACAGTAACGTACAAGAAAATGGTTAATGAGCACAAAGATCAAATTACAGGAGGAAAATAAATGTATCAGCGAGCCTCACTGGGCACTGCTATAAGTCATGCCAGGTGTAGTAATCAGGAAACCACTGTAATTTTCTTTTGGGTCTTTTCCAGAGTCTTCAAAATTTCATCTTGCGGGAGCTCTGTTTCTACTGTAACTGTCTGGCTAGCAACATCAGTCTCTACTGACTGAATTTTATCTGTAAAAAGATTGAATCTGGTCACAGTACGCTTACCGCCAAGCTTCTTCAACACATTTTTTGCGGCATTGGCACAGCCCTCACAGGCCATCTCCATATTGAATTTGTACGTAGGCATTGTTATTGTGAAATTCAAAAGTCCACAATTCAAGTATATTCAGGATTGTGGTAATTCTGTGTAGAAATAGAGGTATCTTTATGTTGAGCAGAAAAGCGGTACGGTAAGTAAATGAACGCTACGAACAGCATGTCGTGGTTACGTGAAGTCGACACCGTATCAATCACACACGCCGGAGTTTGAAGCCAAATCTAAATTATTCATCCATATCATTCTTCAATACAACAATTAAAACGTGTCCATCCCATTGTTTGGTTACTAAATGTTAGGAGCAACTTCGAATTTCCACATGAGATGAAAATAACCATGCAAATGTTCCTGGCTTTGAGA
>MSTRG.18076.1
GGGACAAAAGAAGTCGGACAGTTATCGGTTTATCATCGTACGACTAGAGACAGTGAATCATATTCTGGTGAGCGCTAAGTTGTTCTCAAACCGCACAAATGTACGACTGCCTTCATGCGGAAAACAGTATCTGATCATGTGTGCAGGCATGCATGTAAACGGCATTGGCGATTGTCTGTGGGCCAAAAAGGGCAAAGATGTACATAGAC
>MSTRG.6525.1
GCGTACATTGGAAACCCGACAGAATTTGGAGGACGATCGCATTGTTTGGCTGACGAACTTGGTTCGCAACACGACAGTAGCGGCCACCGAGGCAAAAAACAAATATGAAGAGGCTGCGCGTAAATTGACTATCACAAAAGTGAAACTCGAACGCGCCAAATCGCGTCTGGAGGCTGCCGAAAGTCGAATGCGTGAACTTCAGTCCATCGTCCAAGATACAAGGGGACGATTAAAGTCGCTCGAACATCTAGAACTTCAGGCTACGAAACAGCGCAAGCAGTATGAGAGTCGTCTGGCCGAACTCACCACCAAGCTAACCGAGGCTGAAAGCCGCGCTACAGAAGCTAGTCAACTGGAAGCTGTCCGGCAGAGTGACCTCTGCAAGCTGGAAGAAGCCCTTGAGGCTGAGCAATTAAATCACACCAATTTGCGCAAAGAGATGGAGAACATGCTAAACGAGGTGGATAACATTTAACGACTCTTGTTAATTTCCTGGTCTTTTCGGTACCCTTCCTCTCATGTGCAGTCACAAAACCGAGAGGTGGAGAAG
>MSTRG.10707.1
TCTGGTTTCGGTTGGTACCTTCCAGCATCGTCCAGTAAAGGGCAAGAAGAATTCGACCTTAGTGATAAAGATCCAAAAATTCAAAGTATCAAGCGGAAATCAAGCGAAAAAGGAAAGAGTCCGAATGTAACTACGCCGCTGGCCTCGAAACCTACCAATACCACTTAATTTCTCCATCCGTTTGGTGGGCGGATCACGTGGACCCCAACGTGGAAGCCTAACATGTCCTACATGGCCAAGTGCACTGGTTAAGGTCTTCATACTTTTTTGTCGTGTCATGGGCTGACTATCTTGACTTACCTTCCAATCACTACCGGCCTCAGAGAACAGTGTTCGCCGAGGAAGTCTATCGGTGGGCATGCGTAACACATGCCCAAGCCACATTAATCTGTTTAGATTCAGTACTTGTTCCAAAGACTGACCTCTGGTTCCCAACACCCTGCGTCTGACCTCAGCATTATTGGTATGGTGTTTCCG
>MSTRG.7399.1
GCAGTGTCTCTGAGGGAGGTCCTGTTTTTGTTCTATCGCTTCTTCCATCGAATAGTACCCAAGGCTCGTCGAATGCGCTTCCACCAACCGATGCTCTTTATCCCCCTCAATTTGCCTTGTAACCTAATCATATTTAATGTGTAAACCCTGATGCGTATAGAACAACAGGTGTTGCATCCAAGACTCCAGCTCGGTCGTTTAATTGATGCCCCCATCTAATTCTTCTGTGTAGTTTCATCTGCGTTTGCCTGGAGACCCTGAGGTTGCGACTGCTGGTCTTGCTGGCGTGAGCGTAGCCCTGTGAGACGGCTGAGACTGCGCTACTTGATTGGATCCCAGTCGATAGTCGGTTCTGTGCAGTGAGACTTAGAGGTTCGTGCAAAGTAAGCAAACGCCGTCCCAAAAGACACAGTTTGTTTATCGTCCCGGCTTATGCCCATACAGATTGCAACACAAAGTTACACGACCTCCCATGAAAGGCAAAGCGGGGTGATATCGTGAGTTTAGCTGGAGACATGAATCTTGCAGCAGGTCAGTTGTCTTCAAAAGAGGCGCATTTGAGTGTCCCATTTATCCTTGATTTATATCATTCAGACCACCGCCTGTTTCTCGCC
>MSTRG.12596.1
GCCCGATGTGCGCTGGCCATGGCGGTGGATCTGACCGCGCCCCACACCGTTGGGAGTGGCCTGAGTGCTCATTGATAATTGGACGGGGGACAAAATGACCGTGATAAGGGTGCGTGATGCAGGATCAATTGGCCAAGATGCGAGACCATGGACAGTAGAACCAACGGGAACGGCAAGTGGTAAACGACCGTGTAGCAATAATATCCATGTGCACCAACCAGGGAGATGGTAAGAAGGAACAGTGCCCGAAGTGGTTGGCCATCATCGAGGATCACT
>MSTRG.11226.1
ATATTTCACGTACCCTGCGAAACAGTGTACAAATGAGACCGATCATTGGCGCGAACCTGGTGAAATGTCGATATTGTCCAATCCACGTGTTTTTTCCGGTAGACTGGTCTAATGGATCCGTCCGGTCTGCGAGAAATAACTATGCCAAGAAAGGAGATATGGTTATTTTCTACACCTTCACGAATTAAATTGGTGTTTAGATGGACG
>MSTRG.13587.1
AAGAGAATAGCAAACCATGAATCTGATGCAAACCCTGAATGACGGATCTACCGGGGTTCAATAAAAGGAATGATCTATGAAGCAAAGAGACATGAAGCCAATTTTATGGATGTGCTTTTGGGAACTTTGATGAGTGTGGAAGGAACAGCAGTCCATATGAAGGTGAGTTTAATTTCAGGATCAGTAACCTGTACCATTCGGAAATGAGAAAGCACAACTGGAGGGTCCTGGAAAAGTGGAGGATCAACTTCCGGCTGGACACGGATCGAGAGAAAAATGGACTGTTGCTACGGATACTGAAGTGGAAAATCTCCGCATTGACTTGGGCGTTACTATGCTGTTTCACTGACAAATATGCATATACACATTGACGCATTGAGCCTCAGTGTTCTTCAGCGTCATTACTGGTTTTGAACAACATCCTATGGGTGTGGTTCGTCTGGCGGGGTAAAGGATATGTGTCGGCCAGTCAGCCGGGTGTGGCGAGATATGACGGATTTAACTGATGACTGGTATATTAGCGGATTGCGCGTGAACTGTTACTTAGGTTGGCTGCAATGGTGATATCGGCAGGAAAGGCTTTGCGTTAGAAAACACTAATCGATCTGAAAGGCAGTTAGGGGTATTTTCTGCAGCGTGGCTTGATTGCAGCCCCAGATGCTATGAAAGGTTCCACTTGGGTTCCTGTCGGTACGAGCCAAAATGGCATCCTTGGCTATCCAGTTTGGCGACTGAGATAATGGGGGGCGACGAACCTGAAATAAATGCGGATTGCAGTCTGGACGTGGTTCCAGCCGTGGGTTATGGTAATACATGACGACAATAATAATGAACTGGTTAGGTTTATGTGAATGGGGCGAGGATAAAGTTTTATGCGGATGAAAACTGAACAAACGGATAGGGAAGTAGTTATGTATTGAATATGAGGGATGGGGTACCTATATGGGGTCCTAACTGGGTTGAGGGCCTTGAAGCCTTTCAGGGACACCAGTGGCCATTAGGTTCAGAAACCACGTGAAGAGTTGAGGTTAAAAAACTACTGGACTGACGAATTATGCCTAATTCCGACTTGTGCTCGAACTCTGCCTACGAGAAGCTTTTCTGATACCAAACGACGGGGTCCACTAAGGGCTGGGGGCCTTTGATTACGGCAAGATGGATGATAATAATATTTGCAGAGGCGAGGAACCCGGACTGCCTTACCGTTGCCGGATAGGCCGAAATGAGTTCTGCGTAAGAGTGTTCCATGCACTCTGGGTTTACCAGTTAAGGAGTTTTTTAAATTAGATTCGGACCAGCTCCTGTGTAGAGTCCATAGCCCTCTGCCCTCGATTTGCAACACGATAACCATTATACTCGATAGCGCGAGAAGGAAAAGAATTCGAAAGCTGGAGCAGGATAACGTGTAGTGAAAGGAAGCAAGAGCGTGCGGACAGCGTACGTGACACCGTATTCGGTAATTTTTCAGATAAACGGATTTGGTAATGTGTGTAATTTTCTGTCACACCCTTAGCGCTACCCCATTCACCAAAATGCTCCTGAGCCTATCTCTATCTTTAACATACCGCCGAAACTACGAACTCGTATACACGGAGCCTCTATGAGTTCGCTGCTTGGGGCTGAACTTAGTATTTTTCCTCAAGGTAATCTATAACCAGGTTTTACGTTTCTTACCATGTCTTACTCGCTGCCACCTGTTTCTATCCCCTTCGTCACCGTGCCTTTTCCCTCCCTGTGCCTCTGTCTGATCTCAATCTGAGGTCCCGATTCTTCTTGTCACTATTCCAAAACCCGAAATAAGCTACCCCCTAGTGTACGTATGCCCTTAAGCCCACATTTCTCACCCACTTAACTGCCCCCCCCCCAATGCTATATTGTTAGTCACTGAATGCATTTCTACCGATATGGCCTTCGGAAGAGGCCATACTTTCGATCGTTGTTACCACGCCGCCATGAGGCAATACCTACATCCCATGTTCCACCGCTTTATTCGCCTCAGTATCCCTAGTCCGCTGTAAATTTATCTCCCACTTTCAGAACGACAGGCCTACTCCTCACTCATATTCATCGTTTGTCCATCCTGACCCATTCCTGTTGGCTCCGTTTGACTCTTTTAACCTTACTCTGTTATTTTGATCCTATCACCGTTTCCCATTTTCGATACTCGCGTTACCGTCAAACACTTTACCATGTGCTAAAAGTGTCATACCATCACTGTTATTAAGTGCCCTGACCCATCACTCTCCTTATCATTCATTGCCAAATCTTTCCTTTTTTAGCATCCATAATCGTAACTCGGAACCGACCACTCCTGTCTCTGTGACTCAATACTTGCTTTTCTCCAGGGGTAGACACTAGAAAGGTTACAAACCACGTAATTCCACGAACGATATGCTGTGGCTAGGTGGGCACAATTCCACCCTTCCCCCATCTGGCCATCACTCCCAATGTTACTCAACTATAATTGTATCGCATAGTTCCTTCTTCTGGCTCCTACCTCCCAGCTACACGGTCACTTCGACTCATATATATAATCTGCCCATTAGGTATTGCATCTTTCATTCACTCCGGCAGTCAGCACTGCCTATGATGGGACTTGATATACATGGTCCATTCATTCTATCCGGTTCTGGCCATTTACAACCCCCACTAACTCTAAGCTTGTTGTTGGAACGTCTTGGAATGTTTCAACATTCTCGCCCAGTTCTCCATTAACCGCTGATCCCAGCTAAGGTTGTTCCCTTCGTTTCCCGGTTTTTCAGTCCTCCGCCTACGTGCAGATCACTCCCAATGACGGTCAACCGATTCAGACACTGTACTGGTCATTTCCCTGGCAGATGCATACGGATAATAATGCTATATGACCGTCAGCCAATCGCAATCCTCATTAGCTCTGCCATTCAAGATCTCTCAGCATCCGGCCAACTGATCCTGGACCATATACCCTTGTCGTGATTACTATGCCCACTGTATGATGATCAGTGATCACTCGTGTTAATCCCACCGTTGCGGGGCGAGGAGAGATCCACTGCTTTTGCCGGCACACATCGGACTAGCAGGCCGTCTGCAGCTATGTACGAGTGCAGTTAGGCTAGTGGAACACACCTCTCGTGTTCACTTCATGAAGTTATTTTCAAGTTGGATACCCAGCTCACGGTCAGTCCCATCGACGAGCACCGTTTTCAGATGGCATTCTCCAATTCTTCTACCTCTGCCACATCCAATACAACCGGTTGGGGATCGCATGCTTCCATCATTCTTGTTCTGCCATGGTGTGCTCAACCATCTTTCTTGTCCTCACCCTCTTCACTTCCCATTTTCGTCGTCCTGCCAATTTGTGCACGCCACCAATTTTGGCCTTGATCTTATCGTTTCTCATCATGGTAGCTTTCACTGCATGATGTCAATATCGCCTTTTCACTTACTCCACCGAAGCCTGTCAGCATTTACTACTCCACCCATGGCTCCCCTGCCGACCCAAAATCTTTATCCTGCTACTACAACCCCATGCTCATGCAGCTTATCGATCGGATTTTTATGTCCGCACTACCTATCCTCTCGTCATATCCCTCCCTGCCCTCTCTTCTCTCGCCTCACGCCAACACCACGAGCCCCGTCCATAACCACGCTCAATCTGCATGTTAGAATTCGTCGTCTCCAACTTTTCATCCTTCACAGCCACCTTTATCATTGATTCACCACCATCATATATTCCTTGCTCAGCTCCACAAATCCCTCTGAATCTTTCTATCAGCCAGTGCGTCGATTGGTATATTTAGGCTCACTTCATTTTTGCAACTTCCCGCGAAAGTAAAGTTCTCCAACTCCATCGTCCCATCTCTTTTACTCACGTATTTCTCGTGTTCATCAAAAGTACGCTTGTTCTTGTGCTTCCTCTCTTTTACTGACCTTTATCATGTGATTCACCTGCAGTAAAATGATTTGATTGGTCAAGTCTTACCCGATTTTCTCGATCAGTTCTTTCATTTCCTATCCAGTATACTGTCCACCACAGCACTTTTCCGCGCTTTCCATATCGTTCTGCTCCTCCATTCATTTCCCCGTTTCACCACATTTAACCTGTCCTGAACAAATCGAAACATCGTAATTCTCCCGTAAAATTCCGAACCATACGATCTACCTTTACGTACCTTCTGTGATCTTTCATATAGTCAGCTCTTTCTCGCTTTATTCGCTATAGATATTGCCGTACTTTGGCATCTCTGTCAGTTTCATTTCCCGGTTCCATTTTTTCGCTGATAGCTTACACTCTATTGACTATTTTGAAGCCATATTCATCTCGTGTTTCTCAGCGATTTCAGTTGCTGTCATCTTGCTGTTTCTCCCACAAAGTAGGTCCATTTATCAATGCTTCTTTCTTTCTCAGCCATCGTCATTTGGTGCAGCTGCATTTAGGCTATTGTATCGGTTATCTCTTAGCAGTTTTCCCTAATCGTTTCCCCCGTCTTCCTACCCTTATGTACTAATCATCACAGCCGCCAAAGATTTTGCCACTTCCGAGGTTACTTCGCTTCCCTTTTTTCTCTCTTTTGATCCACCACCTTTTACCTGTCGTAAAGAAAACGACATTTCACGACTTTCTCCTGTTTTCCAAGACCATCTGGTCTACTCCTACCCGCCTTCTCTGATCTCTGCCATATTCATCTCTTTCCCAAATTATTCGCCGTTGCCAGTCCTGGGTCTAGCACTCTAGTGTTCCATGTTCCAGCTCCTCCTCTCCAATGATAGTCCGCGTCCAGTCGACTACACAGATTGTAAAATATTTTTTGCACTGCCATTCATTTTCTCAATTTCAGATTGACTAGTGAAGGTGCTATGATATCTGGGTCCAGTAAACCAGCACAAGCTGGTAGGATCTTGCGCGTCCGTCTTCCAAATAGACTTTTCGTTGGGCTTTTTTCCATCCTCGCAAAATGCATATTTCGAAGTTCAAGCAGAGCGATAAACCGATCGCTGCCCTCAGACTTGCATTTCTTGAGTATCTTTTTCGCCTGTTTGACAGATCTCTCTGCTTAACCTTTGGATTGACTGTGGAAAGGACTAGTGATGTGATGGCTGAATTGCCACATCTTCAGAAAATGCTGGAATTCCGTGCAGCGAAACTGAGAACCAACATCGGAAATCACTCAAATCGGGATTCCATGTCGTGCGAAATAGGCCCTAAGTTTGTTGATGGTTCCTTCAGTTGCTTCCGTTTCCAGAAGGTTGACTTCGAAGAAACCACCTTAGTAATCAGCGGTCACTAGGTGGCTGTCCTTTCCATGGCAAAAGATATCCAACTCCACAATTTGCCAAGGCCGGTCAGTTATTAGGGGCATTTTCATCGGTTCATTCGCTTGTCGTTGATCAGTTTGCCAACTTTGTTCGCAATTCGCTATCATCTGTTTATTCTCTTTTGCCGTATCAGGACACTAGTATAATTCTCTGGCTCGGGTGATACATCCATTGGTACCTGTTTAGGATTCTACCAAGTTAAGTTAGGACCTGCTCCCGTATACTCAAAACGCTGGAGCGGGACAACGTGTATATTGGAGGAGCCCAAAGGCGAGCAGCCGGCTTACACAGGCGGAGCAAGTGGCACCACCAAAAACGGTAATTGTTCAAATAAACAAATCAGTTATTCATTGTAATCGTGTGTTGTATGGGTAGCACCACACCTGCGTGCGAGCAGTGTAACCAAAGCATAGTGTTATTCGAGAAGCTTGCAGTATCATTAAACGCTCACCTCGAAAAATCAGTCCATCCTCCGTCATTAGCTCATCATGAATTTCGAAATAAGGTAACACTTCTGCCAATGGGGCTCTT
>MSTRG.9100.1
AGGCAGGAATGGCACCAACATCAACAGTTTTATTGATGAGGGAAGTCATGATTCCGGATAGCTGACGTGCTCCAAATTTGAGAACTGTGGAGGACAAACAGCCTGGACCCACAGCAGAAGCTATTTTTGAGGTTCGAAGAAGCTTGAAGACTTCCCCTGAGCTAAAATGGCTCTGTATCCAAGGGAACAGAAGGAAAATAAGATGGCAGGGTATCCGATGAAGGATGAATAAACTCGGCGTTCAGGCTGTCGGCATCTATGTCGTAGCTTTTTGAACGGGCCCGTTGTCTACATAGACGCCGGATTCCTTGCCAGAGAAGTTTGCTATTGGTGGTACAAAAGAACTGGTGGGCAAATGTCTTGTTCAGCCGTCGAATCTCTTGTTTGATCAGGAAGGATTGTCGTTTTACCGAAGCCTGGTCGTGTAGTCTGTAGGCACGTTCTTTTTGTCTTCTCGGAGATTTCAGCAATGGAAAAGCTATTCTGCCGTTGTTAAAAAATGAAGTCTTCATAGAACAACACAAATCAACTACCTTACTCAGTGTCTTCGCAAATAGGTCTAGTGGGCAAAGAGGGCAGTCGAAGGAAAAAC
>MSTRG.11293.15
GCCGTTCTATTGTTTGCTTGTTTATATATTTGATTACGAATACAACAGTCGTTTGGCTGGTTTTTACCAACATCTCAGTTTTGTTCGCAAACTGGTATTTTTCATCATCAAGTAATAAACAAGGAACGTACGATGGACAGAAAAAAATTACCAGTCCTATTAAGCTATTTGGACCAGATCCTTCTTTCGTACTTTTACTCCGTACATACGAATATCTAGAATGTCCATTTGATATTCATTTTGTGACGTTTCATTTGCACAAGCTGTTATATAAAGCAATACGGAATTATAACCATGACATCCAATCAAACACAAGCTTAGTTTGTTCGCCGATCGCCGACAACCGAGCAGATCTGTTTTGCTGTGATCCTTGCACTGGCTAGCTCCGAGCTTTTCCAAGCTCTCTTTCACACCTACAACTTTAGTCGCTCAAGGAATTAGACGGACTGGTTGCTCGTTGTGTTTATTTTACCAACTTCCGGGAATTACTACAGAATTTTGTTGTGAATGACAACGTCTACTTTGTCCCATGGGGAACAAGCATAGTAGAACTATGCTCCAGACAGAGTTATAATAATAACGGTAGTAACAATAATAATAATAATAATAATAATAATAATAATAATAATAGCAATAATAATAATAATAAAATCTGTGCGCCTATTCCTGGTCCGCCAAACCAAGCGTAACAACCTAGAAACAGCGGTTAATTGGTAAAAAGATGAGACCAGAACCGGATGGGTCACTGATTTGCGTTTGGACTTTGTCCATACAACATATCTTCTCTGATCAGAATAATAGACAGCCCAGATAATTGCTTGTTTCTTGATCTGATTGAATGCGCCACCATTTCAGAAATAATCTCACTGCTCTCAAATATGTTTCAACAGAAGGTCGAAGGTGTGAAACATTCTTCATCATCCCAGTATTCAACCAGGACTATTCTTGACGCAATAAATCTCCTTTCCATGTTTGTTCAATAAACCCTTGTGCGAGATATGCAATTCGCATCATTCACTCATGTGTAGCCGCAAACAGAACGCTGTTCATTCGAGATACCTTGTTCGAAAGTTGCAGATGTAGATAGTTCAGTGTTTGCATATTTATAAATAATGGGATCTTGAGTTGATGTTTGAATTGAGAAGATTGGTCTGGTGGATACATCAGCTACGATGTGCTAGCGATTCAAAACGTTGGTATTTAGGCCCAACCTTATTCGCAGATATAATATGCGAGTCATCTCCAGGTAATTCACTTTGCCCTCTGAGATCAGCATGCGCAGTAAGATTGTTATTGATTCATGCTCTGAAGAAAACGATAATATTTCGAACAGAATAGCTGTCACTGGTTATGCACCAATTATTTTGGAAAAAGATATAACAGTTCACGCTTCTAACGTCCCATTTGGTAAAACTAAACATGAGAGAGAGAAGCACGGATCAGTTGGAGTTATAGGCAGTTAAATTTAGAAGAAAAAAAGAACAAAATTAGCTCCGGGATAATAATGTAAGCACGTTCCCTTCTAGGTCTTTACCCGACATATCAAAGCATGTCATTTTAATGCTGAACACAGCATGCACACACTGTCAAAAGACAGTGTTTGTTTTCGGTCGAAAGTTTGAACAAAAGACATCAAATGATATGGGAATAACTCAAACATAACCGAAAGTTCCAAGCGCGTAAGAATGAGGACATGCAGTAACAAATAGCAAGGGCAGAGAAAATATTCTCTGAAGACATTTGAATTTCACTTAGCAAGTCCAAAAATACGCAAAAATGTTCTAACATAGGTTGAAAGCGACACGAATATATTCTTTCCGCTGGACAGAGTAGAGTAGAAGCTCTCCGTGAATACCTCAGTCCAACGAGCTGTCTTTTCTGGTTCATATACTTCAGTACTTCCAATACTCCACCCCGTTGTCCTTGATGGTCGTTGATCGTCGGTGATATGATCAGGCCAACCTGTGGTCATAGGGGGTTTCCTTCTAGTGGTGGACTGATCAACCCAACCTGTTGTCGTAAAGGGTTTGAATCCGGTGCTAGATCGATCACCCCAACCTGTGGTCGTAAAGGGTTTGAATCCGGTGCTAGATCGATCACCCCAACCTGTGGTCGTAAAGGGTTTGAATCCGGTGCTAGATCGATCACCCCAACCTGTGGTCGTAAAGGGTTTGAATCCGGTGCTAGATCGATCACCCCAACCTGTGGTCGTAAAGGGTTTGAATCCGGTGCTAGATCGATCACCCCAACCTGTGGTCGTAAAGGGTTTGAATCCGGTGCTAGATCGATCACCCCAACCTGTTGTCGTAAAGGATTTGAATCTGGTGGAAGATCGATCACCCCAACCAGTGGTCATAGAGGGTTTGAATCCGGTGGTAGATCGATCACCCCAACCTGTGGTCGTAAAGGGTTTGTATCCGGTGGTAGATCGATCACTCCATCCTGTGGTCATAGAGGGTTTGTATTCGGTGGTAGATTGATCACCCCAACCTGTGGTCGTAAAGGGTTTGTATTCGGTGGTAGATCGATCACCCCAACCTGTGGTCGTAAAGGGTTTGAATCCGGTGCTAGATCGATCACCCCAACCTGTGGTCGTAGAGGGTTTGAATCCGGTGGTAGATCGATCACCCCAACCTGTGGTCGTAAAGGGTTTGAATCCGGTGGAAGATCGATCACCCCAACCTGTGGTCATAGAGGGTTTGTATCCGGTGGTGGACTGATCACCCCAACCTGTGTTCGTAGAGGGTTTTTGTTCAGTGGTAGATTGATCACCCCAACCTGTGGTCATAGAAGCTTTGTGTTCGGTGGTAGATTGATCATCCCAACCGGCGGTCGTAGAGGGTTTGTATCCGGTGGTGGACTGATCACCCCAACCTGTGGTCGTAGAGGGTTTTTGTTCAGTGGTAGATTGATCACCCCAACCTGTGGTCATAGAGGCTTTGTGTTCGGTGGTAGATTGATCATCCCAACCGGCGGTCGTAGAAGGTTTGTATCCGGTGGTAGATTGATCACCCCAACCTGTGGTCATAGAGGGTATATGTTCGGTGGTAGATTGATCATCTGAACCTGTGTTCGTAGAGGGTTTGTATTCGGTGGTAGATTGATCACCCCAACCTGTGGTCACAGAGGGTTTGTATCCCGGGGTGGTTTGTGTTGTTTCAATTTCATGGTTCTTATATTCAT
>MSTRG.1989.1
CCGGTAATTGCTTGTCCAAAAAAGTGAAATAGATGTCTTTTGTTGTATTTCCATTCCGCTTTTTGTTCATGAATGTCAAACACCCATTCCGCCTAAGGCATTGTCCATAGTGAGAAGCTGCTTGATGCTATGTATATTTCGTTTATGTTTTCTCCCCTACCCGCATCCTCTTCCCTTTACTCTCTTTCCAGCTTGTAGAATCCGACAGACGATCGGGCTTAAAGCCTCGAACCCGTGTAGTACTTCAAGACTCCAAGTCTTCCGGACTTGCACCTTCCTCTGCCGGAGCTGATACGGCACAACATTTCTACTTTCCAGGAAAAGAAAGTCAAGCCGTGTTGGAGTGTACGGAAAAGCGCCGACTACACAGCTATCTAAACACAGGATTGACCCGAGACACACTGAACTGGTGAGTGCCGCGCGGGTTGAATTCATAGTGCTGTCGTCTTTAGATTGAGTTTTTGAATAGTTTTGTGAATTAACCTAGTTTCATTCACAATACTGAGCGTATCATGATTGTATTTAAGGTGCTCATTACCCGGAGCCTATTTTTATTCTTCTTGTAGTATTGCCAAGTAGTGTTTGGTGTTTTTTGAAGCGAGCTTTTCTCGCTTCTAGTCTTTCTTTTTGGTTTTTCGTGTTAGCGGGCTTTACCTGCTAGTGTCAGAGTGCGTATTTTGTGTTTGGGTAAAGAGAGCTACACCACGGCGAGGTTTTTGTAGATTTTGCTAATTTTTCATATTAGTTATTCTAGGAATATTTCACCGGCAACCTATATTAAACCTTTCAACTTTGCCATATTTAAGAAATCCACACCTTATCCAAACTGCTAGTCCCTCATAATTGGTGTGGGTGACCCAGAGTTAGCTACCAAAATAAAACAACAGTAGCTATTCTTACCCGCCCTTGGGTTGTCTATCCGTTAGTCATCATCATAGACCATATCGCCCTCCACAAATGTTCTGTAAAAAGAAATGGCTAGGACAACGATTAAAAGGTCTTAACCAATGACTTCTCGCTCTACAGCAAACCAGAAACCCAAACGAACTGAGCACAAAGATGCCTTCAACATGATAGAAGTATTTGGGAAAGCCAGTAGAAGGGCCAGTGCCATTGAAAGTAACTTGGCAAGTATGTCTCCCCAGATTGCATCGGTCGATAATATATTATCAAAACTAACACCACTAACCTACCTTCTTGAGCCCTCGGCACTCCTTGGTTCTTAGAACCTAATAGCAGCTAGTCAGTTTCTTGACTCAGTGGCATCGGAAATCCTGAGACTGCTGCAGAATGCAAAAAATGCAGTTGTCTTTAACATCCCTGATCGGTTAGGCATCACTGTGGTTAAATCTACTATCCTTCAGGCAGCGGGTATGACCCACTTTCCATGTCACTGAAGAAGACTAAGACAAAGGTCACAGAAGCACTCTTGTCCCCCTCCATCCCAATTTCACGATGGAAAAGTCGCTGGAGAATTCATCACTAAACAGCTTATAGTCGCAAGTGCTTCACAAATGAAATCTACCAATATACAAGCTGATAGAACACCACTACAAAGAGAAGTGATAAGATGTGCCGCTATGAATTCTAATCACATTGGCATTAGGATCCAGAAGTCACCCTCTTCCCCAAGCACTGTACCAAGGATAAAAAAACCTCACTGTTCCACTCCTAGAAGATCCACAGGGTTAGTTGATCTAGACGAATCTTTCCCCACGCCCCCCCCCCCCCCCTACAGCTACCCCAGCTAAAACGACAACACTTATCGACAACACCTACGGGCTCATCCCAGGAGGGTCCTCAGATTACGCCTCCAGCTCCGGTCGACCGTTCCACGGGACTTCAAGTTCCCAACGGAATAAAACCTGTAGCACTAATATCTGTCCCCATAGGCTCCCGTTTAAAAACTGACGAAAAGCCCAAGCGTGCCACTCGTACGCCACGTATGTTGCTGACAATAAACAACCGTCCAGAAGAGAGGATCAACGAGAGGCCAGTTGCCACGGCTAAGTCTTCGTGCAGGCAAACGATACGGGAATGCATGAAAGGTGACAATGATCGCTCGTTCTCTAGACCAAATTCGGCACCGACCGACTTCCCTCATTTGAGATACCCCCGCATCTCAGCATATGAAACAAAAAAGCACTTCCGAGGTGATGATACAACAACAATGGGACCATACCCGTAATAAAAATAGATGGTTTGATGGGCGAACTGCGTTCGCACCCAACTCTGGACTAATGGAACCTTCCCATCAGCCTAATCTCCTATTATTTACATCTTTCCTACCCTCCCCCTCCGTTAAACTATCCGAGCGCATCGCATATCCTCCCATCTGCCAGCGGGTACCCCATATCTAGCCAAAGTGCCTATTTTTCCATAGGTACCGTGGGCACAACATGGCCTCATAACCTAGATATGCCTCGTATGAACCGTTCTAATCAGACGTATAGTAGTGTAATACCTAATACCCTGTCATTTAATGTTCTACATGCAGACCCAAGTCCTCCCTTTGCGAATGACAAATTAAGCGGGCTTGCTTTCTGCGCTGATGATTCTTTCCAGGTTAAATGCAGCGGTCAACGAACGGTAAGTACTAATATCAATGATGACGTCAGAAGCGCTGGAACCTTCACATTGCTATTGGTCAATGCACGCTCGACTAGGAACAAAATCCAATACATACGATCAGCTGCACTAACAAACGACTGTAACTTTATTTTAGTCACGGAATCTTGGTTATCGGACCCCTATCTAGTAGAAGACATTGAGGTACTCGGCCACAAATCCTTTAGCAAAGGCAGAACACATCAACGTGGTGGGGGCTGTCTAGTGTATGTGAAGGAACCTCTCAGGGCGACAAGCTTTCAGAGTCCTATCCTAGACCGCATTGTCGACTGTGTGTGGCTGAATGTTGAAGTCGAACGTTAAGAACTGACACTAGGTTGCGTATACCGTCCGCCTAGATCTAGTCCTGATAGATTCCAGCCAATTATGGAGGCACTCAACTTAGTTAGTGATCCTAAAGTAGGCCCAAAATTGATAGCTGGTGACTTAAATGCACCAGAAATATGCTGGACATCACTCACAACACCACGCCATTTACTACAGTTTTTGAGTGCAATTCACCTAGGAGGATGGAAGCAGCACGTCAAGTCCCCAACCAGGCGCGACCACACTCTTGACTTAATCTTTTCACTAGGATTAACCGAGGTTATAACAAAAGTTCAGAATAACCTACCCCGGGAGTGATCACGCAGCTGTCCACTGCTGCTTCACAGGGCCCATAAAGGATCCTATACAGTGAAAAACTTCGGTTATTACTCCAATTCATAAGAAGGGAACACGGGAGGACCCGGCCAACTACAGGCCTGTGAATCATACCCCAGTATTATCGAGGATTATGGAAAGATTAATAAAAGTTAAACTAACAGATCACCTCCTTAAAAACCACCTTATAAGTAAAGGTCAGCACGGTTTCCCAAAACATCCATCCTGCGCAACTTGTATGACTGACTTTCTGAACCTTACAACAATAGCTGCCAATGATGGTAAGGCAGTGACCTCAGTCTTTTTAGACATGTCTAAGGCCTTCGACCGGGTGTCTCACATTAGTTTGTTTTCAAAGGCTAAGACATTCGGCATCGTTGACCCAATATATGCCTGGCTAGAATCGTATTTGTCCTCGCGCAGTCAAGTAGTAAACGTTGATGGCACAATTTCCACACCCAGCCCTGTAACCAGCGGTGTGATCCAAGGTAGTGTACTGGGCCCGTTGTTGTTTCTCATGTACATAAATGGCATATTTACCGTGGTTCGTTATGGGACTCCGTTTTTATTCGCTGATGATATAAAGTTGTTGTGCACCTTCGACCATAATTCATTGGGTAATACTATAGCAAAAATATCTGAGGACTTACCGATGGTCAATTCGTGGTGCACCGAGTGGGTAATGAAGTTCTCGGCGGATAAAAG
>MSTRG.14215.1
TCCAGATGTTGCATTCGTGTTATATTACCGAAACTGACCCCGTATGCAGCCTCTAAATCACACCACTATCTGCACCGGCCGATACATTTTGTTTCTATATTCGTTGATCCACGGCCGCTTCCCGCGATATACCTGGGCAGTTTTATTGATCTGTCATTTTTGCATGGTACATACCACACAGCATTCATCTATTGACGTGCACTTATCTGTGGATTACTTTACCTTTCCTCTCGCAGAACTGAACACCTGT
>MSTRG.7545.1
CTTGGTTAGGAGAAATATATCACCTACGAACTCTTCGTTCAAGACTAATGTGGAGCCTAGGCCATCATTCAACAATATATACTGGTCAAATCCGCTGACTTGTCTCTCCATCTTCCATCCGTCTTCGCATACACGCCTGTAACTCACTACATTATTTACTTTGTGATGTTCCCTCTATTTGGCCTACTAACAAGTTGTTCAGCAATAAGCTGCGAAATTCGACCTCCCCGTGGTGTATGAACAATTTAGTTCGCCCTGTACTTTCATCGTCATAAATGTATTTTGCCGTGTCACTTGAGTATTCTGTTACATGTGTCAAGAATATGTACA
>MSTRG.8936.1
TGGTCCAAATGGGTTTTCTCGAATTGCATATAAATAGGACAGAACAACCACAGATTACCAAATTTGGTCACCGATAAGTCTGGAATCCACGATACCAAGCAGTTTATGATGAACATCTTGGGAACTATTTTTTAAACTAAAGCACTGAATTCAAGTGCCGCTGTTAACCATGAGGCAGAACCACCAAATGAGGCAGGTACCTCATCTTCCTCTTCCCCCAAATGGTGATCTTGAACCTGGCCCTGAGAATGTGTAAAGACCCCCATTGACGCATCCGACTGAAGTCATTTCCTGTTTCTATTTGTACCGACCGTTGTGTCTCGTTGTCGTCTCGTACTAATATACACTCATTCGTTCTCGAGCTTTGTCTTCCATTGTGGTTGACTTCGTGCTGCGATCAACGGTGATGATTTGTGAATCCATTTTTAGACCCATGA
>MSTRG.7968.1
CTGTATTACCAGTTGCTGGTCTGTGTTCAGAGAAAAGCATGTGATCATTTCCATTTGCGCCACCCAGATCAATTCGAACTCTCCTTCCATTTGCGCCACAATGCCAGAAAATGCCAACTGTGATCCGAATGTTTGGAGCAGAACAGTCAAGAGAGAATTTGGTCAGCAACTGCGGTGGACAAAGTTGTGCAACTGGAAAATTAGGTGGTAGATAAGCCAGCAAATTCAGTGCGACAGGCATCGGGCTAACTCAGGATTTCGGTTTTGTCACAAAAGG
>MSTRG.1124.1
CCCCTGCCCAGCGTGCGTCCAGTTTGTGCAAGGAAGCGGCGACCGAGATTGCTGTCACTACGCGCAGAGGAAACTTGTTCCACTTGTTTATTATTCCGCCAGAAAATAAACATGCTCTTGTGCTCTTGTTCTCTCGTGGTTTATCCAATTTATGCTCGTACACCGTATATCTTCTGGTGCTTTTTGTTATTTTGTTTGTCGGAACGATATCCTCGCAACTACGGGGAACGAGTGTTTGACAGATAGACCGCATTGCATTC
>MSTRG.3013.2
GGCTCGGAGTTGTTTAACTGAGTCAACGCGTCTGCCCCGTCGGCGCAACGCGTACTGGCGGCGGGGTTGCTCTTCGTGATTTCGTCGATATTATGGACAGGGTTTCTGCGGCCACTGCCCCACTCGTTCGGTTTACGAAAGACTCTGTGCATTTCATAAATCGCTGCACAAAACCAGATAGAAAAGGAATACAATAGCTACTGCTGTCGGCTTCCTCGCGATGGGCGTCTTGGGATTCATTATCAAACTGATATTCGTACCAATCAACAGCATTATCGTTGGTAACTGATGAAGTCTGCCTCTGACTTTTGTATTATATCTGAAAGTCGATTATTTCCTATGATGTTGCAGTTGTTTTCATAATTTCAGTTTGTAATCACCAACTTTCTTATCACCGCGAGAAATACAGTATGGTGAAGTTAA
>MSTRG.8694.1
GTCAAATCGATCATATCGCCGTTAGCTACCGGTGGCGCAGTTCTCTTCAGAAATGTAGATCTCAATGGTGCACGTATGTAGGGTCGGACCACGCATTAGTTTTAATGCATTATCACTCCAGCTCCATGGTCATCGTCGCAAACCACGAACCCGATTAGCCGTGGTACGTATGTGTGATCCAGAAGTACGCACCCGCTGCGAGCAGAAGTTCGCACGTGAGCTAGGATCTATGACGAACAGTAATGTAGATGAGCATTGGGTTCATATCAAACAGGCTATGAACGTGGCAGCAGGTTTTGCTTCTGGTCCTAGATCCGTTGTTCATCAAAGACACAGGGTCTCGCAAGAGTCGCTGTGTGTAATGGAGCAAAAGTGTCAGCTCTCGAACTGTGAGGAGATGAATAAGATGCGAAGAAATCTACAAAGGCAAGTTGCGAAAAGCGTTAAGAATAATCGCAAAAATTGGTGGGTCAAGGTAGCCGA
>MSTRG.7282.1
GCCCGATGGAGCTTGCTGATTCTTCCCCCATGGAAATGCTTGTACTGGCTGGCATTTTCGCTAGTATCCTTTGCATTGTCGAACAATAAGTCTCTGGGCAACAGTTTCCAGCCACTTATTTTTCGGAACTTCTACTGGATTGTGAATGAAGTTCACCATCAGGGATATGGTTCACTCGCACGTTTTGTGATGATCGAAGAATAGCGCTTCAGGATTCTGTGAATCACCTTGTTCTCCATTTTGGTATCAGTTGGACTACGCTTGGCTCAGCACCCGTTACCGCCAGCCAGAGTTGGATCAGAACCTTTGCAGTCAAGTTTGGCTGTGACAGTACCGTAAAAATACCGTTGTGAATCAGTGGAAAGAACTAGGAGCTCAAATGTACTCAGAGCTGCTGAATTGGTCGACAGCGGGGACGAATTGGATCAGGTCATTTCTACCTTCTGAACTAACCCCGCTCATAGAACCCAGGTAAGCCTCAGTTATCCACGGCCTGCATCATTCCAGTCCATAATGCACCTTCGGCACTATAAATTACCAAAAACTTAATGCCCCTACGGAGCGCCATTGCCCAGATAGAACGCCAAAC
>MSTRG.15710.1
GGGTTTTTGCTGTGGTGGTGCTGGCGGGTGTGGTGTAGTGTCTGGTGTGATGATAGAGTTTGGATCATCAACAGGAATTGTTGGTAGTGTGTCTGTGGATGGTGATGGTGTCGGTGTTGTTGGCGATTGAGGTGTATCAAAATGCGCGGGTTTTATTCTGTCAACGGAAACAGTGTCTGGCTTATCGGCTTTTTGAACCACGAAATATTTGTCTGTGCGACTAAGCACTTTAAATGGACCATCAAACGGTGGTGTGAGCGGTTTGCGAACAGCATCGTTACGAATAAAAACGAAAGGTGACGTATATAGATCATTATGTACAAAAACGTGTGTGGATGACGAGCGAGTGGGTGTTGGACGTAGATGTGACATACGGTCTTTGAGTTGTTGGACAAATTGGGATGGGTTAGGACTGGCATCGGTGCTAGGTTGAACATACTCACCTGGAAGACATATGGTGGTACCGAAAACGAGCTCAGCCGACGTGCTGT
>MSTRG.17999.1
CAAACGTCTTCACAAATATCTGCATACCACCACGAAGTCGCAAAACAAGATGCAAAGTTGACTCCTTCTGGATATTGTAATCAGACAACGTACGACCATCTTCCAACTGCTTCCCCGCAAATATCAATCGTTGTTGGTCTGGTGGAATGCCCTCCTTGTCTTGAATCTTCGCTTTCACATTCTCAATCGTATCACTAGCCTCCACTTCCAATGTTATCGTCTTACCAGTCAACGTCTTCACAAATATCTGCATACCACCACGAAGTCGCAAAACAAGATGCAAAGTTGACTCCTTCTGGATATTGTAATCAGACAACGTACGACCATCTTCCAACTGCTTCCCCGCAAATATCAATCGTTGTTGGTCTGGTGGAATGCCTTCCTTGTCTTGAATCTTCGCTTTCACATTCTCAATCGTATCACTAGCCTCCACTTCCAATGTTATCGTCTTACCAGTCAACGTCTTCACAAATATCTGCATACCACCACGAAGTCGCAAAACAAGATGCAAAGTTGACTCCTTCTGGATATTGTAATCAGACAACGTACGACCATCTTCCAACTGCTTCCCCGCAAATATCAATCGTTGTTGGTCTGGTGGAATGCCTTCCTTGTCTTGAATCTTCGCTTTCACATTCTCGATCGTATCGCTGGCTTCTACTTCAAGAGTGATGGTCTTCCCAGTCAAAGTCTTCACAAATATCTGCATCTTCAATAAGAAACAAGCAAAACTCCGACAATCGTGCCCTCACAGCCTCGACACCGCTTTTTAGTCAATCCGATTATCGAACTAGACACTGATTGGTGGACGTGTCTGTACGTGGACTGATCGGCCCAGTCGTCCTCCACACTTG
>MSTRG.3415.1
TGACCCTTCACACCAAGCCCCCTCTCATCAACAGCCTTTTCGCTACTACTCCACCCCCTCACACTCTTTCCATGGAGCCTTATGAGATGCCTCCCACCTCAACAAACTCTATCCGAAACATCATACCTGTTCCATTAAAATCCCACTTACCCTGCCTTTCGTCCTTCTCCTCACAAGGCCTCCATCAAAACCATGGCTGCCC
>MSTRG.18312.1
TAGGCCTGGCACATGGTCTTCTTCAGAAAGCCACGTTTCCGTGATGGCAACTATTGATGCTTTCTGTTCGTCAGCGGTTTTGGCAAGTTCCGCCACTTTGTTTCTAATACTACACGCGTTAGTATATAACACCACCGCGTTTGCTCCGTCGCCTAGGTGTCTTTTGTTATTCATTCCTGACTGTTTCTCAGGCGCAACGCCTGAGATGATGACCCGTTTTTTGCTTCCGA
>MSTRG.9616.1
GATGCGATAAGGGTCATTATCAAAAGGTATGTCGTTTCTCTAAGAACACAGCGTCTTTGGGTCGGAACTACTTGTCGTCGGTAACTATCGCTACGGCACCCAACCGTCTTTCTCATGCTTTATTCGATATTCTCATCAACAACATTTCGCTGAAGGCCCTGACCGATGCGGGAATTTCTGAAAGTTATGTCACTGCGTCTGTTGTCAAGCAATTCAATCGGCAGGTGATACAATCTCGTAACAATCTCTTTGGCTAGTGCACATTTAACGATTTTCACAAATGGCCATTGTTTCGTTGCATTACAATATAAAATGTGCCAGTACACAAACATCAAACTATCTCCACTCGCAAACCTTTGCTTCAATGTTGTTCTAGAACAGAATTTTCTCAAAACCCGTCAATCAGTTTAGATTCCGTTCTCCGGAACGAAACCTTCATTCTCTCTATGTGGTTTATAAGCTGCTGATGTGGATTCCCCATCTTTATTCAATGAAGAAGTTTTCAACTTTGCACCAATGATAACCAAATCACGTCGTTACTCGGTCGCCAAAGAAAAATTCATTTGGACTGAAATCAATAAGCTTTTGGATGATGGCATCGTCGAACGATGTGTATCCCTGGGAGAGGAACACGTTTTAGTAACCGTGAAGGAAAACCACAAACGGCGAATGGCTATTGATTATAGCCACACAATCAACCGATATACCCGTCTAGATGCTTATCCCTTGCCACGAATAG
>MSTRG.2828.1
AAAAGGTTTGGAACTGGGTTTGTTCTACTTTCTGAGGATACGACATTTGACAGACTTGAATATCTGTAGAGTAATTCAGTCATCGCAATGTCAGGCGACCAAATATCCGTTCGAACGAATGTCTGACGACCAAAAGTCTGGGAGCTCTTGAAAGCCATACGTGGTCGAAAAAGAATGGTGTATTTACACGTTCTCTTGGTTCACGTGTCCAGTGCTTGTAAACAAACCTATGCGCATGCAAGCAGGTGCGGAAAAACAATGAGACTAGCTTGTGTTGTATGTATAATGCCAGTCAGTTGATAAGTACACCTATGATGGCTTGGTAGCTGTTGGTACCCATGTAGTCCCAAAAATTC
>MSTRG.11997.1
GCGGTCTGCGGATGGCGCGATCGTACCGACCAGAAAAATGCCGCTTGGGACCAGATCGAGACGGGGTGGGTTCCGAAATGTTCAAGGCAATTTATTCAGAAAAAGATTATATTGATACGAAGAAATCCTGGGATGTCCTACATGCATGCTGATGCAAGCATACACTAATGGGAGCTTGCGCTGCGCAAGATTAATGTTTATGAGGACGACTTTTCTCAGAAATGATGGTGCTGGAGGACATACGAATGGGAGAATCGTTATGCTGCATGTTCAGGTGCACTGTAATCTAGATACAGCATAGAAAAAGTAGCAAAAGAGTGATAGGCAAAGAGTCGGATAAGTGCCAAAGTCCGAAATGTGTTCTGAGAAGGGGACAGATTTGACGAACGGGGAGAAAGCAATGGACAAGGGTAGTTCGGTTGGTTTTGTTCGGTCCATTCGCACGTATTAGCTTGTTTATAGGATATGCGATTAAAGCTGAGGACAAACGAATGCAGGTGCTTGATTTAATTTTCTTTTTAAATAATGGTAAGTACGGTGTGTCGGAAGCAGCAAAGACCTAAGGACCTAGGAGGAAGAAACTAGAAGTGAAGAAAACGAAGTCAGATAAACAGAACTAAGCAGGCAGAATATTCGAAAAACGGGCGCGGAAAAGCATAGTAGCTGACCTATTTCAATGAAGAAGGATGCAAAACCTAAGGAGGACTGAGTGCATGAGTAAGGCTCATCTCTGAGTGACACGGCAGAGAAAGTTTAACCAGGGTAGAATCGAATTACAAGTAGAGACAATGATTGCTGAACTATCGTAGTTAGTCAGTTATCTATCTCATTCTCTTTCACACATACAAGTTGATGCTGGACCGGTGGGGCGATGGAACAGATGAACAAGTACGGATAGTTAAGCCTATTCTGCGAGAGTTGGTAGACAATGGTTGAAAGCACGAGTGTTTGTATGTGTGAAAGAAATACGGAAAAAAGAAGGAATTGGACCCGGTGAGCATTTGATCCGGAGGAGGCAGGGAAAAAGAACTGAGATTTTGTCAGCTAGAATCGCAAATCGGTAGCCAGCTTCTTTGCGATCTGTTTAAAAGCAGCCATTGATCCGTTGATTCGTTTGAATCGAATTCCGTTCATTCCTATCCCAGCCAACTTCCCGATTTCCATTTCCCAGTGAACCACACCACCCACCTCCAGTGTGGTCGCGTTCCCCACTAAACCAGAAGTGCTGGTGGGGTTCTGACGGAATGCACCGCATTCGCG
>MSTRG.10096.1
ATTCGCTGGACGGGAATTGAGTCAACAAGTCGTGCGTTCGACCAAATTGGTGAGCCCGTTCCAAGTTATTAATAATTTTTATTTATTTATTATATCGTCCGTGCCCTTCAGCGTTCCTTTTGTTTTCGTTGTGCACATACGTATTGAGCCTTTTTTGGTGGTAATTTCGATCAGCCATCGTATATTTATTTTGCTGTCTATTTGATATGGATGACGCTAAGTTAACTATGTCTGACCCTGCGGTGCCTGAAACGCTCTCTATTGCGCGCCCAGTGAAAGCGTTACCTTTCATTCCGGGTAATCCCTCTCTTTGGCTGACTCATCTGGAAGCACAGTTTGCTGCCTCCAGAATCACCTCCCAGCAACAGAAGTATGTGCATCTCACTGCCGA
>MSTRG.4630.1
GCGGCAAATACGGTTTGGTTTCGGATTCGACTGGTTGGTGGTGGTCCGTGAAAATACAAAATATATCGTGAAAATATAGCGCTAGGGATGCGTTATAAGTCATAATAATGCAAGATGTGGGTAACTGAAGCCTATTGCTGGTTCTATGCACGGAGTAAGTTATGGACATGGAGAGGTTAAAGAAATGAATGGGAGTACAACCGTGAACTTTGGTGAATATGAAGAGAGCGGCTCTCCATGGAGATGAAGTTGGC
>MSTRG.193.1
CACTCAAGCAACTAAACATTTTAGGAAAGATAGTCTCAGACAGCAATGTAGCAGTGGTGAACGTCTCGTCAACTTTGCAGGCCTCAACAGCCTAACCGTCATTAACACCCGCTTCCAGCATCCCAAGAAGCACTTGCTAACGTGGTACTCCAATAACGGCTACACGGCACATCAGACCGACTACATTCTCATACGGTCATGCTGGTCATCTTCGGTTAAAGATCGCCGGTTTTAACGAGGCGCGGAGGCTGGTAACAAGAATGGTACCGACCAGAACTGGGTTTCTCTGTGCTCAGGCCTCGCATCCTATCACCACTCATGGGCAGGCGCCATTCGGGACATACATGAAGCCGGCTCATCCTCTCG
>MSTRG.11285.1
CGAAGATTTATCAAAAACTTGTCAACCCCTGTTCTACTCCCTATACCAAAAAAGGGCAAAACAACCGTCTGCGCGAACCACAGGGGTATCAGCCTCATGGTTATAGTGACTGAGCTTTCTGCGACCATTCTGCTAAGTCACTTCGTTGCTGTTCGAAATGCGCGAACGCGCTCCAACCAGTGTGATTTTCGCCGAGGAAGAAGCTGTGTTGACCAGATCACGCTACTGCGAATTCTAGAACGTTATAAATTTCAGCAACCCACCACGGCGTACTTCATTGACTTTCGGGCAGCATCCGATTCCGTTGACAGATAGTCACTCTCGAACGTACTGCGAAGTGACGGAACACCCGAGAAGTACACCAGTTTGTTAGGATCTTACTAC
>MSTRG.3142.1
CCCGCGCTCACGATTTACTCTTCCTGCATATGTAACGACATCCTCATCTGTTTGTCCGATGATCTTTAAGCGGTTGTAATGCATGTTGAATATTGATGTGCCCTCGCCGAAGATAGTCGTGAGATGTGAAACTGTCTCGTTTAGAGTGAGATCTCGTGGATGTTTTGGTAAAATGTGGTTGCAATACTAGATGTGCTCCGGTGTGCCCGATTTCTGCATCAGCAGGCGGACTTTGGCTGCTTCATTCAGAGTGTCATCATCCACAAGAAATAGATCTTCATATCTTCTGCACCATGAAGCAAATGTTATCCATTGTTT
>MSTRG.8196.1
CCGAGGTTTTGGCTCTTGACCTGCCGAGAGTGGAGCTGTCCCACTTCGACGGGCACCCCGAGCAATACTGTATATTCATGAAACAATTCGAAAATTTTGTTGAGTGCAAAGTTGCAGATCCTGGTCAAAGGTTTTTGTATTTATTACATTACTGTCGTGGGAGAGCCAAAAGTGCTATCGAAGGCTGCGCGATGCTTGATCCACCGATGGGGTACATCAGGGCGCGCAGAATCGTGAAAGATTTGTTTGGACAACCATTCAAGGTGGCTAGAAGCCTAATTGATAGTGTTTTATTGGAGGCGAAAAGGACTGAGGGCAAGGCTGAATCACTGTCGAGTTTGGTGATAAAAATGCAGAATTGCAG
>MSTRG.18431.1
TCGATTCGCGCCCTGGGAACACCTAAATAGCTTTTGAGGATGAAAAGACAAGGTATCCGCGTGGACACCAGTGGCCGTTCGTTTTATTTGATCCGTCTTCACATTGGCTGACAAGCATATTGGACGCTTTTTTACGTCAGCCGATTGTACAGACTCAACTTGAGACCAAATCACGTTTCTGGCACGGCAACTGGGCTCGCGACCGGCACACCGTTAGAAATTCTTGCTCATCATGACAACGTACCGATAACTTATCAATCCGAATATGGAA
>MSTRG.8880.1
CTGGTCATGTGCAATCCATAGTACGCCCGTGCGTAACGATGGATTGAAAAGAACGGCCAAAGATGAAGCAAGTTCGTTGCTTGTCGCACGCAATACTGCCGGATGAATACCATCTGGTCTGGGCTGCTGAGGAACTTTTAGTTTCCTTAGTTCCTTGGTGACATCTGGATGGAAGGGCCACTGCATGAGGGCAATATTGGTATGATTGAAAAATACCGTGTAGTGAATATTCATGTCAGATTACAACAGTCAGATACCTGAAATATTACGCTTAAGAGTAGTTCGGCAGATGATAATCATCCGAGTTTTTTATTTCCTGTTTAAACAACAGTCATTCTCAAGCAGCACTGCCCAACGTTCCTCCAGCTGGGTTCGTGTTGAGAAAAGATCGAACATACCATCGGGGCTTTCAGGCAGATGCATGGAGAAACGTTGGACAGCGCCGCTAATGCCCATTTGAGATACAGCTGGGCATGCCCAACGCACTGATAAGTCCCGCAAAATTATTGCCTACTTTTCGTCAATTACCCCTATTTCGTTTAATCGCTTAATCTGCCTTTATAATTTTCTCCAACCTTTCGAGCTTAACTGCTGAATTATCAATGCGTACACGCAAAATAGCCATATCTACAGGAGTCGCGGTTTATTGTAGATGTATTATGAGTCATTTTTTCGAAAAATGAGGTATATATGTAGGGAATGTTTTGTTATTCGTTCTTGGTTATTCTTGTCTTGCGGATGGATGTTGCTGGTTCCTGTTCACAGTGTTTATGGCAT
>MSTRG.2079.3
GGACGGTTGAAAGATTGGCATGCATAAAAGCAGATGCATGTGAATGAGGACTATCGAAGTGTATTGTTATTCACCTGTGAATCGTCTTGGAAGATGAAAGGGCCAGTTATTTTGCTGTTAGCAGCATTGAGCTTGGCCAATTCTCAGCTCGATGTAAAAATTCCTAAAGGTGGTGAATCGCTTTTTACTATTGAACACATGCAAAATGAACCCTCCACCAAATATGATGCCTGTGAGCTTTGCACTAGAGTATTTGATGAGCTGAAGGAGCTGCTCGATTTGGCCAACTTAGAGAGGCGTCTTAAGGAACTTGCAGAGGAAATATGTGATATGACCGGTCCTTTTAGGGAGATGTGCATGACATGGTCCGAAGAGGTCATTGGCAAAATCACTGATTTCGTCACGAATTACAACTCAACCGAAATATGCACGAAAATGGAGCTGTGTTAGAGCCGAATAAGGAGCCGCACCATCCTTCCGTTCAACAAGAATCAACAATGAAAACGTCTTGATCAAACAATGAAATCTGATTGGATAATAAATGCAATGAATACATCAAAACAG
>MSTRG.10640.1
AAGGGATTTGGATCAGGTGTGCGTAGTGTGCGTGTACGTTCGAGAATGTTTGTTTAAACACGACTGAGCAAGCCGAAAACAACACGTTATTTTGTCGTTTGGCTAAATTAATACACACGCTGATCAAATGACCCCCATGTTTTTACCGCGGTGTGTTCTTCATACGTTGTTTGTGAGTTTTTTGATATCACCGACAATTACAATCAAATTCATGCGGTTCTATACACCTTTTATTGGTGCATCCGCATCTATGTGGCAGCCCATACCACAATCAGTGGACTCCAGCTAGAACAACAATAAAGTTCCTCGTCGAAAGCTACGGTGAACTACTGTTGAGAACCAACTGTGTAAGTGGTCGGTTCCATGTTTCTTTCCTAGACATTGCTAAGAATCTGTAAGTCAATTAATGAATATCTTCCTAGACTGTATTTTTGTGTACCAACACTTCTTAGAATAAATGATTTTTATCTTTTTCCTTACCTTGCTGCCACAAGATGACGGTCGTTTCCCAT
>MSTRG.11448.1
GTTAGGTCCTATTAAGTGGTGTGACACCAACGGATGTGAGAATATAGTGTACTTGATTCATATTCCCTCAAGCAGTCATCAGTTTTCATCATGTTCGGTATGTGGCGTCTGATTCTCCTATGGTTCACGCTGTTTGCCTCCGTGGAAATGGTTACGTTGGAAGAAGGTCTTGCAAATTCGGACCGCTACATTCGTTACGACGTCTCAGATTTCAACACTGGCATGCACGCTGGGATAGTTCTGGTCATGCTGTACGGTATTCTCTCGATAGCTGTAGTTGGCGTGCTCATCATATCACGTGCATTAGGTTATCGGAGCAAGGGTTTCAACTGAGCCCGTAAGAATAAAACGTCCCATTACTCCCGACCGTCAATCCCATTTCCAGTCCCTCGTTAGCTTCTTATTTCAGAACAAAAATGCTACTTGTTTAAAACGTCGTAATAAACTGAGGATCTCGACCTTTGTATCCATCCGGATGCGAAAGTTACAATACTTATATATAAAGGATTCACCATTTTGTCTGCTTTCCAAAGAAAATCTCCAGTTTTTACATGCGGTAGCACAATTCGTTACAAATAACTTACTCGTGCACTAACATATTCCTTTCCAAGACCGATTTTGGCTTTTATACTTTGTTTTGATTCTCTCCCTATTGCAAAATGTATAAATGCATATAGAATTTGAAGACACCGTCCTCCCGTTCCTCTTGAATGCCTTCAATGCTGTAATTTGTGGTTACCGTGTTCGGCTCTCTTTCGTCCTCCTGAGCAGAACCATTCTGCTAGATTTGTGCGCATTTGTTCAAACCCACAGTAGAATCGGCATTTTTTCTTGCCGTGGACGGAACAATCCTCCGTTTTGAACACTTCCGAAAATAGGAGGTATCATGATAGCTCCAGACAAAGATCACTGATATACGGTAGTTCAGCGA
>MSTRG.12300.1
ACCACATAACTAGGCAGGCTTTACCAAAGTCTGGAGCAGTTAGCTCGTAGCTTTCTATTGGTGAAGAGCAGTGTGAGCCTGATAAATATCTGCCAAAGTGAAACGCTTCAAACGAGACCCGATAAATCTTGTTGAAAAGTCCATATTACGTTCGGTTCCCAGTAGTGAGAACGATAGATGTTAATCGGTAGGGTCTAGTCGAGCTTGCAAATAACAGTATTTCCCATAATTTAAGGGCC
>MSTRG.5480.1
TAGAGCTTAGGCGCGCTTTGTTTAAGTCCACCGGTGTGAAAATAAGAACACGTAAAAAAGAAGAAGAACCTTCGTCACACTACGTCAAAACGGCAAGGCGCGCTCCAGCTCATCAGCTCTGGTGATTAGCTAGATCAGCCTCCCTTCTCCTGTACTTCGTACAGGGCAATCAATACAAGTACAAAAACCATCAATCGCTGTCGTTCTGCGTCTTTATTCGCTGGACGGGAATTGAGTCCACAAGTCGTGCGTTCGACCAAATTGGTGAGCCCGTTCCAAGTTATTATTAATTTTTATTTATTTATTATATCGTCCGTGCCCTTCAGCGTTCCTTTTGTTTTCGTTGTGCACATACGTATTGAGCCTTTTTTGGTGTTAATTTCGAT
>MSTRG.14541.1
GTTCATCTCACCCTTGGTAGCGAAAAAGACGTCATGTCGACTTCACAAATAGCTCGGTTTGGTAAGAGCGAAACGAGCTTTCCGTATACATAAAGACGCGTCATACGATATCAGATCCCCCGGGGAAGTGCACCTCCACAGATAACAGAGATCATGTATCAGCTGTTTGGTCTCCCCAAACAGTGAAAGGTTTGGCTTTGGACCAACGCAGTTCCACAACAGCATCGTGCTTTTTGAAGGTGCGATTCGCATAACGAACGTTGCTATCCAGTTACTTAAGCTGTCT
>MSTRG.11926.1
AATTTTATTGATATCAAAATCTGATATCAAAATGAACTGAATGATTCTTACCCTACTTTTTCCTTTTCCCGATCTCCTTGTTATTAGATCACTACTGAGCACTGAAAATGCTCATCTGTGCTAAATTGGCCAAGTGTGGAAATAACACATGACAGTTAGTTTGAAACGAGAACTGGATACATTAGAGCATTGCTTGTTCCTAACCTAATGCCAATTTCTAATAAATGAATT
>MSTRG.6069.1
CGGCGTTATGCGAAGCATCACGGTGACGGACGGGTAGTCCGTGAATAGCGGAAAATACTAACGAACGCGTGTAACGAAGCAAACAGCATGGTAAGGTTTAACCGACCTTACAGTGTTCTACTTACCTGACAAAGTCTTCAGAAGGGGCGAATGAACTATACGATTGGCCACCGGTTCATCGGGACCAAAGCTGCTGCATTGCAGGCCGCGCAAAAGCTAGAGGTGCATCCTCTATTAAAACGGCCTACTCTGGACTGAGTGACAGTACTACAATAGTCCACAGCACCTCAAATGACCAACATGGA
>MSTRG.6568.1
GGTCGGTCGTTCAGTCTGATGTTGTTGTGTGTTAGATATATTTTCAATGGGTGTTTGAGTGTATGCGTGCGCAGTATGGTGGATGGAAGAATAGAAGAAAGAGAAGAGGAAGGGGAAGCTGAAGAGGAAGAAGTCGAAGTAGAATGAGGAGTGGAAGATGGAGGAGAATGCGAGTGTGAGTGCGAGTGTGAGTGTTAGTGTGAGTGCGAGTGCGTGTACGAGTGCTTGAGCGGATGCGAATGCTTATTCAAAGATGAAGATTATGATGAATGAGGATAAGAATAAGAATAAGACTAAGGATACGAATACAAGGAGGAGGTCGATGAAGAAGAAAAATGAGAATAGGAGGAGGAGGAGGAGGAGGAAATGGAAGAAGGTACTTCTTCAATTTGGGATGTGTGCGATAGTGTTTGTTTGTTTGTTTGTTT
>MSTRG.6184.1
GAGCCAATAAGGTTTACTTCATCCGCCAAGGGGCATACTCGGAAGCTCAATCCATGCGTTTGAGCAATACAGGGCCAGGAATTGTCGACTAGATGAGCGGCGAACAAAGCAGGGAAAACGTCCGTGGGGGTTTGTGTTCGTTGCGGTACCAAGTAATGAGCGGATAGAATGGGATAAATCCAGAAAAACTGATTCCCATCGTGAAATTGGTAGACCTCTCGTTCGTAAGGCCAGGGAGATGGCATTCCATAAAGTGCCATTCAACAGTTACACTTGGCCGTTTACTTTTGGGTGGTAAGCTCTTTGTCTCGCAAAAACTTAGACAGTTCAAACGACACAATTAAAGGTCCTTGATCAGAATGAATAAAGGCGGACATTCCGAATACCGCAAACAGTTGACACAGGCAACCGATGACTGTAGAAGACGACATATCTGGACAGGCAAGTGAAAATG
>MSTRG.5080.1
GTGAACCTACACGGGTGAGAAAACGAAGAAATGCCTTAGTGGCCAACACACGGAATACACAGTCTGACCGTACAAACGCACATTGATCAGTCATTCTGACCTGACAGAAAATGACAACACAGTCGCTACGGTTCACAGTTTGTCGTCATCACGACGAGACTGCACCTTGACGTGGTGTGATGGCTTGCGCGCCTCTATGACCCAAAGAGCTGTACAGGATGGCTTCCTTAAGCCGGAGATGCAATCATGCCTGACAGGTCAATGGGTAGAG
>MSTRG.17868.1
TGGGAATCGCTCTCGGTACTATAGCTGAGTCTGCTCTAATCGACTGGATCCTAGTCTACAGCAACTGTGTTATTTGCTCAGAGACTGCTCTCAAAGCTGGCTAAGGCCGCGAGGGCAGCCGTTGCCTTTTGCCGCCGCCTGCGCTCCCACTGGCCACTATCCGGACGGTTTCGAGTGTATATTCCACCGAAAAACTTCGAGAAGTTCTTCTAAAGGCACATAACAGAGACAGTGGTACAGGCTGTAGATTTG
>MSTRG.16812.1
ATTCACTTCTTTTGGTGTTCCATTTCAGTTTCCAACAGGCATCTCGTTGATAACGTTTTTTCGTTCTCGTTCAGCGTTTTGCCCAATTTTCCACCGTTCTTGTGCGCGTGTCCCATTTGTGTCCTCCATCATACTGGTGCTGGCTTATTCAGTGTTTTGTGTCATCAAATGCGTACAAATAACTACTGATGCTACCGCAACCACTGCTGTGATCACAGTTCCTGTTACTGCTACTGCGCGTACGGTTCCTGTTACTACTACTGCTACTAATACGATTACTATTGCTGATGCTTTTTCAACTGTTACTATTACGAATACTGCCGCAACTACTACTGTGGTGGAGTGCATATACCACTTAGTAAGTAGCTGTTTGCTGAAAACGGAACTATGGACAGTTGCGGATTAACAACACCGCTATGTTCAAGAGACTAAACACAATAAGGTAAACGGCGACATGCGAACCACGTGACTGCTCCTCCGTCGGATGGTGACTGTCTTCAAGGGGACAGGACAGCTATTTGGAAAAGAAGCATGTTTGTACCATTTGGTTAATTTCGTCGATGTCCGGACGACCTAGTTTCAATGAACAACTCATTACCCAGGCACGTCTTTTGGATTATAACAATACTACTTCCGCTGCGAACGCGATTACTGCCACTTCGACTACTATTGCTGATACTACTACTGCTTTTGGTACTATCTCAACTACCGCCACTACTCCAGCTACTGTTACGGGTAATCCTACCGTTACCTTCACAAATACGTCACGAGTTGTGTGCCATGGATTTATTTCCCCAGGGAGGGAAAGGTGATGTTGTGTTTGGTTTAAGTCACTCATATTATGCGGACAACCGATCGATATCCCCTTCCTTCGTGGACAAACACTTACTTGGTATTGACCTTTGATCGTGCTTCTGCGCGAGCACTATTGACTTATTGATCTTCCTATGTACTTATTGGCCTTACTCTTAAGTGCGTGACGGCACATGTG
>MSTRG.18948.1
TGGTCGGTTTGTTTAGTAGCGATTTTAAACAGATCGAAAATGAATGGATAAGAAGGAAATCGACAGTTGACGTAAGTTACAATGTTCAGTTGGCGTTTTATTTGAATATATATTAGTTTAATTTATCGAAATGCTCTGAAATACGTCGGTATAGACTGCTCTATCTCATTTCCTCGAAATAGGTAAAAGAAGCACCATTATTCGGAAAATCATAAATTTGGAGATAGAACTGAGCATCGTGAAACGTAATCCGGGAAAAGTAGCAGAAATTAACAACGCATATCACTTACTTGAAACAATTGGCACAAACCTCTGGGAAACCGTTTGAAAACCGGCCAAAAGGCGATCCGGAACCGATCGGTTTTCAGCCGATTTTCAAGTTGTTTTTGTTGTTGCGCCGATTGGTTTTCGGGCGGCTTCTGAGTGGTTTCTGAACGGTTTCCGAGTGGTTTGTGCCAGTCGTTTTAAATATGTGATATGGATTACGTTTCACGATGCTCAGTTCTATCTCCAAGTTTATGATTTTCCGAATAATGGTGCTTCTTTTACCTATCTCGAGGAAATGAAATAGAGCAGTCTATACCGACGTATTTCAGGGCATTTCGATGAATTAAACTAATATATATACACAAATAGAACGCCAACTAAGCATTGGAAATTACTCCGATTGTCGATTTTCTTTCTGTCCATCCATTTTTGATCCGTGTAAAGTGACTAATAAACAAACCGACCGAAAACCGATCGGCGTAATAGTTAAATCCACTCGAAAACTGGCCAAAGGCCGATCGGTTTCTGAGCGGTTTTGCTATAAGGGAGTCCTCAGGAAGCGATAATGCTCCCCGTGGGAACAAATACTGCGAGAAAGCCGTGGACAGTGAGGGCATCTAGCGCAATACTTGGTATAATTGGTACCATAGAACTTGCAATAAGGCTGAAAAGAGAGTATACGGTTTATACGCTAAGTATAGTTATCTGCAGTGGTTCTGTATCGAGCGTCAGACCACAGTACGCAGGATAAGGTCTGGGCTTGCAACCGTACTCGGATAGCCGAAAAAGAATCACAGACCGTTTTCGCCACAATCAAGGTGGCCAGGGTGCCAATAGCTGAAAAAGAAGTGCACATCACTTTAATTCGAAAACAACAGAGGGGATAGTATCAATATATTACTTAGGACAAGTCATTGCAAATAATTTGGTGGTTCATGAGTTACCGGGACCAACTACGCAGCCAGTCCAGTTTCTCGGCGGTTTGGCACCCACATGTAATAGAAAAAATGGTGTGGTAAAAGCTACTGCCACTCCGAGGGAATTTTGTAGCGCCGGCTTCAGCAAAAGGTCAGTGATTGTGTTTAATCTCCCCGAACCCGACTCGACATCACTCGCCCAGCGTGAAATTCACGATAGCAGGGTATTTCAGCAGTTATGTACACATGTCGTTACCTGAATTGCGCCCTATAGGTCTTGAACGGTTGGCCTAGAGTAACGATATTCGATTTTTGCGACACCCTAGGTTGCTTAAGGTGTCGTTAGGGTCGGATGGCGACAGAAAACTTGCTGGCATCAGCAAAACTCTAAGCGGTGGTTCTGAGGTCTGCGTAAAACCGGATCTACCCAGATCCATCAGGAAAGATCCAACACGTGCAACACATCCAGACAAAACCCTGCTTTGGTCACGTAGTATGATCCTGCATGGGGTCCCTGAGTCACTCAGCGACAACCCTAGAGACAGAGGAAGCCACGACCCCCGTCACTGGAAATTTATTGCATCGAAGTTGGTGATCGACGGGTTAGTGGCGTGCAGTACCAACAGGTAGCCACAGCCCTCACGCTTACAGAATATCCCCCAGCCTAAGCTCCGAGTCACCCTTCTGTCAGAGACCACGGCACAAGCGACGACCGAGAAATGGTATGCCACTAGAGCTGGCTTCTCTTCAAATCTACATCTGCACCCATGCAGACAGTGAAGCGAACGCGAACTACAAAGGTCAGCTGAACCGCCGTTGATAAACCAGCCAACGTTGTATTTACTAAACGCTCGAGAAACCACAGTAGAATGAAGTAACCAGCTGCTAAGTCCGAAAACCTCGATCGTGCCAGCTCAGTTAGAGTTGGCAGCCTAACCACAGTTCAACAGAAAGACTTTCCTCCAGATTGATCCTCAGGTGGGTCACTGGCCTGTATCCATCACGATGATGCCGTTCAGACCCTAGGGAAATTGTTTATCAAGTCGTCCGGTGTAGTCTTTGCACGCTGTCTACTCGCAACGCGCAAAAAGGAAACATGCCAAGACTTTTACCAATTCATCCAAAAGGTGAAATCCCCTGCTAGGGATTGCAATTACCAAGCCGTGACAGCTCAGAAAAATCAAAATGCCATTCTGCACGTCTTTTTAAGCGGAACGCAGTCGGACGTTGTACGACAGCGACTTGTTGAAAATAAATATGATTTACAAACAGCTTCGGAAGTAGCAC
>MSTRG.11663.1
ACTTTATTATCCGTTAACACAGGTTATCTTTCCTCCGAACCGTAGCCGGCTGGAATTCGACTCTCCACTTCTCGAGGACCCTCCAGTTGCGCCTTCTCATTTCTGAATAGTACATGTTACTGGCCTTGAATCTAAACTCATCTTTTTATGGACTGCTGTTTCTCCCACATCCACCGGTGTTCACTTTCAAGAAACTGGCCTCATGTCCCCCTGCTTCAAATCTCATTCCGTTTACAGAACTCCGGTAAATCCGTCATTCAGGGTATGCATTGTCTTCATGGATCGCTATCCTCTTCGCATGCGTCGATTTTCCA
>MSTRG.12973.1
TCCCCACAGGCTGCCATCGTTCTTGTGTTTCTCAACCTTCAGTAATGGAGTTCATTAAGTGGTAACCCCAACCAACCGTGGTTATCGTGGTGTTTACACATGACACGGCCTGGAAGCACAGATTCTAGATACATTTCTACTGGCGTGATACCATGAAATCATTCCGCTACTCCAAGGGGGACGGTTTATCGTTCTGCAACCGTCACGCCCAAACTGGTATTGATAGATTTTCTAAGACCACTCCAATATTAGCGAGTCGTACA
>MSTRG.12039.1
GTCTGTTAGGACACGTGCTAAAAACTGAAAAACGGAATTCCTGTTCAAAGACGATCTGCAGGGAAACAGCTTATACAGTGACCGGGTCGATGCTTGGGACCGACAAAGAGTAAGATCAAAATGCAATGGGCGCGAAGTACTAGGAAGAATTTTCTGTGCAAATGCAACGGATGCTGTTGTGTGGCTAGTGCATAGCTTCAAGACTAGGTCATTTAAGGCTATATCAGA
>MSTRG.12178.1
CACACTGGAGGTCGAATCAGGGAGAGCTTGGTTCGGAGTGATAGAACAAAGCTTGTACATGGGATGGTTATAAAAATGATAATAACCAGAAATGACTGCGGGAGTTATCCTCGAGATGTCAAATTATGATAATGTTCGCCGCTCCTAAAGAAAGTGTCATGTTTGGAAAAATGGCAAAAAGGTAACGATAGCAACAAATGAGATGTGAAAAACCAGTTTAACTTGTATTAAATAGCGAAGAGAAGAATTCGGAATGGTGCGCAGGAATGCTTTAGGCTTGATATTTGCCCCGG
>MSTRG.2977.1
CCCGTGGACAGTATTTTATTGGCCAATAGTAATTTTCGTAGAGGTCATATTAAACAGTAGCCACCTAAAATGTTGAATATAGACATCATAAATGATTTTCCCATAGATCACATGCATTGTATTTGCCTTCGTGTCATGCGCAAGTTAATCTTCCTGCTCACAGATTTGCCAGCTTCCAAGAACCAAATTATCACATTTAATGATCAAGTAGACAGCTCGAGTTCTCAGCTGCCAGGAGTGGTTGGATGGAAT
>MSTRG.17111.1
GGGCCATAGACTCTATACGGGAGCAGGTCCTGACGTAACTGAAGAGAATCCCAAACTGGTGAACCCGGACAACAAACTCAATCCTCGAAGGACACTCCTAAGTCCCTCAATCACATTTATTCGTTTACATATACACTTTTTCCGACAAATAAACGGTAAATTTCCTGATTTCGGTTACCATATCCCCTTTATATTTTTTCTGATATCGATATTATAAGTGTTTCACGGTTGCTGAATTGACCTTTATATATCGTTTTGCATTTGATATACCATTGCAACTATGGCTAGCAACGACCGTAAACCTGATCCGGAACCGTCCGTTTCGACAGTCTCCCTAGCCGTCCCTGAGTTTTTTATTGATGACTCTCAACTCTGGTTTCATATATTAGAGGCACAGTTTGAATCACCTAGAATCACAAGCGAGCGAACCCGTTACTTGTGGACTATCGGTCGCCTTCCCCGTGACGTTGCTACTTAGATACGCGACGTAATACTCAATAACAGTTCTTACACAGCCGTGAAAGACGCAGTAATCTCTTGTCTTCTGCCGTCAGAATCGTCCAGACTAAAACGGCTGACCCAAGGGACAGTTAGGTAGCAAGAAGCCCTCTGCATTACTGAGAGAAATGCAGCAGCTGGCAGGGCAACTTTTAGAGGAAAACGTTCTTAGAGTTGTGGGTACAGCAACTACCACCCAATATTCAAGCACTGCTCGAGGTTTCTAGCCACCTTAAACTCACAGAAGCGGCTAAACTAGCGGACGGTATTATGCAACGGTACCATCCACAGATTACTGCCGTAACAAACTCGAGCAGCCCCCAGAC
>MSTRG.1591.1
ACTGGTTCTGCACGTTCGACAGATTTCTCGCCAAAATTGGCATACACGATTCTGAAAGACATGACTTTCTATACAGCTATATCTCTCCAACCATATACGATTATGTGGCTGAATGCACTTCATATAATGATGATATTCAAACCCTTGAAAAATTGTTTATCAAGCCGCTCAATAAAGCCTTTGCGTGCTATCTATTCGCAGCATGCGAACAGGAAACTGGGCAGGATTTCAAC
>MSTRG.6181.1
CTCACAAGTGATACGGAAACTGCGTTCCCTAATAGGTACGACGTCCATGGACGCTGCAGTCCTGCGTCAACTATAGACGCAACGACTCCCACCGTATGACCAAAGCATAGTAGCCGTTTTCAGTAGTCTTGAAGTCTTGAAGTACTACACGGGTTCGAGGCTTTGAGCCCAATTGTCCCGGTTCTTGAGGAAATCTTTGATC
>MSTRG.9951.1
TGAACAAATCAGACAATAAAGGTCTTACCCCTATGTTACTGTCAGCATTGAAGGGATCGGTTCGCACCTGCATCCGATTCCTTCAACTCGGAGCCGATGTAACACGCACGGATGAGAATGGGCGTAACGTTGTCATGCTTTTGTTGTTGGGAGGCACTGGAAAGGCTCGAGAATCTGTCCCGGCACTGAAAGAAACAGGAAAATTTACCGAAATGATAAATCAGCAAGACAAATGGGGCTGTTCCGTCATGCACATCGCAACACGACTTGGGTTAAAAGTTGCGATTCAAATTGCTCTTAAATTTCAAGGAAGCGTCCTCAAATATGATATGGAACGAAGCAACCCACTACACACGGCCGCTTTATTTGGCCGTTATGAAATCTGTCGTATGATTTTGGAGATCCCCGACGGGATACGAGCACTTGGTCGACGAGACCAGAATGGAAGACAGCCATTACATATTGCCGCTCAACACGGACATCATCGTGTGGTAGAGCTGATCCTTCGAAAAGATTGTCTGATGCGACC
>MSTRG.16275.1
GCATGATCAGAAAACACAGCAATTCACATTTATGTAGAGTAATCACAATTTAGAAGAATATGGTTCACACAATTGCAGTAATAGAACGATCAGCTTGGACGGTGTTTAGGTGAGCTAAAGAGAGGACGGTTAGCGCGGCTATTGCGAATCGGTTTCGAATTCGGGACGGGGACGTTGCGGTTAGCGAGATGGACGTGGGAATGGAGGAAAAGCGATACTGAAGAAGGGTAAAATTGCAGTGTTTGCAAGAACCCATAAAGCAACTGGTGTCGGACAGCACTACATGAACAGGGAGTTGGTGCAAGAATAAAACACAACTTGCCTTATGGATGCCGATAACTGTCTGCGACGGGTCCGGTAGTCCAGAATGGATCACGGCGATCTATGGAATTTGGTGTGCAGTCGATGAAGATAGGGAGAGAGCGGTGGAGTGAAAGAGATTCAAAGAAGAGTCGGGAAGTGTAAAAGGAGTCGCAGTGTGGCACCAACTGGATATTTGAGGAATCAATACTGAGAAATTGGTTGTTACCAAAAGAAGATTAAAAATAGAGTTAACATGGTGTTATCAAAATGCAGTTGGAGATGCCTACAGGAAATAGAGAAGATTGACCCTCCATTGGATAACTCATTGTGGGGGTTTTCTGTGATACAAATGCAAGTGAGTCGAATGGGATATCCAGATTGGTCTTTCTGTATAGGTAATTCCGATATTATATAGAAAGCCACATGGAGGCAGAAGCTCCTACCAGGAATGCAGTGTGCTTTTAAGGAGCGTGAATGGTGGGTGGACACAACTGGGAGTTTCAACAAGCCTTCGAGGGAACACTTGGTGACACGCTGTTGATGCAACCAAGCAAGTATGCACAGGTGGCGAAGAGAAAGAAGGACTGCGGTGACTGGGAAAGGCCAGACCCGATGGAACAGAGAAAGTCGAGTGTAAAAGTGAGATTTTCTGCATACGTGATAAAAGAATAAATAACCAAGTGTTTTTGGTATTTTGTTTCATAAAGACGTTGGTAGCCGTTGATGGCAGGTAGTGCAAGCTGAGGGCAGCAGTCAAAAAGGGCTAGGCTGACGAACTAGGGCGAGTGGGTACGGAACGCAACCACGAGGGCCAGACTCCAGTTCTGCACGCAGAATGAATTGAACTATTCGTGTGGAGAACAGGAAATGAATGCTGATGGGTAATGTCAGGAATCCGTCCGGCGGTCTAGTGAGACTATTATGAGTAATTGTAATCCTGGTTATGGGATTGTGATCTTCGGTTAGCCATGTAAGGTGCTCCATATAAAGCGTCGTCAGGTGTGAGTGTAGGTTTAACCACGGCCAGTCCGATCGATCAAACCGTTTAGTCCGTTAGGTAATCAAGGGATAACGTCGATCTGGTTGACGGGCTACCCTGGTAACCACTGAGTTCTGGAAAAGAAGAGAAATGCGGCAGTCTGGAGAATGCTCCAGCTGGGGGTTATGATTAACAGCTTAGCGGAAATTAGAGTGTTAATGCTACTTGATGGCTAGTGGGCCGATCTACTAGGGACTAACGGGCGGAGGCTGGTATTTTTTTTTAGGGCGTTTAGTTGATAATGGGAATATTAAGCGCATGCTTAGCCAGAGTGCAAAATGATTAGGCTGATAGGTGGTAGAATAGTAAAGGGGCTCAGTTGAGGGTCAAAAATAAAACAGCTGATAGGTGGTAGAATAGTAAAGGGGCTCAGTTGAGGGTCAAAAATAAAACAGTGGAGGAGGGTGGGGTCAGAAATGGGAAAAGAGGACAGCAGTCAGGTTGTTGACCCGGCTGTAAGTGGGGGCGGAGAAATTATAAAAAGAAAAAGGAACGCACAGGGCTAAGGCGAGGCCTTCTTATGTGGATGCGAATGTGCTGGTTTTCCATGGGGTAATACGTGATCAGATACATAAGCTAGCTAGGTGGGATGGTGTGCTAACACACAATGGGCAAATACGGTGATCGGTGAGTATTGGTTATTAAAGGGTGGTAATCAGCATGGTAGGACTCGAGTAACGGAGGAGTGCAAGAAAAAGGCGATGAGACCACTGGGTTATAGCCCGAGACAAGAGAACTAAGTGAAGGTGAGCACCTATCATTAAAGGAACAACAGTTTACTAGTGGAATTAGTGTCAGTAAGAATTTTGGTTTTGTAACTGAGTCTACATGGTAGCAGACAAATCATCGCTGACTTTGGACAACATTATTAGTGCTTGGGCTCGAGGGGGATAGAAAAAGTAAACTTGTGGATAATAAATTATAAATGTGTAATGATTGCATTCCGACAACCAATACAAGCGAGGCTTTGTCCATAGCTGTTAGGCGTAGGCGTATCAATGCCGGGGTGTCGTCAGAGCAGAGGTCGCATGATGTAACTATTCAGATCGCGTATCGACTACTGTATTAAACATCAGCAAGCTGGTTAAGGATTTTGCAGGGAACCCAAAAGGGTTGAAGCTGAGTAAGGCGGGGTTGGCAAGTATACGTGGAGAGCTCGAACGGCGTGCTGTCACCCCACACTGGTCTAGACAAAAGGAACTGCAGGTTAACTCGAAAGCGTGGGGTTTCCCAAATGCAGGGTCGGGTCTAGGCCGTTATCAGAAATCCATCTGTATGAAGGGGGCCGAGAGCATTAGCCCAAGACCTTCCCAGCCTGAAGTGGATTTCTTCTTTTTTATTGAGGAGAGGGAGAACAAATTTACGCCGTAGGGTAAACTCCCCTTTTCCCCTTGACCCGCCTTTCTTTACACGTGGCCCAATGGGTCCGAGACTGATAGGGATGGCTGTTTCCCCTTATTGTGAGACCGCTACAGACCAGATGTCATAACCTTCAGGGGTGTTGCTGCCACAAGCAGTGAAAGAAAAAAAGATAGGATGGAGCAATCACTCAGATAATGGCAGCATTCTTGGGGCTATCACTTAACAGCTTGCTCTTGCCAATAACCGAGTCGGACGGGTTCCAATACGTATGCGAGCCATCTGGTGAACGCACCACCGATTTTCATATGCGGGGCAACTTCACTGGCACGACGAAGTTGGTGGAAATGTATCACCACTGGCCGTGCGGAGGTTGACCGCTAGCTAGTGCGGTGGAAACGGCTGATTAGGACAGACAAACCAACGATTTTCGGTCGAAAGGCGCAAGCTGAAGGTGAGAACTGATGAACTGTAAAGATCATAGCATTCAGTATACCAGAAACTGGTAAATAAGGGAGGGAATGGCTTCGGTAGAAAATTGGTTGTAGGTCCGGATGACACAACTTCCTGATTAGTCGCGGGTGAGTGTAGCTTAGAAAAATAAGGCATTGTATGAGGAGCAGATTGATGGTGGAGAGCTATCACAAAACCCTGAGCCCCAGGCGTAATAGTGTGTCCAAGTCAGGTGACGTCAAGCGGGTAAGTATTGTCTTGATGGAGCTTAGAACTGGATTTATAATTGCGGGCTAGGTATCCGTATGCAAATTAAAGTGTAGTATAGCAAGGCCTGATAAGGGGGAGAAGAGTGAGTAGAGGAATGTCAAGAAGCCGGTTGTTAATAGCCATGCCGTGGCTATGGGAAAAAGATGAGAGGATGGGAGGAATTGGAAAATTATTTGATGCCAGATTTAGCAAAACGGATGAAGGTGGAACAGAATTACCGGACTGAGGATAAAACCATTCTGTAGGAAATCGTAGAACAGAAGAAAGTGAAAGTTACAGAATGGAGAGAGAGGAGAAGAGAAAGAAAATGATGCCATAACTGGGGCTTGAGTCCAGTTAGTGCGGCACTCCAGAGAAAGTTCAAAGACTGTGCCTGTCGGACATTGTCGAGGGAGAATTAAAAACGCAAATGGCAGGATCAGATGTGAAACAGAAGTAGAACGAATGGGTGAGTAACACGAGTGGGAATCAAGCGCGGCTACGGCCTAAAAGATAATGGGGTCCACAAAGAGGGAGTTTGAAAACTATTAGAAACCTAATCCAACTTCAAAAACCCTTTCTTCACTCATGTACGGATCTAAAAGTTGGATTACAGTTTGTACTGTGAGGTATTTGCTTATGTGGGCCTTAA
>MSTRG.14432.1
GCTCCATTGTTGTGAGGGTTTATGTTTAACGAATCCCAACTTTTAAGCAGTAAATTTATGCAAAGGGAGTAAACCACGTGATCCGGAGACACTAATAGGGCATTTAGTCAGTCGGTCACGAAGTACCAGTCCATTAATTCTAACTTTGAAGAAAACAAGGTTATAAGCGGAAATAACGACGGGAAACAAGAAAATGTTCCACTATTTGCTTATCCTGGTGATAAGTGTATCGAAAGGAGGGTGTTTCCCACCTTGGCGGAAACTGG
>MSTRG.11371.1
CCCGTTCTTTCTTTAAATTCTTTTTATGAACAAAACCAATCAGTTTTGATTTTTAAGTGACTTAGGATGCTATGTTTTTACTTGTGGTCCTGGAGAACGTCAACGAAGATGTCTGTTTCATAAGCCAATCGTGGCCTTCGAGTGGTGACAAGTGCCATGATTCCCAATGTGATCGAGTATCGGTTCCATCGTACGGTTCAAG
>MSTRG.18677.1
GGATGCATGATCAGATGATTATAGTGATGCTGGAATGAAAATTCACAAAAGGGTAATAAACGGGCATGCAGAGTATCAGAAAGAGTGTTACAGTGGACTAAAGCGGTAGTAATGCCCGGCAACTTTGAAGGTCAGGGTCAAATGGTTAGCCCGGCTGATAATGATTGGAGTCGGTTAGAAAAAGGGGGAGTAAGTGCATGAATGGTACGGGAAATAATCACAACATTGAGAATTCCAGCGGAACAAAAAGATATTTGGTATAACAAACTAAGAGATAAAAATGTCCATAGAGGGAAATTAAAAGACTCGTTTGTGCGTAGCAGGATGTGGAGAGTATATGGATGGAAAACTCATGTACAAGAATGGATCCTCAGATTTAAAAGTCTACGAACCAACGGCTAGTGTGATGGTTGAGTCTAAAGTTAAGATGCCGACGTCGTCAATCACGAAGAAAGAGGCTAACAAACCCTATGGATAGAAGGAGCGATTTTGGAGCTCTGACGTGAGAAGTAGCCAGCGCTTAGGCCGTAAGTGTTCAGCGGTTTATTTTCATTGATAAATGTATGCCACAGAGTAACGGCCAGAATATCGGGCTATGGTGGTAAGTCAACGTGGGTTGTGTCCTGTGGTGATTGCAGGGGCGGATAGCGTGCAGAAGCGATAATGTAGTAGAGGGTAGATAAATGACCTGATGACCGTTTTGATAGGCAGATCCCACGGCAACTGTGGATCGCCAGCTGCGGAACCAATGCGTTTGGTACGAAAATCAAGAGCGGGACACCGGATTCAGAACATAGTGAGACATTC
>MSTRG.6837.1
GTGCGTTTTAACCGACATGTGACTTGAATTCCCGTACTTACTTACCCTCTTGCGTCTCTGCTGCCATGTCTGCTTGCACTCGTTTGCCGTACGCTTTTGCTAAATGCACGTTCGTCCGCAGTCACGCTTACATTTTGCGTAGCTATCACGGGATACTAGCAGCATATCAGATGGAAAATATCTGTTCGCGCGATGGCATTGTGCATCTTCATCTCCACATATTAAACCCAAGTCTTATCAGTAAGTCTGCAAAATAAAGTGGTATTTTCTTGCACACGTGATGTGGCCACATAAAAGTTCAAACCTTAGATCAGGCGGAAGCCGCATCCCAATGATGTTGTGTTCAATGTTATGTGGAGTGAGCCAAGCTTCTTGAATCTTGTACTTCGCACGAGAAGTCTACTGTCATCTTACTCAGGAGTTGTTTCTCGCTATTAAAACTTTATTCTTTCGTCTCCAAAGCTCCGGGGAGTCAAACGACCCAGTACTCACAATGATGCACTATAAATTTGTCTCTACCAACCACAACAGGATTCAAACAATTATTAAATATATCCGAAACCAGGTTATCCCGATAAAGTCGGATGACACTGCGATTCGTCAGTACTTTGCATATCAGCGGTATTATATGAACGGATGTATTGTGAATCAACATGAAAGCAATGCATGCTAGCTGCTACGATCTTCACACTTCTGAGCGCACACCATCTGACTTGAGTTGATGCATTGCCTAAGGCTGACGGAACTTATCCAATTATTGAAAAATACCCTGAATCCCATCCGTGAACAACACGCATCGGTTCCAGCTGGTGCATACGTCTTACGGTAAAACCACTGTCGTCCTTCAGTGAAACTGATCAAAAAGTGGACTTATCTGATCAATGAATTCAGTCGTTTTATGACAGACTGCGCGTGGAAAATATGACTGATGGTACAGCTACAGGCTCTTGACTGCTGTCACCTAACAGCATGCAGTTCAGGTTCATGATTTAGTGGAAGTGTGATATTATGTCTGATTTCTTTGTTTTCATTATCTGACAGCATCTTCAGACAGATTTGACTGCAAGGTTTCCCTGGAGCTTTCATCTACTGATCGGAGAAAATTGTCTTATTATCAATGTTTTTCTCACAAACACAACGCGATTCGAGTTTGTACTTAGAGTACGGTTTAGTGCGTGTTTCCACCAAGCAGAGATTTGGCTCTTGTGATAATTCAGTCTGTACTTCATGGGGCGTCGTACGATACAGCTTTACGGTCACATACAGTGAGACTCCTCGGCCGATCAGAGCCACCGTCATCTAATACTACAAAAACCTACTGTGACTGGTGGACTTGTGATCTACCAATTGATACTTTTGATCTTGCCGATATGAGGAAATGACTTATGCAATGAAAT
>MSTRG.18204.1
GGCAAAACGTCCAGGAAAAAATAGACAGGAAACGCTCGGGACGGCGATACAGGGACGAGCCAAGTGGTTTACGAAGAAAGTCTTTATTTGTGGTGAGTATTCTGACCAATCAACGGTCAGAATAAAAGTAATCGCCTGGGTAAACACACATAGGTGTGATGAAGAAAGAACGGAATAGCATGGCTATGAAAAAGTAGTGTGATCCGCGGGGTCACCGAAGTTCAGCCACCCAAACAAACAAGGCAGACAGAGAGAGAAAGATTATTACGTCCAAACATTTGGGCTTTGTCAAGTAATCCAGGCTATTATGATGTAATAACAGGATGGTCCGTGCATACCAGTGGG
>MSTRG.10138.1
CCCATACAGCGGATGATCAAAACTGAAAACAAAATGTGGACCACTTTTGCTGCACCTGATCTGCGGTCTCGCTTCCCAACCATTTCCTTTTTGAAGCAGATTTCTCTCCGACTGACTTAGCGGTGTATTGGCAGGAATACCACTTTACCACGTATATATTGAGACGAACGGGTGTGGTCAGTAGCTTCTTCGACAGTCTTTTAACTCCCAATCCGTATCATTACCGAAAGTATTCCTTGTATTTCTATATACTGTACCGTCACCGACATGGTCAAACAAAAGAACGAAAGGACATCATCCTGAAATCTAGGTGACTACGTGGCTGACTAGAACTGCTTGCTTTTGACACAAACTGATTGCAACTTTTTCCAGTTTTGTCAAGTTAAATCAATTTTTAGTATTGCTTCACGGTTCATTATATGAAGCGAAGTGCTGCTCTGTTAGAAAAC
>MSTRG.15725.1
GCACGATATATAAGGATGAATCGATTAACGGCACAACGACGCTTACGATAATGGTATGTGATAAATATAAAACTAAAGTATTGGAGAATTATTGAGGATTTTACTTCTATATGGCGTCTACATCACCCACGTCGGATTCACCGTCGAGGAGGACGCAATTTTGCGATCGATGCACAGCGATTAGTATGACCAATGGAGAACGGCCTGTGCCGGCTTTGTCGTCGCGCTCACTAGCGGCGGAAGGCACGGAAAACATTTCTCGCCACCAAAGAAGTCTTAGTTCAGCTTAGACAATCATTGACCATGCACTGGATGCGGCGGCTTTGGTTTCTATCTCCTGACGACATTATCAACCGGAAAAATGACCTATTAGGGTCTTTTGTGATTCTCCACTCCAAGTCTCCGAGTCTGATTGCCGGTTATCCCCAAATAAAATGACTTTATCTACTTGTCTCATGGCAGTCCATGGTCTTTTCTGATTGACTACCTCGTCGAACGCGATCGTAGAAGCTGAGGGAGTGTGCCCTCCAATATTTCGTCATCTTTACCCATCACAAACCATTAACGTATGCATTTCACAGTCGATCCGATAAACACTCACCACGTGAGTTCCATCATTTAGACTTCGTGGCACAGTTTTCCAGTGACATTTGTCACGTTTATGGCACCGACCACGTTGTGGCTGGTGCTCTTTCTCAAGTAGACGCGATTTCTAGTCATAGACCTCGAAGCGTTGGCTGCAGCCCAAAGTTCGGAACTGGATTCCACAGATTCAAACCAGGTCGCATCACTTAAACCTTCGGAGTTTCCTTTAGTCACTTCCTAGGGCTCGATAATGTGTGACAACTTTGCCACAACCACGTCCTATCGTACCCATGTCTTGGCGTCGCACAATTTTCGACGTTTTACATAATTTAGCCTATCCTGGCGTGCGAGCCACCACCAAGCTATTTGTACATAGG
>MSTRG.12102.13
TAAAGCAGAGGTGGTTTTTGGCTGCTCTCTATGTTTTATTGGCTGTGAGGTTGATTTTATTTGGGTTTCGTTTTTTAGATTACCTTTTGCATCATGATTTGTTGATTTTTGGTTTGGATTGATTGTTTCCGAAGAGTACTGATTTTTGTTTTGCTTGCTTAGGGTTGTTTTGGAGGTGAGTAACTTTTTGTAGAGCTTAATTGAGGTTGTGATAGGTGATTCGGAGTACTTGATATCTGATTTTGAGTAGATTTTGTTGGTATATTGCGGCTTAGTTATGATATTAGGTCGTTGGTAAGATCAGGATTTTGTGCTTTTTGTAATAGGGATTAGAATTCTCCTGATTTTAGGTGTGTGTTATTATTCGTTTGTGGCTCTGTCTAGGATTTATATGAATCTACTCTTAGCTAATTGGGATTTTGTGCTTTTTGTAATAGGGATTAGAATTCTCCTGATTTTAGGTGTGTGTTATTATTCGTTTGTGGCTCTGTCTAGGATTTATATGAATCTACTCTTAGCTAATTGGGTTTGATAATGATAGAATAAGTAGGTGTTTTGATTAGCTTTATTTTTTCTTGGTCTTCCTCGGTCTGTTTATTAAAAACATTTCTATTCGGATTTATGAATAGTAGTGCCTGCCCAGTGCTTTGTAAATGGCCGCAGTATTTTGACTGTGCTAAGGTAGCATAATTAGTTGCCTCATAATTGGAGGATTGTTTGAAAGGTTTGACTTGAGGATTTGACTAGATTAGGGCTTGGGCTGAAATTGGAGTTGAGGTGCAGATCCCTCGGATTTTTAATAAGACGGAAAGACCCCGAGATCTTTATATTGTGTTATTTGTTTGGGGTAAAATGCTATGTTTTATGTTATTTTTGATCCTAATGGATAAAAGGTTTAAGTTACCTCGGGGATAACTAGGTAAAAAATAAGGAGAGGTCGGATCGATTTATTTTATTGCTATCTCGATGTTGACTTGGGGAAAAGTAGAGGGGTGTAGGAGTTTCTTTACTGGGTCTGTTCGACCGTAGTTTCCCTCATGAGTTGAGTTAAGACCGGCGTGAGCCAGGTCGGTTCTTATCTATTGGTGGTGTGGATTAGTACGAAAGGATTGTTTGTGCTCTAGGTTAGGAGCGTGACGCTTTGTGCGTATTACTTTGCAAAGGTAT
>MSTRG.2978.1
GTCCAGATCAGTGGGGCTCTTGTATCCACAAACTTTCTTTGTTGACTTGATATTACCATTTGCAGTTCTCCTATTACACCTTGCATATTCTTGTTCTTTTTCATTACTTCCGACTGAGGTTGCCACTAGGAGATAGCAACCAAAGCCACCGCATCCAATGCATGGTTAATGGTTGTCTAAACTGAATTGAAATGATACACCAATCTTTT
>MSTRG.17845.1
ATCGGTGAAGATGGTGGTACCTCGGAAACCATCGAGGCTACCACAGAAGAAACTCGATGCGCCTGAGTAGAATCCAGTGAGGCCCGCACGGATGGGTCACTTTGAGTTGCCGGCAGCTCTTCTATTTTTGTTGTGGGCCCCGTTGAAACTGATTTGGTGGTGACCGATTCAGCTTTTGTTGTTAGAAACGTCCTAAAGGGTCTCGGAGACTCAAGGTTCACTGGTGCAGGTTGATGGTCTGTAGTGGGAATTACTGACACCAGCTCCACGTTATCAACTATGATCAAATCTTCAATTTCATCACGACTGGAACTCACCGATCCTTCCGTAACGGTTCCCTTCACGGACTCACCGGGACTGGTATGCACGAGAGAA
>MSTRG.2501.1
AGGTTGAACAAATTCAGAGGTCTGGAAGCATCAGTTGCATAAGCCCGTTTCAAATAGGCGACAGATTGGAGTGATCCAATATGGCCCGGTACGTCAAGAGCACAATGACTGTGGATACAGTAGGGATGGACCAGCGTGACCTTGTAGCTGATTACGATGGCGTTAATGAGCCCGTATGACGGGAGGACCAAACGTGTTTTACGAAATCAAATTCATCATCATCTGCGTAACTTTTGGAGGGAAAGATTCGAGGATCAATCAGCCAGATAAACCGAAAGGAATAAGAGTGCCCCTGAGATGTGACAGCATACACATACACACACACGCAGAAAAAACTGGTCGCGTGAGAAAAGCGCATTTGCATGGGAAATTAAACCACTTCAACTGTTTGACTGAAGAATGAAAAACGAAATAAAAAGAGAAACACAGAAATAACAACGACAACAACAATCAGAACGATGACAACAAGAACAACGGAGAGCATCTTCAGTATCTGTGGATGGATGCGCGTATACAATATAGGTGTGGACACTCATGTGTACCCGTGTATGTAAATATCTAAATAAGTAGACGTCTTTATCATGTACACATATGTAGGTACATACGTGTACGTGTGTGCATATGCATGTGTAGAAAGTGATTTTATTTGACTGACAAACCGGGAGAGACAGTCGGTTGGTAGACATGAAGAGCACTCGGTAAGTGGACTGGAAAAAACGGTTCAAGTTCAGGTAGACTAACAAAACGAACGAAAAACCGAAGACCGTGTGTGTACGGGGGTGGGGGTGCAAGTAAATGGGTCTGATGGTAACAATCGGAACGGATACATGATGTCATCTAAGTGAGCATCGATTTGCTCTGTTGTAGCACTTCTGTGTCATCACTATTGTCATAATCACCATGAAAACATCGGTTTTAGGATTCTCATCGGTGACGGGACTATGGGGACAGAGCAGTTTACCCACATGGTGTGTGTGTGTGTGTGCCCGTCTGTTTCAGTTGTGATGCGAGTGACAAAGGCATTAATTCAATTCTGTCTCGACAAATATTCAAGAATAAGAGGGATGTGCAAAAATAGACAGTATTCGCAATATAACATAGAAAGGATAGGTAACGACAACAGTTGCGATAATATTATCAGTAGTAATAAATATAACGATAGTGAAAGTTACAAGAGCTGTAGTTGTGTGTAGTAGCAAAACCTATGTATGGTGATAGCGACGCAATCCAAAAGAGAGGAGTTGGTTGGTTCCCGTGAGAGTGAATCGGCAGAAACGGTACTCAGTAGTGGGACAAGGGAATAACACGGATGTAGGGACAACAATCATGTCAGTGACCGTAGTACGAATCTGTGAACTCACCGATGGTCGTAGTTGAGGGTGAACCTCGCCGAGAGATTAGGTGGAACGGAGTGCGACAGAAGTACGCTTATGTACGGGCAAGAAGTGACAACGGGAGACGGTGTCAGTGGCAACGTC
>MSTRG.2984.1
CGCAATGATTATAGACGAAAGCGGGTTAGGTAGGTCCATTTTTTATGCAATTCTCCCGTACGAGAGTTGCCTAAGTTATAAGCGTGCCATCAGGGAAATGAGAGAACGCCTACCCAGTTCTCTGAATGCCAAGACGATAATCATCGATAGGAGTTTAGCGCAGTATAATGCCTTCAGGGAGCATTATCCTAACTGCGCAGTAGTCTTTTGCCGGTTTCATGTTCTGCAAGACATGAGACGGCATTGTTTTCAGTTAAATGGTTTGTCATTAAATGACAAACCGGTTCTGTATCGCTGGATGAGGTCTCTAGTTTATTCATCTACAAAGGATCAGTTTGATAGGTTTAAGGTGGCCATAGCCGGTCGATGTATTGCTGCGAAGCACTATCTCGATCGGGCATGGTTACCTTTCGAGAATATGTGGGCTGGTTACGCCGTTTAATCTGTGGTCAATCTCGGCGTATTGACAACTAATCGGGTTGAGATAGAAAATAGGTATTTGAAAGTGGGATTATCAAAGAGATCGTCATTGGTTGATGTGTTCGCTCGTATTATAAAGCGAACCGAAAATTTGGACGAGGGCAGGCGTCGTCGATTATCTAAGTTGATGGCGGGTTCATTTAAGGATAGTGAGGGGATGGAGAAGTTTAAAGGTTTCCTTAGTCGACTTAGTGTGTACGCGCGGTCTGCCGTTGAGCAGCACGTTCGTACACATGTAACCACAGCAGTTGCTGCTGGGGACGGTTTCTGGGTTGTTCACTGCAGTCGGTCGCACACAGCTAGGGTTAAAATGGGTGCAAACTCGCAGTGTTCGTGTAGCTTCAACAAACAGTGACTACTCGTCTGCGGGCATATCCTGAATGTATGCGAAGTGATCAAGTACGACACCCACAGGCTACCTGCGGGTCGTTGGGCTCTGCCGGATGAAGGCACATGGGAAAGCATATCGCCTCCGGCTATGGAGCCAGAAGTGGTTCACGAAGCACCCGTTGTAAGCCCTAGTAAGA
>MSTRG.1707.1
GTCGGAGTAGGTATATAAAAGTCGTCAGTTCGCCACACGACGCAAACAAGTTGAACAGATAGTGCGCTGTGTGTTGGTCCTGTTCAAATAAGATTATGCATTCGATTGGAATCGTGTTATTGTTCTTGTTGACTGGACTACTGGAATTTCGTGCCCAGGCTTCTACCCAAACAAGCTTCTCACAGTGCGTAACCCTGCTCCAGAAAGCGACAACAGATTGTGCGCAGGGCGGATCATCTTGTACAAACAAATTGTGCCGATCTTGCCTAATGGGAAAATTGCGAACCGATCCACTGTCAGATTGTGCCCAGGCTCGGACGATGCTTCGTTCTCTTGAACGAATGAATAATTCCTGAGCGAGTCATCGTCTTATATTCCGAATTTGCAAGAAAATAATTATTAACAAATAAAAC
>MSTRG.8491.1
GGCAGCTGTGTTACAGGTGAAGACACATTGGATATTGATGAGTCTGGATATTCGTCAAGTATATAAATCACGGTATTTTCGACTGATCTAGATCGGATAAAGCAGTTGAACGTACCATGAAGATGCTTTCACGCTGTGCAGCAGTCCTACTGCTAATTTGTCTTTGCGTAGCCTCAGGTGAGTGATTATTTAGCAACAGAGATTGATAAAACCGCAGGCATTAGACGTATTCAAATCTGAGACATTCTAAAGCATGTATTTTCATTTTACAACGAAATAGAATGATAAATGTAAACAAGGCCTGTGATTATGTTAGATGAACAAAATTACAAAGACCACGCACGCAAATATATATTATTCATTTGATCGGTTTCAAATCACTCGCTTTTGTTCAATTTGTGTATAACGGAGATTAGTGAGGATGATGAACACTGCATGCACTGAGGCGGGTTATGCACAACGAAATCAAAACAAGTGTTCGGAAATATTGTGCCGTGCAGACCGTCCGATCAGTGTACTGGATCGTAACACACTTGCATACCAGTTCTTCCGCTCAAATCTGG
>MSTRG.6845.1
CCTATTTTGTGTTGGTGGTCTTCTTAAGTACCTCAGCTTTCTTCAAGTACCCTGGGAGAGGGGTTACTGTCCGAATCAGTTGGGCGTAACATTCCGGGTGTTGGTGTAGGTCTCAGTTTAGAATTGTTCCTGGGCGTATGTAGTAGATGACGACCGTATTTTGTTTGGCTAGTTAAGTTCAGGAGGCTGCTTGTGGTTTGTGGCCCAATGCACGTGGAATCCTTTCCACTCGGTCCCACCATTTTTGGTTATTATCGTGTAATAATTGCTATTTGCATTCGCATTTTCATGGAGGACTTCTGCTAACAGCATTCCTACGTCTCACCTACTATAACGACAAGAATCCGGATAAGTAGCTTGTTAAAGGAACGTGACTGTCCTCCGATGTCCTTTCTGATTCCTTGTTATTTTTCGCATTTTGCGGGTTATTTCACCTTGTCCTCGTTCACCATCACCATCGATTTTCATTTTAACTCAGCAACTCCCACAGAAATAGGGTGACCCACC
>MSTRG.18462.1
CGAGGGAGTTGAGGAGCAGTTCACCGGTGTGAGTGCTGTTCGTGAAGGTAGATACGTCGAAGGTCGTGGATTTGATGCCAGTGGTTATGAGGACAGAGATGATTTGGAGAATATTGTGCGCGAGAGTGACCAGTTGCAATCACATATACCGGAAGATGATGATGCTTTTCGTGCGACAGCTTCTGGTGAGGTGGAGCACGTGTTGAGTGCTGCGATGTCTAGTGAGGGCGATTTCGATTGGCATGGTGATCAAATCGG
>MSTRG.12792.1
CCTCGGTTTGTGACACGATAGCGAATATACTCGGCAGCGCACAAGGCAGAACTCAAAACGCTGGAGCGGGACAACGTGTGTATTGGAGGAGCGCAACGGCGTGCAGACGACGTACACAGGCGGAGCAAGTGGCGCCACCGAAAACGGTAATTGTTTAAATAAAAAAATTTGTTAGTCTTTGTCATCGAGTGTTTTATTGGTAGCACTACACTATGGACAGTGCCTTAGGCGGAATGGGGTGCGACAATCATGAACATGTAGCGGAATGGAAATGCAGTAAAAGATATCCATTTCACTTTTTTGGACAAAGAATTACTAGGAGACCCAGGTAGAGGTCTAACTTTTCCTTGTAGATAGTTTTGTTCTGAGAGAGAGAGAGGACAATATCTTCCGGAAGTGTGCTCCACAGAGTAATAACCCAGTAGCTACAAAAGTTAATTCGTAGTGTAGTGCGTAGTCTCGGTTTAAAAGACTTTCTGCTGTGACCACGGAGAGAAGAGACTAGACAGATGGAGAAGCAATCACTGTGACCTGATTCAAAAAGGTGAAACATCAAAAACAGATCACCACTTACGCGTCTAAAGTCAAGAGGATAAAGATTGAGGAGTGAGAGTCGGACGGGATAAGGTAGGTGGGACAGACCCCATACTGCTTTGGTGGAGGCCCTCTGAATTCTTTCTAGGATCTCGTGGTTTCGGACAAGACCAGAGTGCACTATATGACTACCGTACTGCAGCAGAGGTCGGATATACAAATAAACATCTCATCCATAACAGTTAATTAACTCCCTTATTGATATATTGTTCTACAACAATTCAAATGCCCGTAGTTTTACGCGTGCCTGGAGAAAGACATTTGATTAGTCATGGGGTAGGATGAAATACTGGTCGGCAGGTAGGGGCAGATATAAATTAGAAGACCGGCGCTCAAAACGAACGGCGGCGACGACCACC
>MSTRG.12565.1
GTTGATTCAAGGCTGTCGATCATTTGTTCCAGATCTGTAGACATTGATCACGTTGTTGTTGTTTGTGCGCACTTCAGCCTACGTCTTGTCGTCGAACGATGCAGCACCAAACCTAGCCGTCTTCCGCGGCTTCTACTGGACGATAACCGTCGATCAGCTTTCCAAACAGAATTATCTGCCAGGTTATCGATGCAATCAAATGCCCAGGATCCAGAAGAGTGGTGGATAAAGATGAAACGAATTCTATTTGAGACTGTTGATGTAATCCAAGGTCCAAAAACCAGACACGCACAGAAACGATGTACATCGGCATCCTCAGTAGTAATGTTAGATGTGCGCAGATCGATTTCTCCGGATTCCAGGTGCGATGAGGCACGGGGATGTTTTAAATGCCTACCCGAGAAACGACCGTGAGCAGTGGTGGATTGCGAAGTGTAGAGAGAGGGAAAAGCTGCGGCTATTGGCAACCGCCGCAAACTTTTCCGCATAACTAGAAATACCGGTCCACGAAAAC
>MSTRG.14549.1
GTTGAAATAAGCTAACGAAGCATATCACGTATATCAAACGATTCGCAAAAACCAATCGAAAAGCGGCCAGAAACCACCTTGAAACCGACCGGTTTTCGATCGGTTTTTACTGTTACGCCGATCGGCTTTCGGGCAGTTTCTGAATGGTTTGCGACCGACTTTCTGGACGGTTTCTGAACGGTTTTCGAACGTTTCGTGTCAGTCGTTTGAAATACGTGATATGCTTCGTTGATTTATTCCACTAACCCGAATTACGTACTATGGGGCTCTTTTCTATCAACCAATTTATGATTTTTTCAATAATTGTCCTTATTTCCCCTTCTCGAGGGAATAAAACAGAGCGATCTATACTGAGGTTTTCAGTACATTTCGACAAATT
>MSTRG.18577.1
ACCGCCGAGCTAAGTGGGGTCAGCTATGAAGGATATCTTGAAGCAACTGCTTTACTTCCAAAAGCCCAACAGCAGATGCGCGGTGATCTCATCTACGTTTGTCGTATCATTCGGAATGATCTGGGACCTGAGCTGCAAGCGGACATCCCGCTCTATGAGCCACGTCGTGTGTGTGTGTGTGTGTGTGTGTGTGTGTGTGTGTGTGTGTGTGTGCATTCAACGACGTTATTGAATATGTATTCTGCTGGCCTGCCGTCAGC
>MSTRG.6345.1
CACGTGGAGGTCAACAGATGACATGACGGTGAGGAATGAGAAAATGTACAGCAGACTTAGGAAAAGTAAATGCTTCACGTATTCGTGGTTCGGGTCCAAAAGATCCGTCAACCAGTTAGCTGGAGACACTGAAGGATATGGCTGCGAACCGTGAACAGTGGCAATCGTGTTGTCATTTTCTGCCGGAATGATTTATCAATGTGCTTCTGTACAGATATGCTGTGTATTTCGTGTGTTGGCCACTAGGGCGTTGCTTCCATTTCCCGCCGCTGTAGGTTCACTCCCTGTTCACCTTGTATATTC
>MSTRG.7189.1
CCCTTGTCTCTGTCGTCACGACCGAATCAGTGGCCCGACATCTGATAGAACGATGGAGAGCTTTATATGGTTGTCCTTCTACAATCACTGCCGATTGAGGGCAACAATTTGGGTCCGATCTATTTTCTTCACTAACTCACATGCTGGGCACGTAACGCATTCGTACGACCGCGTACCATCCGATATCGAATGATTTAGTCGGACGTTTTCATCGC
>MSTRG.16938.1
CAGCCTCAATCAGAAACAATGAGAAAGGACAGGAATATCGAACAAGCAGTAAAAGAACTAGAAATTGATATCAAGTCGATAAAGAAAGTTTATGAATAAAAGAGCCTCGCCGATTACGACACCTAGCCATATCCTCTAACGTATACAACCATTCAGTGGGAGGGTCTCCTGGACCTTATTCAGGAAGTCTAACACCCCCTAAATCGCCAAGTTCAGTGATTAGGTTCTTCATATCTCTCTTCCATGTCATGGACTGGCCACTCTTACTCACCTCTCAACCGTTACCCTCCTCATCGAACACGATGCGCCCAGGAATCCTGTCAGAGGACATGCGCAACAGACGTCCCAACCATCTTGGTGACCTTTAGTGTTTCACTTATGATTTGGTTCGTAAACTTGAC
>MSTRG.9623.1
CACGATTGAACGTCTTCGATACACTTCCCATGCTGCATCGCCGCTCCGTTCCCATAATTTGTTACACCTGTCAAATTAATCATTAGAAATGTGACACTCACCGTCTACTTACTATACCATCACCGTTATCGAGACCTTTGATTTTCCAGATGTTGCATTCGTGTTATATTACCGAAACTGACCCCATATGCAACCTCTAAATCACACCACTATCTGCACCGGCTGATACATTTTATTTCCATATTCGTTGATCCACGGCCGCTCCCCGCGATATACCTGTGCAGTTTTATTGATCTGTCATTTTTGCATGGTACATACCACACAGCATTCATCTATTGACGTACACTTATCTGTGGATTACTTTACCTTTCCTCTCGCAGAACTGAACACCTGTATAATGGATGTAACCACACGGTCAATA
>MSTRG.7960.1
CACCGCTTAGTGTGAATCATGCAGTCTTGGCTGTCGGTTATGGAACACAGGGTGGTACTGACTATTGGATTGTGAAAAATAGTTGGGGATTGTCGTGGGGTGAGCGCGGTTACATTCGAATGGTTAGGAACCGAGGTAACATGTGTGGAATTGCTTCGCTGGCCAGTCTCCCGATGGTGGCACGATTTCCGTGATACGTTTCTGTTATTATGAAAATGCACTAAACAATAAATTTCATTCAGCTTTGCTT
>MSTRG.12221.1
GTCAATCTCATAGTCAGTCACTTTTGATTCAACATGGATTCAACACCAGAGTCGGAATTCAAATGGAATTTTACACCAGAAGAACGCCGATGTTTCGCTCAATTAATGATGGAGGTCGCTGACAAAAACAAAGATGGAAAGATTTCTGTGGACGAACTGATGCTAGAAGAAGGATATACTCCGGAACAACGCCCTGCTATTGAGGCTATATTCAAAGAATTCGACTCGAATAGGGATGGAAAATGGGATTTAGAAGACTTAATCAAATATATGGAGAAACAAGGCATGTAGAGAAAGTCATCTCATCCTCTCCACTTGAACCTCGCAAAAAGTTGGGAATCGAGACAATTTTTATAGCTTCCATGAAAAATACTTTGTTTAAGTATCTTGAGTCATTTGTTCTCCATAACCCAAATGGATTTGGCAAGCAAAATATATCACACAACAAAATTATGATGTTCTTCAA
>MSTRG.6784.1
CGACTTTGTTTTGAATTGTGTCGAAATTGGTTGCTACGCGTCGCTCGAACGTTCCGGTGGCTGGACTTTACAGTACTCAATATCCTTGGCAATTGCTGAGACATGAAATTACGCAGCAAATCGGCAAACCGTTCCGAATCAAAGGACAATACCCCGCAGTGATTCTCAATGCCGGTCACTCACCTCGGGAACTATACTGATCACCTCCGCGGCTGGTGCACCTGGATAATAATGCTGTATGGCCGCCTACCACTCGCTGTTCCCGTTGGCTCTCTTGTCCAAGTTCTTGCGACCTGACTAACTGGTCTTGGACCATAAACCCTTATCACGTTGTCTCAGCCCCTTGTACAACCATCAATAAACACTCACGCCGATCCTAACGGAGCGGGGCGTGGTCAGATCCCCCTCTTTGGCCGGTGCACATCGGATGTGCAGGCCGTCTGCTGTGATGTGCAAGCACAATTAGGTTGGTGGATCACACACCCTGTGTTCACTTCACAGGGTTTTTTCAGATTGGGTATCAAGCGCACACTCAGCCCCACCCACTAGCATCGGGTGCTGAATGCGTGCCCCAACTCTCCTTACACTGCCGCATCCATCACTGTACTTTGCGGACGGAAAGTTACCATCATTCCTCCTCCACGATTCGCCCATCTATCGTTCTTGTCAGTACTCTTATCACTTCCCTTCCATGTCGTTCTACTCTGTATGCACACCTATCCATTTTGATTTTGTTCCTGTCGTTTTTCACAATGACAACCCTCAATGCATGTTGTCAGTCTCGCCCTATCCACTTTACTGTGCTCAAGCCCGAAATATGCTCTTTCCTACCCATTTCGCCCCTGTCGGCTCCTAATCAGTATTCACTTGGTACCTCCACATACTCACGAGGCTCTTTGATCGCATACCGCACTAGCTACCATTTTGCGATATCCTTTTTTGTCCATCTTATACTTTCCACCATTACGCACCAGACACACCCGTAACCATGATCAATCACCATACAAGAACTCGTTGTTACAACCTCTTCAAATTTTTATCACCAGATTTATTATCTTTTTACCACCTCCATATTTTCCATGTCCAAATCCGTAACACTTCCTTGGATCTTTCCCATAGGCAGTGTACCGATTAGCAACTTCCAACTCAATCCATTTGTGTAATGGCACGCAACTCTCCAGTTCCTTTCTGCAAACTCCGATGCACGGCTGTTTCTCGTGCATTTTTGTTCCAACACAGGCTTTCCCGTCTGAGTATTTTTCTCCTTCTCTGTCTTTATCCAGTGTCATCTGCAGTGAAGCAATCTAGTTGATCACCTCTTACCCGGTTTTATTTGGTCAACACTCTCGTCTGCCTCGTACATAGCTCGCCACAGGCATCTTCATTGTACTTTTCAGGTTGCGCCAATTTTCCGCTTTCCACCAGGTGTAAAGTCATCGTATCGTCATTATTCTCACCTACTGTTTCAAACCGTTTGATCTGTCATTAACTGATCTTTCTGATCCTCTAAATTCTTATTTCCCTGCCATGCTATTTGCTGTTACAATTGATGCACCTTTGCACCACAGTTCTTCCAACCTCCAAGTTACCCTTCTCCAGTGATCTTTTACGCCTCTCCAACCACCCCGTACTTCCATTCGCTCTGCGTTCTCCAGCCATTTTCACAGCCATCTTCCTGCTGCACAATGTACGTCCACTTAATAACGCCTCACCCATGTTCGACCCTCACCATACATACACCTGCAATAATCGGATTTGTAGATTCACTCTCACCTGTTTTCTTCGATCCTTTCCCTCGTATTCCCTCATATAGCAACTCCTGCTTATAGTCATTACTTCTGCGCTTCCAAACTTGGTTTGCTTTTGCTGTTGATCCCTCATGTTCACCTGTCCCGAGCAAGTTCATCGGGGTTGGTCCAAGTTAATTCCGTACCGTTTGGCCCAACCCTACATGTCTCTTCCAAGCACTGCTACTTCCGTGTTCCGTCTTTTCACTGCCATTTGCTCCTGCTTTGATATATATATATATATATATATATATATATATATATATATATATATCGGAATATTTTCTCTGCCTCGTCCAGTTTTTCGCTGGCCAGTTCTCCCGCCACCATACCGCCGCCCCTGATGGTACGCATCCTTTTTGCCTATAACTGTGCCTCACATTTACCGTATCTTGACCCTTCCGCGGCATTGCTGCCATCTGTTTCACTCTTTACATCTTGCATTGTCAGCTTCTTGTTTTCATCTTGACACCTTCCGCTCATTGCAATAACGCGTAGCTCATGGCTACCTAGTCCCCAGCCTTACAACTCGGATTTTTTCCTTCTTTCTTCATCGTTTCCGGTAACGATAGTTTCTCATGCCGATTTTCACTGCTTCTCATGTAAACCCCAGAGGTTCTGTTCTGCCCCATTTGGCTCAGCCAGCTGCTGCAACTGACCTGGACCTTCAAACTTGCCGGGTCCAAGGTTGAATCTATCACCGGGTTCGCCTAAACTCCCTCCATTATTCCCTGGTGTGCATACATTCATCTCCCTTTCATCTCCCCACTATTTCTTCCTACCCCCTTTGTCTTGTGTCGTTCTCAATTCTTCAGGAATTTTGCCTGTCAGTTTTGTCGCTTGTAAAACATTTGATCATGCTTAGGGCATACTTCGGGCGGTAGCCAGAGTTTTTATCGGATGTTTAATACCGACTTGACTAGGAATGTGATGTTCAGTGAAAAATTGCC
>MSTRG.9832.1
GCCAGTTCGAAACCACGGAGATTGCCCGTCCTGTCCCGTCGGTTATGTGGCACAGATCAGTCTACAGGAGGATACTGCAGAACAGTGGGGCTCAATCCAGTCTGCCGATAGCGACACAAGCTTCATCTACGCAAAGTTGAAGGCAGGATGTGAGAAGCCTAGTCAGCGAAAGATGGCGGGGAGTGGTTTGTGGACCAAGCACCTCTGGAGCCTCTGGGATCATTTGAGCATTGTGGA
>MSTRG.1575.1
AGGGCAGTTGGCATCAGACAGCATCCGACAAACCAGACAAAACGACCGCGACTGACCAGACAGGTAGGTGATATTTACAGATAATACAGCGGATACGGTTGATTTAGGCACGAAAACTTATCTTGACTGGTGCTTGTTGAATGATTTAGTGTCCGTTTACCACCTCGGAGGTCAGAGGTTCGAATCCCGCCATTACCGGTCACTTTAGTGGTATACCATAATCCACTGTCGTCTGGCTCGCTACCACGGCTGATCTACGTGGTTCTCCACTCTAAGTCTCAGGGTCCGGTTGCCGGCTATCCCCAGTAGTATAGTGCGCCTTTCATGATCTGCGGCGGGCCCCTTCCACTGCACTCATGCGCAACCATACAATATTGAAAGTTCGGCGGAAAAATAACCAGACAAATAAGATGAACCCCGGTGTAACTGTCACTCTAAGGTCAGTTGCCGATGTGGTTGTACAGCAATTCGTGACCAAAGCGCCCGCTTGGGGATCTGGTGCGATGATGACACGTTCGTAGCCTTAGTAAAACTGATTTAGACCAATTTACATAAAACATGGACACACTGGTGGTCAGCATAACCTTTGTAATGACCTCAATCGTTCCGAGAAAATGACCGTTTTCTGGATACTATTTGGGATCTATTTTCTCTACGATCTTTTCTGGCGTTTAATATTGACCTCACTGTTTCGTTTGGTTGCGTACGTTTAACCGGACTGACTTTTCCGAGGTTTCCGTCGACCTCGCTTTTGAATCACTTCCACTTTAGGTTCTCCGCCGACTGTACACGCTTACGGTTTGTTTTCTGCTCAGCCGCTGCGTTCATTTCCATCCGATGTACTTCTCGTATCGGTACTGTTTCGGTGCCACGACATATGGAATACACCTTCGCATCTGTCAACCGACTTGCGTCTTCGCTATTCGTCCGACAGAGGGGATTTTGTTGGTATTTCGCAATGAGACCGA
>MSTRG.8605.1
ATGATTACCGTGCTCTTTTGTGTTCCATAATTTTCCGAACTGTTGTTCGCTCTTGATCAATAAACTTACTGTGGCGGATAACAGGTTTTTAAGTGAGTAAAGTCCAACATACCTTGCTTGTTTCTTCGGTTAGAACTCCATCTCTCACGATGCCAATGATCGTTCTATAAAAATCTATTCATCTGAAGCCACTGACTGTTGTTTTCGACAGTCGGATCATCGGCATCTTAAGTTTGTTCTTGATTCTATCTCTGAACACAAACCAAATATGCTAAAAACGCTCCAACTACGTCACATCATTCACCCACAAGCACATTGCCGACTATCAGGATTGAGATTTCCGCATCTTAACTTGTGTGAACGTACATCTGGCCAAAAAAAGCTTTTGAA
>MSTRG.12864.1
TAAATTTTGAACAAGAAGAAAAGGGGGGAAAATCGACGCATGCGAAGAGGACAGCGATCCATGAAGACAATGCAGACCCTGAATGACGGATTTACCGGAGTTCGATGAACGGAATGAGTTTTGAAGCAAGGGGACATGAGGCCAATTTCGTGAAAGTGAACTGGTGGATGTGGGAGAAACAGCAGTCCGTAAAAGGTTAGTTTAGATTCAGGGCCAACAACATGTACTATTCAGAAATAAGAAGGCGCGACTGGAGGGTCCTCGAGAAGTGGAGAGTCAATTTCCAGCCGGCTACGGTTCGGAGGGAGGATAACCTGTGGTAGCGGATAATAAAGTGGGACTTCAGCGTTATTATGCTGTTTCACTGACAAATATATATTTATGTGTTGACGCATTTGCCTTCAGTGTTATTCAGCGTCATTTCTGTTAAAGTACGACATCGAATGCGTGGGTTTCGTCTGGCAGGGCAAAG
>MSTRG.10869.1
CTACCAATGAACGCATCTTCCGTAACAACTGCAATGGGGTCATATCTCCCAGCTGGATTTCGGAGAGAACGTATTGGATACGTTTCTCTTCAGACGCTGCCACGCGCTTAATCAGAGCTTCCCGGAGTGTGTCGTATGGGTTGTGATCCGGTGGGTTCATAACGATATCTCGGACTTGTGGGATCATACTAGCAGGGATTGCTGAAAGCAGTCTATTGTATTGGGACTGCCGACTAGATATGCGAGCCTCCTGGAAACGAGACTCGAGGATGGCCATGAACACTTCTGGATCTTACGGTATGAAATTCGGTATTTTTATGAGCGCTGCATGGCATTCCGGTTCGTACTCGGACTTAGACTCTCTAGTCATTGTGAGATAGGTACTCTGTGGAAATGGACTAGCCTGGAAGTCAAAAATTTGCTGGCAACGCCTGATGTACGAAATCTCGGAATCAATGGGAATGAAAAACTGACCGATACAATAATGACGAGGAAAACCAAAAAAT
>MSTRG.11454.1
GCACGAATATACTTTGTTGCTCCCCGTGACGGTGTTCTGAATTTGTGTTTGACTATTGGTTGTGTGGGTGAACGCTGAAGATTAAACTCCAAGCTTTCCAAGTTTCCAGGGCCTCAGATAACACTTCAGTCAGTCAGTCTTCAGGTAAAGAGCAGTGGGAAGTCATCCCGTATGAGCCTCATCGCATTGTACTCTATTGACTCGG
>MSTRG.17643.1
GGTCCAGCTCGCGGACGTGGCTCGAGAACTGGCCATGCTTGACGTGCCTGTGGTCAATACGGCCCATGTCGGAGATTCATGGAAGGACGTCGAACTTGTGGGGGAGAATTATGAACTGGACCTTTCGAACCTGGAGGACGAACCAGTGAAAGCCGAACAGTTGGAAGAAACCGAGTTTTCTTGCTGTGGAAACGTGGAAACTATCTTATACGAATAGCCTGAAATCCCGAAGGATATTGAAGGTAGTATACCGGAAACATTTCTGCTGGAGACTTCAATCACTACTGATGAGGTGGAAGATGTCGGAAAACTGAACCGTACCTCTGAAAATATGGAAAACTGTAACCGGGATTGCTCTGAAAGTCAACCTGATGATGGTGGAAACGAAGACATGTCATTTGCTCCAGTCTCCATTGCATCGAAAGACAACGGGTCATGTCTTGCGCAATGTGAAACCAAGACGCCTTTCAAAGTGGATACAGAAGACGTTTAC
>MSTRG.13735.1
CTGAGGTTTGTGCGTGAAACGTGGAGTCCAAGAGGACAGTCAATCAAACGAAAATTAAGCAATCCCACACTACTCGCAAGTAATTGCGTGACATATGTATAAAAGGATTGCATAATGTACTCATTAATTATCACCATTATCTCTTATTTAATACCAGTGATCTCTTTCACATAGTTTAACGCCTCTTCGTTTATAATGATACCCTCTGGTCAAATGATTAACTAGTTAATCGTTACAATAACGAAATTCCTTGAGGATTAACTCCCGCTACTGGAATAATGAGTGTCATGTGGCCCACCCTTTGATGTGGTCATACTCCCAGCCAGCAAAAAAGGGGTCGTCGATTTCATGTGCCGGAGAAAACAGGAACCAAACCACGGTCTTTTGGCCCCTTTCGACCCTTTTTCTGCTTTCTGTCAATGATTGGTTGAGTACGTATCCACCGTTATCATGTGGTTAGACAACCAATGACTTCAATTTGCGCAACGGGCACACATAAAGGTTGCACTAATTCTCTGCCCCCATGTGTACTTGTTCACAGAATGTTGATTTTAAGCAGACGCACACCTCCAAGGGGCTAGGTAGACATTAGCAATGATTGTCTCTGGAACGCAGTTTCATTGGCAGCCATGAGTGAACGTCCTACTAAAATCCGTTAGCAGTAACCACAATGCAAATGACAAACTTTAGAATGAGGGAGCGTGCCACAGTTAATTTGGTTCGTCGAACTGCATTATCCACCAGAATGAATTGTTATCCCTGTCAGAAAAACTTCTCCAACTGGCGCCTTTAAAACTGATCTATCAATGCTCTTGACTACAGACACGTTTTTGACCATAAATTGGGCGAAGTGATTAAGGAGGGAAGTTTAAGGAAAATAATTCCTTACATATTGGCATACGATTGACGTAAACGGTCAACGTTGTGAATAATAACAAGCTAGACCTGGTGTTCCGTGAAAACAAAGAAATGTGAATAGTCTAGTTAGAAAACAAATAAATGCTTTGATAACATACACTTATATTAGTTTAACTAAATGCCATAGAATCAAATAAACAATAGCAGTTCCTCAAATTCGCAATTTATTCAGACCTAATAAACTTATGAAGCTCTGATAAGTCATGTTCGTTGTGCATAACAAACTCTACACATTTCGCCTTATCGTTATAGCGATAACTATACTTGATCGCATTCTTCTTTTCCAGATGAAAGAACGAAAACAAACGAATCGCAAACGGAAACATCTTTAAAAATGCACTGGTATTGTACTTATCTAGTAACATATTGTTC
>MSTRG.8819.2
TGATCTAGACGGTTCCAGTTAGAACGTGTTTCTGGTTCAGCTTCAACTTCAAGCTCACTATGATTAGGTTCAGGTTGTTCGTTCGTATCTGATACTAACTCAGATCTACTGGAACCAAGGTCATGTTCTTGCTGAGGTGTGTTGTGTGCATCGACATCAGCTGATTCCTCAGGTAATGTTCCAGGTTGGAGCTGTTCCTGATCTGTGCTCGTCGTCTGTGATTCGATTCGATCTTGCTCCCCTGCCGTTTGTTGTTGTTGTTGTTGTTGTTCCTCTTCTTCTTGTTGCTGACCGTGTTGTGAATCATCATGTGATTCTTCTTGACCAGTCTCCGCTGTTTCTTGTGTCAGATCAGTTTGTTGATCATCGGGTACTTCTTCGCTTGAGGAGCTTATTATATTTGATAAATTTTCGTGGCTGCTCGATTCTGGAAGTGTTTCTGGTTCAGCTTCAACTTCAAGCTCACTATGATTAGGTTCAGGTTGTTCGTTCGTATCTGATACTAACTCAGATCTACTGGAATCAAGGTCATGTTCTTGCTGAGGTGTGTTGTGTGCATCGACATCAGCTGATTCCTCAGGTAATGTTCCAGGTTGGAGCTGTTCCTGATCTGTGCTCGTCGTCTGTGATTCGATTCGATCTTGCTCCCCTGCCGTTTGTTGTTGTTGTTGTTGTTGTTGTTGTTCCTCTTCTTCTTGTTGCTGACCGTGTTGTGAATCATCATGTGATTCTTCTTGACCAGTCTCCGCTGTTTCTTGTGTCAGATCAGTTTGTTGATCATCGGGTACTTCTTCGCTTGAGGAGCTTATTATATTTGATAAATTTTCGTGGCTGCTCGATTCTGGAAGTGTTTCTGGTTCAGCTTCAACTTCAAGCTCACTATGATTAGGTTCAGGTTGTTCGTTCGTATCTGATACTAACTCAGATCTACTGGAACCAAGGTCATGTTCTTGCTGAGGTGTGTTGTGTGCATCGACATCAGCTGATTCCTCAGGTAATGTTCCAGGTTGGAGCTGTTCCTGATCTGTGCTCGTCGTCTGTGATTCGATTCGATCTTGCTCCCCTGCCGTTTGTTGTTGTTGTTGTTGTTGTTGTTGTTGTTCCTCTTCTTCTTGTTGCTGACCGTGTTGTGAATCATCATGTGATTCTTCTTGACCAGTCTCCGCTGTTTCTTGTGTCAGATCAGTTTGTTGATCATCGGGTACTTCTTCGCTTGAGGAGCTTATTATATTTGATAAATTTTCGTGGCTGCTCGATTCTGGAAGTGTTTCTGGTTCAGCTTCAACTTCAAGCTCACCATG
>MSTRG.12971.1
CTGACCCCAACCGTTTTGCTTCGTTGTCCAATGCGCTCTCTCCCGAATCATTTGTTCAAATACGTCCTTTACTAGGTTCTCTTCAGTATCACTCTAGATTTATTCCCAGTTTCGCCACTAAAACTGCACCCTTATTCTATCTTCTTTTCCAGCAGACTTCCCCGTCGTCTTCAGTATATAAGTAATGCTTACGGGGTTTGTCAAAGTTTATGTCAGCTAATGCTGCATTTCGTACGTTTTCTCCTCATGCATCTTCCACTGCTATTACGGATATGTCTCCTACCGACATCGGCGCCGTGTAAGAACAAGAGGGTCATCCAGTTTTGTGCATTTCTCGCCGACTCAATACAACTGAACGCGGATATTCACAAACGCAAAGTGAGGCATTGGCTGTTTATTAGGCCTTTACTCGTCTGCACAAGTACTCGTTCGGTACTCACTTCACTATTACCTCTGATCACGAAGCATTGAATTTTGTCTATATTCCACACCAGCCATTGGGTAAATCCCCGGTAGCCATTGTTCAGCGCTGGAGTGCTGCTTTATTGGCATACTTTTATGACATTCAGCATTGCAAAGCACATTCTATTCCACACGTTGACTACTTGTCTCGCTATGCCATTTCCGAAGAACCCTCTACTGCCTACTGTTTGCTTACGCAGCCACCACCTGTTAGTAATGAAATCATATCTTGTGTTCAACGTGCGAGACGAGAAAATGCTCGGCGTCGAATCCCCGAATTCTATAAACGACTAGAAGAAATTTCGATGACTTGTGACGGTATTTTGTGTTGTAACGACAGAATCATTGTACCTCCTCCATTGCGGCTGTGGTTTTGTGGGATTTGCATTCCGGACACTTAGGCATTGCAAAAATGAAATCTCTCGCCCGTCTCGCTTGTTGGTGGCCAGAGCTGAACGGCGATTTGTGCCGCATTGCTAAAAGCTGCCGTGACCGTATACATAAACCTCACACGCAACCGTCGAAATGGACGCCGTTGTCTATTTCCGGAGAGCCCTGGCAACGTGTTCACGCTGATCATTGTGGTCCATTTTTAGACAGCTACTAAGCTCTGGTTATCAGCGATTCTTACTTCCGTTGGCCGCAGGTATATTTTATTACTTCTCCTAATGCCGATTTCACGGATGCAGCCGTACGTAAAATATTCAGTCGAGAAGGTGTTCCGTGTGCGTTGGTTACCGACAATGGAAGCCATTTTGTGACGATTGTTATTCAGAGTACTTCATGTTGTTGTATTGTATCTGTATGTTTATGTATAATGCGACTGTGGTCAGCCGCCGCCTCAGAGGAAACCTCCTCTAACTTTTTGTTGACCCAGCCCCTTCCTCTAAACCGACCCTATCCAGTTCATAAAAACTCGGAAGTATTATCATTCCATTTTGTCTTGCGTTCGACATGGTAGGAAAGTGAATATCAAACGTCGATTCCCGGAGTTTTGCAAATGTCGCGAAGGCATTTCTGTGACTTGTCATGGTACTTTGTGTTTCAAGGATCGCATTATTATACCACCTACATTGCGGTCAGCCGTTCTGGCTGATTTGCATTCCGGACATCTTGGTTTTGAAATGATGAAATCCTTGGCCCGACTTACCTGTTCGTGGCCTTGAATGAACAGTGATTTATGCCAGTTTGCTAAACGTTGTACCAACTGTGTACACAAAATTCATTCCCAACCTTCCAAGTGGACTCCGTGGCCCATGTTATGCGAGGCCTGGTAGCGTGCTCATGCTGATTATTGCGGACCATTCCTGAACAAGTACTACGCTCTCGTTACCATTGATTCTTATTCCAAGTGACCAGAGTTTTATTTCACTACTTCACCAAACTCTGTTTTTACTATAAATGCATCTCACAAGACATTTAGCCGAGAAGGAGGACCATATGCATTAGTTGCCGATAATAAGAGTCATTTCACTGCTGTAAAAGTGTCAGACTGGTTAAAGTCCATAGGTTGCCATCAAGTGTTAACTCCTCCACTTCATCCGCAGTCAAATGGCATTGCTGAAAATTTTGTGCGAACGGGAAAGGGTGTTATCAAATCCACAAATGCAAGAACAGCCGGTGAACTCGAGAGAAATGTGGACAATTTCCTAATGTATTGTCTCAAATCTGTCCACTCAACCACGGGTAGTAGTCCAGTGAGGCTGTTCAAGAGTCGTACGCTACGCACTAGGTTACTCCAACTCGAGTCCTCGGAAGTAGCCTACCACAAACGGAATGATTTGAGACCCTCAACAGGCTTTGTCATTGAGCAACTTGGGAAAAGACTTTGTCAGATTTCGGATCTCAATAATGGTTCCATTCATCGAAGACATGTAGGTCAGATTGCCTTCAACTCTGTTTCCGACTGTAATCCGGTTGATACTAATTCTGATCTTTCCGAGTCTTTTCCAGATATAAATGATCCCAGTTCAGCAGAAACAATCCGAAGATCAGAACGTTTGCAGAACAAAGAACGCCGTAATTACAAAAACCCAGAACTACATTCATGCTGCTGCGGATGTGACGATTGCTAATGACAGTACTTCATGTTGTTTTATTTTATCTGTATGTTTATGTATATTACGACTGCGCAGAATACGAATTCGAGTGTATGCC
>MSTRG.2814.1
CGTCGTATGCCAAAGGATCAGTTGCAGGGCTTGAATACACCGTGCTCGCCAGTATCTTCCGAATTTCCGGTAGCCGTAGTGCTTAAGGATCAACCAAGTTTGACGGTTGATTACGAGACGTTTTCAAGAGAGTATTCAGAAAAGTGGAAGTGCCTCTAAGCCGGACACGGGCGAATCGAGGGTCCAACATAAGCGTTCCTCCCTCTTCATGAAGAGTTATCAGTCGAAAGTTAGTGAGAGTCGCACAAAGAACAGGAAGCAGGATCCCGATGCACCGAAGAAGGCTTTGTCTGCGTTATTCCTCTTCTGTCAGGATGAACGTCCAAAAGTGCGCTCGGAGCATCCCGAATGGAAAGTGGGCGAGATTGCGAAGGAACTTGGCAAGCGGTGGGAGCACTGCAAGAACAAATCGAAGTACGAAAGCCAGGCCCAAGTGGAAAAGCAGCGTTATGAAAAGGCTATGGCTAAGTACAAGGCTGGCAAGAAGGCAAAGGCTGACTAGGTACTTCACACGGACAGTGAGACGCTGCTCAGCTATCCTTGGTTTACTCAGGGGAACGTGTTATTTTCTATCGTTCATAAGACATCCAAACTTTTAGTCCTCTGACAGGCCATGGGCCGTCCTGCATTTTGTTCATCGATGGCTACTGTAATTCTTTTTCTACGAAAT
>MSTRG.6789.1
CGAAATAATCTTGAAAAGAAAAGCCAGAGTTGTAATATAGCACGATTTATGTCCGGGACGATTTCGCCGCATCTCAACATGGTGCATACTGCAGAACGATACTGTTTATATAAGTTCATGTAAAACCATTATGTTCGACAAATATAGGGAAAATTACAATAGTCAAGTTACGTCACCATGGTAAAGACACATTAACAAAGAGTTGTTTCTGCTGACACAATATAGATTTCCATCGATGTATGGCAATAGATTCAGCAAACCTCAAGAGCCTGGTATTCCTTGCCACGTAAATGACCCGAAACGCAGTGCTTCGGTCAGCTGGATGTTTCATCATCAGAAGATGACGAGCGATGGCCGACGACGGGATCTTATGGTTCCGAACGTTGTCATTATGCCTTTGATCTGACCCTGATTGCATCACAAAACGTTGTACCCAATTTAGAATGTGTTCAATCACTCGGTTACGGAACTGCCGCTCTGTTCTACCCACGTAGGTTGCTCCGCAACTACACTGGAATTGTAAATCAGATTCGATTTGGTGTACAGAGATGGACGTTGTTTCACCGAGGGTGTGGGGATCTCAATTGTTCGATGAACAATTCTGAGGTCAGCTGCATAATATGTTCGGGAAAGCGCTGATCCAAGTCGTCGTTTGAGCAAGCAATTGACGTCATCACCTTTGAATGGAAGACAAAGTGTGACTAGTAATTTTTCTACTGAACAATTCGTTTGTCTGATGACTTTAGGCTTGCTTTGCCTTTCGATAAACGAGTCGGGATAAGCGTTTTCAGTCAAGGCTCCTTTCAGCCGTCGTATTTCGTTGTCGATCATGTCTTTTGTGCAGATACGTCGTGCTCTTTCAAATAGTGTTCGGACCAGGCCACGTTTATATTCCACAGGCACAAAGCTGTCAAAGTGCAAGTATTGGCCTGTCCAAGTTTCTTTTCGGTAAACAGATCTGGCGATTGTTCCATCATTCCTTCTGGTCATATTAATGTCGAGGAAGTGCAGTGTATCTTCTATTTCTGCTTCCATCGTAAATCGTATATTCGGATGCACACGATCGAGGTCATCGACAATGAATAACTTTTGGTGCGATGTCAGATTGATGATTATAAAGAAAAACTAACGACACCTCAAACAACGTGCATCGAAAGATCAATAATTCTTGACAAACTGAGCCTCGTTAGCCGAATCAAATTTACCAACTGACGGCAGCTGTGCTAGATTTTATCCAGCAACACAACTCTCATACAGTGGCCCATGCACCCCGTATTCCATAAATAACCAACCTTCGGTGCGTGACCCCGAAAACGGTTATGCATCCACTACGTTTGCCGTGACTTGGTTGTTCAGTAATCAGCGACCTCATCAACTTTCACTTCCAGAGGAAAGAATAGGTATTGACGTGTAGCAAACGCTAAAAGATGCATGATAGAATGAAGTAATACTGAATTAACTGCTTCGAGTAACGAATGCGTGAATAAGATGTAATCATTATGAGCATTGTTGCCACTGCGATGAATAACGTCAGACCGTAAATCTGATAATAATTTGGTAGATGTGAACAATAGGGAAAGAATTATATATGTTAAAGCGAGCTCATCCATCAGTTGTGAATAACTTGAAGATTGAAACAAGCTGTTACCGAGAATTGGTGGTCACTTTGGTGAAGCGCTGTTAACAGCTCAGATCAAATAATCGACAGTTCCTTCTGCTAAGCGACGGTTCAGCGTTGGACAGTTTAGTTAGTTGGATCGATACCTACCAAGAAAGGTGATTAAACAATTCAGTCAATTCCAGTGGAGGTTAAACTTACCCGCTAAGCTCTTCGCTGACAGGTTTGTACTTCAGTAGAATGGACGGCTCGAGGATGCCTTTAGTTGCAGAAGTAAGGCAGCTGTCAAGAACTCCTTAGATTCATGCTAGAACAAAGTTTTCCCACCGCTAACAGCATGAACGGTGGGGGTAAGGCAATGATCCCCTGTGGAGATGACGCTGCTGCGCAAATTGTGCCTTTCAGACTCAACATTCGACGGGCAGTTCTGAGAACTAGGGAAACTAGCCGACGACAAAACGATCTGGATGCACCGTTGGTCTCATTTCAGCCCAGTTTCCGCAGGAGGAAAGTGGAGGAGACCAATCGAGCGTCCAGGTCGCTGTGTTGTCGGCGAGTTTCCTTGGCTCCCAACACCGCGCGTTGAAAGTTTTGTCTGAAAGATAGAATTTGCGAGGCAGTACCACGTTCACATATATAAGTTCATTGACAAAAATACAGGGGGCTCAGGACCTCACCACTCGTTCGCACGGCTAGCTCTGGAAACGTTGTGTTGCAGCGTGAATCTAGGGCTTTCTTGAAAGTGGGTATATTGCTGCACCCAACAGAATCTTATGGCCGTCTATTCCACATAGGTACACCCTATTTGTAAAACGTTCGCCCGTATGTCCAGCCTTGAGCATGCCCTCTGTAGCTT
>MSTRG.8745.1
CGGAAATTTGTACTAGACAGGAACAACCAGTCGTCCGCACAAAGCTGTAGAAGCCTATTCCCGTTATCTGTGGACTGAGCGGGTAAGGCACAACGCCCATCTAACAAGCTTCTGACACACTAAGTTTGCTAACTTATGCAATAAGACCACCGGTTTGTAATGCAATGTTAGAACCTTTGCTCCTGCGAACGAGAGTGGTGAGTTCATCGCTGAACTCATTCTTTTACATGTTAGAACTGCAGTCTGTTGGGA
>MSTRG.10326.1
CTTGATCTTGAACCCACAGATTCTATGTGAAGAGGCTTTCAGGGGATGTTTCCCTGTGCACTTTTACTAGAAGACCGAGAATTGATTGAATCACGACACTTAGTCTTGAATCCGTCATGCTTACTTGCCGAACCCAATTGACCATTCTGACTCGGGTAAAATTCCGCTTAACATGACCCACTTCTTTGTGACTAACTGATGACCTCATCGATCAGTTCACTTGACACAAAGCACCACTCA
>MSTRG.9972.1
CTCACAGCTAGTAAGCCCTTTTTGAAACGAATTTTGACGAACTGTGAGTCGCGAAGCTTACTCGACGTTCATGAAACAGGTTCGTTGTTTCGAAGCCCGACAAACGGAAGCCTTATGCAAACAGGTGAAAAATGTTCTGGCAAGAAAAAGCAAGATAGGTTGAAAATAATGTTATGCTGCAGTGCATCAGGTGAAACACTAAAAGCTCTAGTTATCAGAAAAGTGCTAATCCGAGGTGTTTCAAAAATCAACCGAAAATTGGAG
>MSTRG.3895.1
CACAAATTCCAGTCTTTCCAGTGGTTTGCTTTCACCTTCGCACTGTCTCGAGGTCGACACCCCGGCTATTGGAGCACTTCAACACCTTATCCAGACATTTGCACGACCGCAGAGCTTGTCCTCATGCGCACCCCTAGTCTTGTTGTGTTGATCCGATTGCCCAGATTATTGTTTTTATCTTCAGCTCCACGTCATCCTTTCCAAGTTTTCTGGCCTCGATACAGAAA
>MSTRG.7076.1
GGCAAACATGGAAACATGATCCGAGTTAACAATATCACTGAATGAGATGGAAAATTCACAGATTCCAAAGAGAGATTTGCACATCACGGCTACAATGGAATAATGCTGAGGAGAGTTTAAATGAATCAAAGCGACAAGAGAATACACAGCGAGTACTAATTGATTTTGAGTCATCTGCTGCAATAGTAATGAATCGGCCGGATGTAGGAATGTTCAGACGGACGTTAGATTATGACGCAGGAAATACAATATTCACAAGAATGATGCAAGAAAATGGTCAGTAAGGCATTATCATGTTCACTTAAAAAGTTAATTGGCGTTGAGACAAAGGAGGCAGGGAAGAATTTCCTGAAGGTTCGCAGAGGAATACTAATTTTCGTAGATTTTTGGAAAAGGAATAGTACCCTTTGGAAAAGTGAGACGATTTCCATGAGAAGTAGTGTATGCCATCTGGTGTCGGCAGTTCGCCGCTGGTTAAAGGTGGATGAAGTTCCAGGAAGGCATAATCAGCGGTCAAAATGCCGTGTCCACCAGGAACAAAATGAGGCAGGACAAGAATGAAAATCCCTGCAATAGGCCGGGCTATGCTGGTAAATTGGCGAACACATTATTTTGTTGAGTTTCTTGTGGCTTTCCCATGCCCTTGTTGGGCTTTTCGGGCAAGGGTTGGCTGCGGATTTTGTCCACTGTTTCATCATGGGAAGGGGGAGGGCATCGCCGAATCCGGAGCAATCACTATTTAATAAAAAGTCCTCGCACGGTGGCTTCGACATCGGAGAATTCTTCAGTAAGCCTCAGAGTGGCATATGCAGCAACAACAGGACTCCTTGTGAGTGAGACCAGGTGGCTGGATCGTATTTGCGGTAGCCGGCCTCTGGTGCCGTTGTAGACTGGCAGAGTAAAAGATAAGCTGTCTTCACGATATATTACAGCCAGGCAACGTGATGGCCGATGGTTCTGAAACTGAAGAAGAGAGGATCGCAGTCTGGGAGATGTTCCAGCTGAGGGTTAGCGTGAGATAAATAACAGATAAGAGTACGGAGGTTGGAAGTGAGGCACAATGGTCTAAGTAAAATCAGGAGTCATTGGTACAGTGATTCGGTGTTTGTGAGGTCTGACTGCACTTGCACTACTAGGCAAAGTTACTGATTACCGATTCGGCCGTTCACCGGGAAGTCTTATCTCCAGGGGTTTATGAAGCCATGGAGGTGTACTTGGACTAGGGTCTGAGGGCTACTTGAGAAAGCAGCTGGGCGACACAAAGAACCTGAATGGCAAGTTTGCATAATAGGTCTAGGGGATATATGACAAATTCCACAGTAGTATTTAACGGGCCACAGGGAAGCTGCTGGGACACACTAAGAACCCAGATGGCAAGCTTATATGATAGATCCGGAGGTTGTATGACAAATCCTATCGTGGGGTATCTACAGGTCTA
>MSTRG.7405.28
ACAATGTCGCGCGTCTACGTTGGTCATCTTCCTCCTCGCTGCAACGAGCGGGATATTGAGAGGTTTTTCAAGGGATTCGGACGACTGCGAGACATTGTTCTTAAGAACGGCTATGGATTTGTCGAGTTTGAAAACAAAAAGGACGCGGAGGATGCTGTTTACGAACGTCACGGTCGTGAATTGCACGGGGAGCGCATCATAGTGGAGCATGCTCGATTGCCTCCAGGATCTCGCGGAGGTAGTCGACGATCAGGTGGTCGTGATCGGAGGTATGCTCCCCCAACGAGGACCGAATACAGAGTTGTGGTTGAAAATCTCTCATCGCGTGTCAGCTGGCAGGTGAGCCCCGTTTCGATTGGTTGCGATGTGGCCGTACTCGAGACTAATCGTTTGTCATCCCGAATCCAGTCACCAAGCGTTCGTTGGTTTCGGTTGGCGTAGCACGCGTAGGAGTGGTCGCTTGCCATGTCGTGGTGGTCCCCCCTGAGTCATTTTGGTCGCGCCGTTCAACGGTCGTTCGGCTCAGGTGCTGGTCGGTATCGGGTTCGGTTTTGTCGCCAGTTCAAAATAACGCGAGGATTTGAAAGACCTGATGCGCAAGGCCGGCGACGTCACGTATGCTGACGCTCATAAATCTGCGAGAAACGACGGGTAAGTTCACGTTCGATTAATGATAGTTCCGAAGTATTGTGGAGTTCGCTGCGTATGAAGATATGAAAGAAGCGATTGAGAAGTTCGATGGCTATGAACTTTACGGTCGCCGCTTGAAGGTTTATGAAGATCGCCCGAACAAGCGCTCCCGTTCCGTATCGCGCCGCTCGCGCTCTGCCAGTCGTGAAAGAAAGTCGGCTCGTTCTAGGAGCCGTGATTCATACAGACGACAGAAATCTCGCTCTCCACGTCGTCGTCGTGAGAGGTCTGGTTCAAGTGAGCGAAACCGCTCTCCTTCGCGCGATCGTCGCGACTCTCATAAACGATTCCGTGAAGGGTCGATTGATGGTCGCTCTCGAAGTCCCTCGCACCGCACGGGGTCACACCACTCGAGAGACCGGTCGGCATCTCACCACACGGAGCCCCATTCGATAGTATGTTCAAATTTCCTATGATCCATTATCGTTTCAGGGCGCTGATTCACGCTCACCAAGCCGAAACGGACGAGAAGCAAGCATGAAGGATCCGGTGTCAAGACATTCTCGTTCTCGATCGGTGACCCATTCGCGCTCTAGAAGCAGATCGAGATCCGCTGGGTCAGCAACCCCGGAGCGCTCCCGTTCACGGTCAGCGTCTCATTCCAGGTCGCGGTCCAGATCGCAGCACAGCGGTTCTGGTTCGGAGCGGCATCGGTCTGATCACGAAATGGAAAACAATCGACGTAGCGATTCCGAACAAGATGGGAATGGGAGAGATTCCGACTAGTTGCATTTGAACTATCTTAACATCGTTTGTCTATGCGTATTACAACTTTTCATCAGCTGTGTGATGTTTTGGTGCGTTGAGTTTCTCTGGAATTATGATTGAC
>MSTRG.4281.1
GGTCAACACTGCATGGTCACTGCACCCTAGTGACGATAGGTACTCAATCTGATCAACATCGGGACGCCTTGGAGATATCATCAGATCTAGGATAGACGTATAGTGATCCTGGGTTCAGGTTGGCCTTCTGACGTGTTGGTACAAGGGAAGTTCCAGCACCGTTGAAAGGAGCTCGCGGGAAAGTAAATCCGCTCCTGCATTGCACCGTAGGTTCTCCCAGTCCACATTCGGCGAGTTGAAGACACCCAAAACTAGACAGTGACCATCGCCAGCCCAATATCTTACGCCAGTCAGTATTTCCCGAGGATCTGCTTCTGAGGACCGACAAATGATTCCGACAGACTCAAATCCACTGGGTGTCAACTTCACGCGACACCAAAGAGATTCTTCAAAGCCCTCCGGGTCCCTCAGGCGATCCAACTGTAGCGAAGGGACGCCGGCTCGAATGTACATCGCCACGCCTCCTCCTCCCCGAGCTTGGCTCTTATCAGCACGGTCAAGTGTGTATCCTGGGATAGCCACTTCCGAATCCTGCACCTCACTGGTAAGCCACGTCTCCGTCAAAGCGACCAATGTTGGCGAGTGCTGAATCACCCATGCCTCGAGCTCATCTCGCTTGTTCAACAGACTCCTGACATTAGACGACATGATAAGTGCTTGTCCTCTTCTGTCTTCCCTCTCCGTACAGACCCTCATTGCATCTCCACCGCCGGGGCCACCTGGTTGGTGATGCTGTTGAGAGTAAACGGTTCCCATATCAGTTGAAGACGCCTCCGTTGAACACGAAAATCCCGGATAAAAAGATTTGTTTCTCCATTTGCCTGGCGTTCGCGGAGCTCTCTTAACGCTAACCTGCGCCTCTCTCTTGCCTCGGGGTCAAGATCTCCAAGGAGTCGCTGTTTCTCTCCTTTTAGTCTGTAGGACCGCTGTAGCACCCAGCGGCATTCCTCATCGGATCCCAAGGCC
>MSTRG.11263.1
CAATCTTTCATGATAATGCAAGGAGCTGCTTGAGAAACAGCATAGGTAAACGAACATTGAGGGGACCCGATGGTTTACGTAAGCGGTGTGACGGAAAGCATGGGCCTCGTTTTGACTAAAAGTTGGGTTTACGGAGGGAAAGGATAATGGCTTGGCTAGCTGGGCTGCTTCACGGCTAGAGTTATTGAGGATTTTGTCCATTTTTGACCGTACTTATTCTAGGAATGTACCGCCTGAAACATTTCTACAGGCTTGACCATCGCCTTATATGGGGTCTCCGTCTAGCGTCAAAACTACTGGCCCCTACAATTCGCGTGATCTGCCTTGGGTTAGCTACAAAACCTGTAGGCATTAGTGGTAATTATC
>MSTRG.1832.1
ATTACGAAATATTGCAAAGGAAACATCCATTACCAGAACGTTTTGCATGACAAGGTTAAACTCTCTGTCATGAGTAATCGTTGCGCTGATATTTTGCTTGGCCTTGATTTTCTCCGGTTACATGACAAGGTGGAAGTATCATGCGGCGGCAAATGCAGTTCGTTTTCCCTGTGCGATCCGGATGCCGCCAAGGTACAGTCCCCTCATTCATTTGCTCACCTATGGCCCGATTGTAAATCAATCACT
>MSTRG.14127.1
CAACCGTTAAACACAAGCATTCGAGGATGCAATAAACCAACACAAAAGAATGTCATCACCAGTCATCACAAGGAATCCCCGCTCATGCGAATTACAACTTTTTCTTCTGCCAACTGCAATGTTTGGTCGAACGCACGACTTGTTGACTCAATTCCCGTCCAGCGAATAAAGACGCAGAACGACAGCGATTGATGGTTTTTTGTACTTGTATTGATTGCCCTGTATGAAGTACAGGAGAAGGGAGGCTGATCTAGCTAATCACCAGAGCTGATGAGCTGGAGCGCGCCTTGCTGTTTTGACGTAGTGTGACGAAGGTCCTTCTTCTTTTTCACGTGTTCTTGTTTTCACACCGGTGGACTTAAACAAAGCGCGCCTAAGCTCTAAGCTCGCAATTGTATTTTATTGAATTTGGTGTCTGCGAAGCCGCTACATCAGTCCCCCTCCAGAAGGACGACCGAGTAGGAGAACTTCGACCTAAGAGAGCGTCGTGAGTTGAGCCAAAAACCAGCTGAATAGTTCCAGCTGGAAAAGGTTTGTGCTCAGCACCTCTAAGGTGATCTAAGGACCTCTGGGCCATATATAGCCGCAGAGAAGGTTACTCACGCGTGAACTGGTGGGGTATCCTCTCCCCGTGCTCTCTATCTAGAAACCTTAAGTGGGGACAGGGACGTGCCAAACCATGTACAAGGCACGTAGGCAACAACAACAACAACAAAAAATGGTAATGTTCATATAGTGACACATGTCCATTGTTAGTGGTGTGCCAGATCCCTCCTAGGTAAACAACGACTGACCCTAGAAGAGATAAGAAAAACTGGATACAGTATGCAATCAAAAGGGGAAATCTATGTAAGAACAATAAAGTCAACGAATCGTGCAGGGAAACGAACATGCCTACCAGACCTGGTGGAACGTGATGGGGGGTCGACCTGTGACTCACGCGTGCTGGAGCTAGATGTTGTTGGGGTCGGGCAAACGTCTGTGTTTTTACCATCGACGGGCAACGGCGTAGGCTGGGTTTCCGAGTCGACGAACGCTGGCTTAAGGCGGTCGATGCTGACGGTTTCTTGCCGACCATTGAGATCGATGATGAACGTTTTTTCTAAACGCCGAATGACTTTGTGCGGGCCAGAATAAGCTGGAGTCAACGGGCGGCGGCTCGGCGTACGCAGAAAAACGTGCGTGCACGTATGTAGGTGACTGGGAATAAACGACGGCCGATCTGTCGAACGGACAGGAATACCAATCTTCTGACGCATGTAGATCATGAGACGTTGAGTGTAGTCTCCAAGGTTGGGGAAAGGTGCGCTCACCTTGGGTGCGACAAATTCACCAGGGAGACGAGCGGTGGTGCCGAAAGTCATGGACGCAGGTGTGCAGGGAGTGTCGCTGCGCAACGTATTGCGAATGCCCAATAAAACCAGTGGTAAGACGTCCGTCCACTGAGGATTGTTGTGAGCACTGAGCGAAGCATATCATAAGGCTTGTCCGTGGGTGGGTTGGAGATGATATCCTCGACAGCTTCAAGAATATTTAAAGGAAGTTCGGCAGTGAGATGCACATACTTCTGTTGCTGGGAGGTGATTCTGGAGGCAGCAAACTGTGCTTCCAGATGAGTCAGCCAAAGAGAGGGATTACCCGGAATGAAAGGTAACGCTTTCACTGGGCGCGCAATAGAGAGCGTTTCAGGCACCGCAGGGTCAGACATAGTTAACTTAGCGTCATCCATATCAAATAGACAGCAAAATAAATATACGATGGCTGATCGAAATTAACACCAAAAAAGGCTCAATACGTATGTGCACAACGAAAACAAAAGGAACGCTGAAGGGCACGGACGATATAATAAATAAATAAAAATTAATAATAACTTGGAACGGGCTCACCAATTTGGTCGAACGCACGACTTGTTGACTCAATTCCCGTCCAGCGAATAAAGACGCAGAACGACAGCGATTGATGGTTTTTTGTACTTGTATTGATTGCCCTGTATGAAGTACAGGAGAAGGGAGGCTGATCTAGCTAATCACCAGAGCTGATGAGCTGGAGCGCGCCTTGCTGTTTTGACGTAGTGTGACGAAGGTCCTTCTTCTTTTTCACGTGTTCTTGTTTTCACACCGGTGGACTTAAACAAAGCGCGCCTAAGCTCTAAGCTCGCAATTGTATTTTATTGAATTTGGTGTCTGCGAAGCCGCTACAAATGGATGCTCTCTAGTGGCATTACGGTCACTGAGGTTCAATAGCGGTGTGGTCATCTCCCGGAGATCAGCTTTCGTCTTGAAGACTTTAAAAGCCTTCATGAAGTTGACTGTACGCCTTCAGTGCCCTAGTGTGAACAGGTTCAATGTTTCGAGTTTCTGCTCGTGGACAAGGCCACCGGGTACGCATACCTGATGAGCGGC
>MSTRG.553.1
GTCAGAAATATAGGTTAAGCAAGAGGCAGTTTATCTGAAGTGATACAAAGCGGCTGAACCAGATGGGTTGTTTCCGTCCTTCTTTAGAGATGGTTATTTTTTAGTGTTTGGGAGTTAACTTAAATCCTCCGGATATCCTGGGGTGGTGAACAGATTTCTAGGGAATGGTGAGAATCAGTGGTTGTGCCGATTCACAAGAAAGTTGGCAGATTCTCTTGTAAAAACCACAAAGGAATAAGCTTAGTCAGTATCACATCCCAACTGTGTGCCGGACCTATTCTCCACCGATTATCCAACACCCGTGAAGAGTGTACGCGTGAGAATCAAGCCAGTTTTAGACCCAGTCGAGACTGTATTGACTACATGTTTGTCTTTCGTCAAATTGTAAAGCACAAACATATCTTTCG
>MSTRG.9409.3
GTCGACATCCAATCAGAGGATTATCTTATTTTTTGTAGATAACTTCTACGAAAAACGAGAAACGAATAGTTAGTCAAAGTCATGCCTGAGAGAAAACCAAAAATCAAGGATAACATATCACCGCTCGATGTTGTTTTCCTCATTTCTGTTGCGATTTCAATTATTATGTCTATATTGGCTTTAGCCTTAGAACCCGGTCTGCAACATTCAAATGCCGCACAAAGTGGTAGAGCTCAAGGTGGGACTGCGATGGCTGTAATCGCAATGCTTTTACTGTTTACTATGTTTATCATGGAAGTTGTCGTTTTCTTCACATGTCGTGCCAGATACAAAGGATTTCTAATTGGATTGATAACGCTTGGATGTTTTTCAACTGTTTTGTTCATCGTTGGCGCCGTATTGAACTACGATCGGACCCCGCACTTTGGTGCTTGGTTAATCGCAGCCTGCTGTCTCAGTTTTATTTCTTCAATTATCACGGTTATCGACCATTGTACAGACACAGTGTACGGATAAAAATTTCTATCCGGTTTATCATTTCTATCAAATACAATAATCC
>MSTRG.17370.1
GCCTTCCGGGCCTGACACGATCGACACTAGAGGTCTATTGTTCAATATGGGTTCCACTCCAGTTAGTAAAGTTACTAGTATCGCGTCATCGAGGTTTTGCTGTGAGGTCAGGGCCGCGAGTATTTTTCTGATCGATCGTATCAAACTTCCTAAGAGGCCCCTGCGATAACTGGCTTGGGGTGGGCTGAAGTCCCACGCAAAACCATTGGACGGGACCGGCCGAATCGTCGCCGAAACCTTTTTAAAGTGTGGAACATTTCTTCTTGATGTACTTATGTTTTATCGAACTGGACCGAAGAGACGTTTCCCATAAGTGTACGCACATGTGTTCGTGAACGTGACTTTTATTCGTGCCGCCCGGTTGGGACGCCACCCTCCGAGAATGCACAATAAACATTCATTCGAAACAGT
>MSTRG.7594.1
ACCTCAGCTAAGACTTCCCTTGATAGGAAAAGGTTTGGTGTGTGACTAACTCAGTCCAGCAACAGCAGTTTACACCTCAATTATAAATGCATCTCAAACATCGCTACACTATTGTTCAAACTACCTAGGAAAACTCGCAACTCACCTAGATCTTGACTCAGAAGCACAATATTGCTGGCGTATTTCAAGTCAGACAGTTTATTGCCTAAAAACGTCGATGCCGCTTTCCTCAAAAGAGGATAAATCTATTTCAACAACCACGACCAACAGCCCAATACATTTTCAAACAGCCTATCTCTCAGATAATCCCCAGTTCTGATGAGTGGATGACACCTATCTGCATCGTTCTTCTTGAAGATATTATCAGAAGGTTCAGTGTATAGTGAACTGCTCCTTAAGGTGATCTGCCCAAAGGTTTATACGCTACTGAGTGAATCGGTGAGGCGCCAGATTCCTTGATAGCCACACCCACACCTGACTTCTGTGGACTTGTACTATGAGTAAAACGGCAAATATAAAAACATGGAAAAACAATTAATTTCATTCTGTTCTCTTCTTCAGACAATAAAAAGTGTTGTCCAATGGTGAGATCTACTTACAGCCGTCAATCCGACGCACGCCTCGAAGTCCGTTTCCTAAATCCTCCACACAAACGATCTTGCTCTTTATCAAAGCTTGTTGTACTTCCTCCGGAGTAGTGCCCAGTGCTGTTAATCTAGGTGCCTTGATAAGTTCGTCCAACGGTAAGATCATGCGATTTATCATTCGACTGAGAAGTGGCACATCACGACTCAGATTTTCACGCGAGAAGTAATGATGCCTAAAGAAAAAAAAGTGACCGGAAGGTTAAATGAACATGACAAAATGATGAAAGAGTAAACGAAACGCACCTGATGCATGAAAGGCATTTGTAGCGTTGGTTTCGTACTTCAAATCTGCATCTCGGGGATATCGATCAGAGCCATCTGAAAGAGATCCAACGGTTCTTCCCCAAACACATCGCTACTCATCCTTTAATTACTACCCGTCAAAGTGAAATGTGCTCAATGAGGAAGCCCGTCAAGACGCACGTGCGAACTGCGTTGTTGCTACCGTAACTCAGTGGGTGTGTGTTTAATCCAGTAACTTGCCCACGCAATCTTTACTTTAGTTCAGCATCTTCGATACGGTATTCCCACCAGATCAGCACAAAACTGAGAACACATCGTGGTTCAAATGCCAACAGCCTCAACGAGTATCACAGCTAGACATCGGACACCTGATCTACCAAAGAATCGGTATAATCACTGCAGCGTAACTCAGGCTACTGACGAATAAACGGATGTCTGGCCGAAAACAGATTGAGATAGAAGGCAAAAGCGCTTTCTACTTAGGCAATGACACCACCTGATATTCGACCTCCCCAAAAAATAAATAGCTGTTTCAATAAGTTTGTTTACCTGGGTAGATATTTTACCCTGACACTTTAAAGCTATTCTCGATGGTTTTGTTCTATTTCAGGTTGGTGGTTTTATAGGCTCCTGGTGGCTGAGTCTGGTGTTTGGATTGCAAACGTTTAATCACTAGCTTATGTTGCTATCCGTTCGGCTCATGATGATGCGTTCACAACCTTGACTCTAAACTCAGTCATCGAGAGCCTATGAAAAAAACTGGAACTGATACCCGTACGAGTTCATCCCTTACGCTTACTGACCAGCCGCTAGCCGATCAAGTGACGTCAACCACTTGCGAGTTTGTGAGATACCGACGCCATTCTCGTTCAATTCACACTAAAGAGATAGAACGAAGTCCTTGAATTTTTTGCTCATCCCATTAGCACTAATTTAAATTTCCACACAATTGACATCGCGGGCTCGCACATATATGACTGTTTGCTTGTCACATCTATCGCAGTTTGCGAGTAATGCTCCCTTCAAGGGAAGAAGATTATGGAATCAAGCAAAGCGGTCGTGACAGCGCTCACTCATGCGCCAGCCCCTTGGTCGATTTTACGCTTCATACGATGAAATGCTGTCAAAACACAAAAAAAGTTACAAAACTCCGTACGAAAAAAACAAAAAAGTCGTTATTAAAACCTACTTCTTCATATTGTCATGCTTTCTTTCACATTTCTCAGTCTAGATTCTTTTAGTGTTGTCCCTTTCATATTGGCACCATTCTTCGGTTGTTTAACCAAACGCCGTACTTTCATTTTGGAAGCAGTCAGTTGCTGCGGTTACACATTGCCTAATTTTTCTCTGCAATTTTCCACCTTTGTCTTCCCCTGAGTACTGACTGTAAAATGGATGGCTCTGTGATACTAGTTAGCTGCACGTTTAGATTTGGCAAATCATGCTTATCATTTCAGTCTCCGCATCGTCATCTTTATCATGGAACCCAATCCTTGGCTTTCTTTCATCGATTTCACCCTCTGCACTGTAGGCATACGTGCCTTGACTGCTAACTCCCTGAATAAACCGCACTCTTTAGGTCGAAGCTGAATGTACAAAAACACTACTGAGATGTATTACATACATGTGCCGATCTGTCATATCCCTTGCCCACTCGTCCTCCTGAATATGTCATTTACTATTTCCCGGTTGCCTGCGCCTGTCGCTTGCAGCCGGTGTTCCTTCTTCGTTGAAGGTGCTTAAAACTCTTCTTGAGTACAGTCGTATACTTTAGGCAATTTTCGAAATCAAAAACAATGGGATCACTAGTCATTTACCCATTTCATTTTGTCCCTTCCCAGCTCTGCAAACTCAGTCCGACCCTGCTACCTCAGCCATTCAACCGGTATCCAGTCCACACCCATTGACCATAGTGACTGTCGTGTGAGGATCACCATATGAACACTCTATGCCCATCATACTCTCTTTGGCTTCCACCGAACCTAAGCTACCCTAAACAGTTAAGTAACCAAATACGTGGAAGCCAGATTCTCATCACGTGCCTGTGCTTGTGCATCTTCCATAATCGTTGGAGTTGTGCGCGGCCGAATTATGGTTAATTGACAAAAAATTGAGGATACATAACGAAGGCTGCTTAGGTGTTTTTTGAAAACGAAGTGATTTCTAGATCTTCCATTTTCTACCAGTATCGTGCGATAAATCGGACACGTGTTTGCGATGTTCTACCTTTTCGCTTCATGTGAAAGACTGACCGATACAGACCCACAGATGCTTAAGAGCCAGCTGCCAAAAGTGTTAACTTTCTTATTTTGTGCGAGATATGTGCCGGGAGTTCCTTTCATTCTGCGAAAAACGTTTGATGGAGTGTTAATATCGAATGCTTGTTCCCGAGAAAAATAAACTGCTTGAAGACGCCCATGGTCTTTCTTTTTTGGGTTTTGGGTTTTTGCCACTTCGTGC
>MSTRG.5537.1
TTATAATTGACTTTTCCGTTTGTTGCAAAATGACTCAGTGAACGCTTGCGATACATAGTGTATTTAGCAAGTAATGTCTGATGAGGTTTTTACCTTGCTGTAAATCGATGAAATACATTGTGCAGTAGTGGGTGCCCAACCTGCAGGTTGGGCCTCCAGGATACCCTCGGTGGTGTGTACACGTGTGTACACCGCCGAAGGAAATCTGGACGCTC
>MSTRG.7295.1
CCCGAACGCTGACCAAAAAGTCAGAAAATCTCAATTATGTTTGGTACTCTACGTTTGACGCCTGCCTACCATTAGGCTTCCTCTGCAACTGAATCCCGTGGAATTCTGTATAGGTAGTAACATTTCCTTTGGTGCCATCGACAGTGTTTTGTGATTCTGAGGGTTATCGATCAAACTATCCATTACCACAAGACTGTGCCTTGACGTGGTG
>MSTRG.8933.1
GGAATATCAGTGTCAATACAGGAAAGAGCTTGGAGTAGCCAAAGTGACTGGTGCCTATACTGTGCATTCTGGTGATGAGATGAAGTTGATGCAAATGGTCGGTAGAGAAGGACCTGCTGCGGTCGCTGTGGATGCTCAATCTGACTTCTATATGTATGAGTACGTGAATTGTTATGATTTGAATGATACAGATAATGAGCTAAGTAGATGG
>MSTRG.1136.1
CCGAAGTTCAACGGTATTGCTTCGCACCATTTAGTAAAATAGTCGACGAGCACCAGTAAGTATTTATTTCCATGTTTCGTAAGTGGTAGGGGTCCGATTAAATCCATACCGACTATTTCATTGGGAAACCCCGCTGCTATGGGTTGTAACGGAGCACACGGTGCCGTTCTGGGATTTTTAAAGCGGCCACAACGTTCGCACGTCCTACAGAAATCCAA
>MSTRG.17323.1
CGTGCCCGTCAGCGTTCCTTTTGTTTTCGTTGTGCACATACGTATTGAGCCTTTTTTGGTGTTGATTTCGATCAGCCATCGTATATTTATTTTGCTGTCTATTTGATATGGATGACGCTAAGTTAACTATGTCTGACCTTGCGGTGCCTGAAACGCTCTCCATTGCGCGCCCGGTGAAAGCGTTACCTTTCATTCCGGGTAATCCCTCTCTTTGGCTGACTCATCTGGAAGCACAGTTTGCTGCTTCCAGAATCAC
>MSTRG.11293.7
GCCGTTCTATTGTTTGCTTGTTTATATATTTGATTACGAATACAACAGTCGTTTGGCTGGTTTTTACCAACATCTCAGTTTTGTTCGCAAACTGGTATTTTTCATCATCAAGTAATAAACAAGGAACGTACGATGGACAGAAAAAAATTACCAGTCCTATTAAGCTATTTGGACCAGATCCTTCTTTCGTACTTTTACTCCGTACATACGAATATCTAGAATGTCCATTTGATATTCATTTTGTGACGTTTCATTTGCACAAGCTGTTATATAAAGCAATACGGAATTATAACCATGACATCCAATCAAACACAAGCTTAGTTTGTTCGCCGATCGCCGACAACCGAGCAGATCTGTTTTGCTGTGATCCTTGCACTGGCTAGCTCCGAGCTTTTCCAAGCTCTCTTTCACACCTACAACTTTAGTCGCTCAAGGAATTAGACGGACTGGTTGCTCGTTGTGTTTATTTTACCAACTTCCGGGAATTACTACAGAATTTTGTTGTGAATGACAACGTCTACTTTGTCCCATGGGGAACAAGCATAGTAGAACTATGCTCCAGACAGAGTTATAATAATAACGGTAGTAACAATAATAATAATAATAATAATAATAATAATAATAATAATAGCAATAATAATAATAATAAAATCTGTGCGCCTATTCCTGGTCCGCCAAACCAAGCGTAACAACCTAGAAACAGCGGTTAATTGGTAAAAAGATGAGACCAGAACCGGATGGGTCACTGATTTGCGTTTGGACTTTGTCCATACAACATATCTTCTCTGATCAGAATAATAGACAGCCCAGATAATTGCTTGTTTCTTGATCTGATTGAATGCGCCACCATTTCAGAAATAATCTCACTGCTCTCAAATATGTTTCAACAGAAGGTCGAAGGTGTGAAACATTCTTCATCATCCCAGTATTCAACCAGGACTATTCTTGACGCAATAAATCTCCTTTCCATGTTTGTTCAATAAACCCTTGTGCGAGATATGCAATTCGCATCATTCACTCATGTGTAGCCGCAAACAGAACGCTGTTCATTCGAGATACCTTGTTCGAAAGTTGCAGATGTAGATAGTTCAGTGTTTGCATATTTATAAATAATGGGATCTTGAGTTGATGTTTGAATTGAGAAGATTGGTCTGGTGGATACATCAGCTACGATGTGCTAGCGATTCAAAACGTTGGTATTTAGGCCCAACCTTATTCGCAGATATAATATGCGAGTCATCTCCAGGTAATTCACTTTGCCCTCTGAGATCAGCATGCGCAGTAAGATTGTTATTGATTCATGCTCTGAAGAAAACGATAATATTTCGAACAGAATAGCTGTCACTGGTTATGCACCAATTATTTTGGAAAAAGATATAACAGTTCACGCTTCTAACGTCCCATTTGGTAAAACTAAACATGAGAGAGAGAAGCACGGATCAGTTGGAGTTATAGGCAGTTAAATTTAGAAGAAAAAAAGAACAAAATTAGCTCCGGGATAATAATGTAAGCACGTTCCCTTCTAGGTCTTTACCCGACATATCAAAGCATGTCATTTTAATGCTGAACACAGCATGCACACACTGTCAAAAGACAGTGTTTGTTTTCGGTCGAAAGTTTGAACAAAAGACATCAAATGATATGGGAATAACTCAAACATAACCGAAAGTTCCAAGCGCGTAAGAATGAGGACATGCAGTAACAAATAGCAAGGGCAGAGAAAATATTCTCTGAAGACATTTGAATTTCACTTAGCAAGTCCAAAAATACGCAAAAATGTTCTAACATAGGTTGAAAGCGACACGAATATATTCTTTCCGCTGGACAGAGTAGAGTAGAAGCTCTCCGTGAATACCTCAGTCCAACGAGCTGTCTTTTCTGGTTCATATACTTCAGTACTTCCAATACTCCACCCCGTTGTCCTTGATGGTCGTTGATCGTCGGTGATATGATCAGGCCAACCTGTGGTCATAGGGGGTTTCCTTCTAGTGGTGGACTGATCAACCCAACCTGTTGTCGTAAAGGGTTTGAATCCGGTGCTAGATCGATCACCCCAACCTGTGGTCGTAAAGGGTTTGAATCCGGTGCTAGATCGATCACCCCAACCTGTGGTCGTAAAGGGTTTGAATCCGGTGCTAGATCGATCACCCCAACCTGTGGTCGTAAAGGGTTTGAATCCGGTGCTAGATCGATCACCCCAACCTGTGGTCGTAAAGGGTTTGAATCCGGTGCTAGATCGATCACCCCAACCTGTGGTCGTAAAGGGTTTGAATCCGGTGCTAGATCGATCACCCCAACCTGTTGTCGTAAAGGATTTGAATCTGGTGGAAGATCGATCACCCCAACCAGTGGTCATAGAGGGTTTGAATCCGGTGGTAGATCGATCACCCCAACCTGTGGTCGTAAAGGGTTTGTATCCGGTGGTAGATCGATCACTCCATCCTGTGGTCATAGAGGGTTTGTATTCGGTGGTAGATTGATCACCCCAACCTGTGGTCGTAAAGGGTTTGTATTCGGTGGTAGATCGATCACCCCAACCTGTGGTCGTAAAGGGTTTGAATCCGGTGCTAGATCGATCACCCCAACCTGTGGTCGTAGAGGGTTTGAATCCGGTGGTAGATCGATCACCCCAACCTGTGGTCGTAAAGGGTTTGAATCCGGTGGAAGATCGATCACCCCAACCTGTGGTCATAGAGGGTTTGTATTCAGTGGTAGATTGATCACCCCAACCTGTGTTCGTAGAGGGTTTGTATCCGGTGGTAGATTGATCACCCCAACCTGTGTTCGTAGAGGGTTTGTATTCGGTGGTAGATTGATCACCCCAACCTGTGGTCATAGAGGGTTTGTATCCGGTGGTGGACTGATCACCCCAACCTGTGGTCATAGAGGCTTTGTGTTCGGTGGTAGATTGATCATCCCAACCGGCGGTCGTAGAGGGTTTGTATTCAGTGGTAGATTGATCATCTGAACCTGTGTTCGTAGAAGGTTTGTATCCGGTGGTAGATTGATCACCCCAACCTGTGGTCATAGAGGGTATATGTTCGGTGGTAGATTGATCATCTGAACCTGTGTTCGTAGAGGGTTTGTATTCGGTGGTAGATTGATCACCCCAACCTGTGGTCACAGAGGGTTTGTATCCCGGGGTGGTTTGTGTTGTTTCAATTTCATGGTTCTTATATTCAT
>MSTRG.16706.1
CCATCGGCAATTCAGAAATAGAAAGATGAGAATCGGAGACCACATTCGGAGAGGACGATGATAAAAATGAGCCAGTTGAACCGGCGAAAATTGCTACTCCTTCTGGTTCTGTGACTGTCGGTTCAGTTGTCGGTTCCACAATCACAGGCTCGGTGACTATTTCCACTGGTACCACAACAAGTTCAGTCACATCATCAGGTGTGGATGTCAAATCAGTCTCACTGACAATTTGCAAAACTGTAGTCGGTTTTGGTTCTGTTTCTTTTTCTGGTTCTGGTTCTGATTGAAGTTCTGGTTGTGTAACCGTCGGTTCAGTTGTGGGTTCCACAATCACAGGCTCGGTGACTATTTCCACTGGTACCACACCGAGTTCAGTCACATCATCAGGTGTGTATGTCAAATCAGTCTCACTGACAATTTGCAAAACTGTAGTCGGTTTTGGTTCTGGTTCTATTTCTGGTTCTGGTTTTGTAGCTGTCGGTTCAGTTGTCGATTCCACCATCACAGGCTCGGTGACTATTTCCACTGGTACCACAACAAGTTCAGTCACCTCATCAGGTGTGGATGTCAAATCAGTCTCACTGACAATTTGCAAAACTGTAGTCGGTTTTGGTTCTGTTTCTATTTCTGGTTCTGGTTCTGATTGAGGTTCTGGTTGTGTAACCGTCGGTTCAGTTGTCGATTCCACCATCACAGGCTCGGTGACTATTTCCACTGGTACCACAACAAGTTCAGTCACATCATCAGGTGTGGATGTCAAATCAGTCTCACTGACAATTTGCAAAACTGTAGTCGGTTTTGGTTCTGGTTCTATTTCTGGTTCTGGTTTTGTAGCTGTCGGTTCAGTTGTCGATTCCACAATCACAGGCTCGGTGACTATTTCCACTGGTACCACACCGAGTTCAGTCACATCATCAGGTGTGGATGTCAAATCAGTCTCACTGACAATTTGCAAAACTGTAGTCGGTTTAGGTTCTGTTTCTATTTCTGATTCTGGTTCTGATTGAGGTTCTGGTTGTGTAACTGTCGGTTCAGTTGTCGGTTCCACAATCACAGGCTCGGTGACTATTTCCACTGGTACCACACCGAGTTCAGTCACATCATCAGGTGTGGATGTCAAATCAGTCTCACTGACAATTTGCAAAACTGTAGTCGGTTTTGGTTCTGTTACTGTTTCTGGTTCTGGTTCTGATTGAGGTTCTGGTTGTGTAACTGTCTGTTCAGTTGTGGGTTCCACAATCACAGGCTCGGTGACTATTTCCACTGGTACCACACCGAGTTCAGTCACATCATCAGGTGTGGATGTCAAATCAGTCTCACTGACAATTTGCAAAATTAGAGTCGGTTTTGTTTCTGTTTCTATTTCTGGTTCTGGTTCTGATTGAGGTTCTGATTGAGGTTCTGGTTGTGTAACTGTCGGTTCAGTTGTGGGTTCCACAATCACAGGCTCGGTGACTATTTCCACTGGTACCACACCGAGTTCAGTCACATCATCAGGTGTGGATGTCAAATCAGTCTCACTGACAATTTGCAAAACTGTAGTCGGTTTTGGTTCTGTTTCTGTTTCTGATTCTGGTTCTGATTGAGGTTCTGGTTGTGTAACTGTCTGTTCAGTTGTGGATTCCACAATCACAGGCTCGGTGACTATTTCCACTGGTACCACAACGAGTTCAGTCACTTCATCAGGTGTGGATGTCAAATCAGTCTCACTGACAATTTGCAAACCTGTAGTCGACTTTGGTTCTGTTTCTTTTTCTGGTTCTGGTTCTGATTGAGGTTCTGTTTGTGTAACCGTCGGTTCAGTTGTCGGTTCCACAATCACAGGCTCGGTGACTATTTCCACTGGTACCACAACAAGTTCAGTCACATCATCAGGTGTGTATGTCAAATCAGTCTCACTGACAATTTGCAAAACTGTAGTCGGTTTTGGTTCTGGTTCTATTTCTGGTTCTGGTTTTGTAGCTGTCGGTTCAGTTGTCGATTCCACCATCACAGGCTCGGTGACTATTTCCACTGGTACCACAACAAGTTCGGTCACATCATCGGGTGTGGATGTCAAATCAGTCTCACTGGCAATTTGCAAAACTGTAGTTGGTTTTGGTTCTGTTTCTGTTTCTGATTCTGGTTCTGATTGAGGTTCTGGTTGTGTAACTGTCGGTTCTGTTGTCGGTTCCACAATCACAGGCTCAGTGACTATTTCCACTGGTACCACAACAAGTTCAGTCACATCATCAGGTGTGGATGTCAAATCAGTCTCACTGATAATTTGCAAAACTGTAGTCGGTTTTGGTTCTGATTCTATTTCTGATTCTGGTTCTGATTGAGGTTCTGGTTGTGTAACTGTCGGTTCAGTTGTCGGTTCCACAATCACAGGCTCGGTGACTATTTCCACTGGTACCACACCGAGTTCAGTCACATCATCAGGTGTGAATGTCAAATCAGTCTCACTGACAATTTGCAAAACTGTAGTCGGTTTTGGTTCTGTTTCTATTTCTGGTTCTGGTTCTGATTGAGGTTCTGGTTTTGTAGCTGTCGGTTCAGTTGTGGGTTCCACAATCACAGGCTCGGTGACTATTTCCACTGGTACCACACCGAGTTCAGTCACATCATCAGGTGTGGATGTCAAATCAGTCTCACTGACAATTTGCAAACCTGTAGTCGGTTTTGGTTCTGGTTCTATTTCTGGTTCTGGTTCTGATTGAGGATCTGTTTTTGTAACTGTCTGTTCATTTGTCGGTTCTTGACGTTTTCCTTCGGTGTTAGCTGCACGTTTGATGATTGCGGCTCTTCTTGTTCTTTGGTAGGTGCGTTTCTCGCGATTCCTCGATAAAATGTCATTCGACGGCAGGCTTTGCCTCTGTTGGTTCTCCATCTCTGTTCTTGATTCCGCTGCACCTGTTTGCACTGCTGTGTTGCTCGTCATTGTATATATGAAATTGGACGTTTTCGGTGGTGTACGTTGTGTTGATCTCTTAATCTTGACTGCTTTATATTCTAGCCATTGACTTTGTGCCCTTGCCTTCATCGTTTCTTTTTGTACTTTTTCTTTCTTATCACTGTTGCTTTGTGCATAAATGTAACCGTCGGATATCAGTGGTTTGTGGAATATATGATTTTTATTCGAATGGTTTAAGTCTCTGGGTAATGCTTTCACGTAGAACTTCCAAGTAAGCAATAGTGGGGACAGTGTTATCATTATTATGATTATATGCACACAAGGTATTTGAAAACCCATGCTGAAATCCCGTTAAACGATACGGGGCTGGACAATACAAGGTTCGAATATCAAACGCGAAAAGAGCCCCTGTCTTCAGTGAAGCAAGTCAGTGATCAACTGACGGGTATCTGCAGAATGGTTTGAGTCAGGCACCATTCATTCTTGT
>MSTRG.3.1
CCTCTCTCATACTCCCGTACTATTTTTGTTCATTATACAACAAAATAAAACAGTTCAGGAAGGGGGCCGCGACCAAAGAAAGGCTGCCAAACGGGAAGAAGGCCGGTGGTGGAGGGAATCGAACTCGGCTTGTTACTGCCCAAAGTCTACGATGATAATCGTTTGACCACCGCCGGTGTACTTCGAGTTATCCCCTTAACTATAGTGAGAAAACTTGTCAGCCTGCGAATCATCTCATTCCATTGGTAGAACGAAAAGAAAATATAAGACGTTGGTCCATGTACCCAGCCTCTGAGCACGATGTATTGGTCGGACTGGTTCGGTGGTCTAGGCCATGAGGCTTGAACACCGCTGAAAGCATTTATCCCTCCTTCTGTTC
>MSTRG.15316.1
TCGCCCCACCCGACTTTGATACGTGACTATCATATAGTAATAATAATAATATAATAATACTAATGGTTTATTTAGGACAACCCCGAAGCACGTTGCAATTCAAGACCAAATGGTTCAGTTGAAAGCTGAATGAAAGTTACGGAAGGATTGTACAATTATGTGAACGAGATTGAATATAAGAGAAGGATAGTGTCTAAACATACGGGCTTAAATGTAGCCCGACTGAAGTATTGGGATTGTTGTGCGTGAAACGGTTTGACCAGATGAGTTGTTGCCGTAGAAAATGAGATTTACGTGAGATATTGTAGTTCGATATTTGTTTGAGTGTGTCGTATTAGGGTATATAAGCGATGTGATCAAGGTTATCGCCGCAGTTGGCCGTAAGGGCGTCCGGCGCTGCGGGCCCGGCCGCGGTCGATGATTCTGGGACGTTTGCTCGTCTGGTTCGTGATGTGTATACTACTCTTTCAGATTTTGATAATGATTTTCGTGTTTTTCAGAGAGAAACTTTAACATCTTTTTATATTTATGATAGTGAAAGTGGTTCAAAGTGGCTGCGCACGCATCCCAGTGCTTTTCCAAAATCGTTTCCTTATTATCGTGTAAAATACTGCTGCATTCACAACCGCAGGCCTCAAATGGCTGCCACAAGGTGAGTGTAGTGTTGTTGATATATAACAATTCCCGCAGATACCGTAACACTCACTGCCCTGCATTTGTCATTGTCCGTGCTGTTGGATCTCAGTACAAGTTGGTGAGCAAGTGTTTGGTACATAATCACGACTTCCATCTGTTTAATGACAAGATGTACGCTAGGAATAGGAGTCTAAGTGCTTATCAGGAAACAGAGGTTGCCAGAATGATGGCAACTTTTCATAATGCAAGCGAAATATGTACTTACGCTCGGAACAACTTCAATAGGTTGTTTACGGTGAAAGATGTGCACGCCTTAAGGGCTAGGTAAGTGCATCTCGATGCTCGGTCGGATGTACTGAAGATAAAGGAGATGGTTACAGATAAGGGGGACTTGCGTATAATATCGGAGGACGGTGTTGTGAGGTACGTATTCTACGTGCCTCAATCGGTTAAAGGGTTAGTGGCTAGGTATTGTGAGGTAGTGTTGGCTGATGCAACGCATCAGTCTAACCGGGGTGGGTACGTCCTGTGGCACGCGATGTTCATAGACGAGAGTGGTTTAGGTAGGTCTTTCTTCTACGCCATTCTACCAAATGAGAGTGGCGTAAGTTACAGACGTGCTATTAAAGAAATGAAGGAGTACCTACCCGTGTCTTTCAAGCCGAAAAGCATCATCGTAGACCGAAGCCTCGCACAGTATTCCGCCTTTCGGGAATCATACCCCGAATCTCGGATATTGTTTTGTCAGTTCCATGTGCTTCGTGATATGAAGAAGCACTGCTTTTAACTTAGTCATGCGACGTTGAACGACAAACGACGCATCCATCAGTGGATGCGGAACATGGTTTATGCCTCTACGAAGATGCTTTTCGATAGGTTCAAGGCTGCAATCGCCAGTCGCAGCCCAATGGCGTTTGCATATCTAAGTCGTACATGGTTGCCCTATGAAGACATGTGGGCTGCTTATAGTGTCAAGTGGGCAACCTCGTTTGGGACGTCCACCACCAACAGGGTGGAAGTTGAGAATAGGTACTTGAAGGCAGGGTTATCCACCAGGTCCTCCCTGGTGGATGTCTTCACCCGGATCCTGAAGCGATCCGAGGAGTTAGAGGAAAGTAGGCGTAGACGGATTGGGAAGGAGTTAGTCGGTTCTTTTAAGCCAGCTACGGGGTTCCATGTGTATTCTGATTACCTTGGACGGCTTACCGGCTTTGCCCGGGAAGCCGTTCAAAAGCACATCAGTAGACATGCCGTTTGCAATGTAAGTC
>MSTRG.3650.1
ACGAGATTTGTACATTCAGATGAGAGGACATCGTTCAAGCAAGGCAAGGATCTTTAGTGGTGTTCCCCAGGAGTTGGTCTTGTTATTCGTTGTGTACGTCAGTGATCTGGAACAGAAACCCGTGTCCCAGTTTCCATTTCACCGGTGATCTTAAACTAGTGGAAAATCGTTCTAGATCTGACAGACAATCCGATCTAAGCAACTTACAAAATCGGACGGAAAAGGCGGCACTTGCCACTAAATGCAGGGAAATGCAAAAACAGTAATGGGGTCAACGTCCCATTTGAATAAGTAGCCAAACTTCAGCGAAGACGTAGCGTAAGTCATGGAGCTCGGGGTGCATATACATGACTCCTCGAAGCCGTCTACGCAGTGCCTTGCAGCCGCTGCCAAAGCATTGCAAGACTGGTTAGGCCACTCATGAAGTACTGTATCCGAGCGTGAGCACCGGCGCTTGTGAGAGGCAAAAAGGTACTGGAGTCGATCCGGAGGAGGTTCACGCAACTAGTAGCAGGGGATAGGTATCTTCACCACGAAAACAGGCCTTCGCTCCTGAGCTTGTTCTCTCTTGAAAGGATACGGAAAAGGAATGACCTGGTTGAGGCCTTAAAGCAAGCAAAAGATTTGTCAATACCAAGCGGCCCACTTTTCACTTACAGCCGTAAGCACGAGTACAAGCTTGCAAAGCCTCGCATATATGGCAACATCAGAGCCACCTCCGCGTGTCTAGTCGTATGCGTATGGAACCATCTTCCGGGAGAGGTAGTAAGAGCAGGCACTGTCAAAGACCCCAAGACGCCCTGACACGAAGTGGACAGTTTTGTTCCCGG
>MSTRG.13248.1
GTTTCATTCTGGAAACTATACATTTTAGACCTAGATGTATCAATGCATTGTCGCTTGGAGTTTTCTTTGGACGGTGTAGTTTATAAAATTGAGTTTGGTGAATTTGAACAAGATTCTGAATTCTCCCAATCCGACATATTTTTTCTTATTGCAAGCCAGTTCGTAAAACGTGGTTGAAATGAGCCTATGTGAATAAAACTTCTTAGATAACATATCTTTAAGCCGATCTAACAGAATTAGACACTGCAAACATTCACCAGGTGCGTGGTCCAATCACCAAACGGAATTTCGGCCTTATTAGGAACTATAGATAAAATGTTGAGGAAGCACCTTTGTTCGATTTCGATTGATCACAAGAAACTACTTTTTAGGCGAATATTAACGTAGTATAATCCGAATAATAGAAA
>MSTRG.17370.2
GCCTTCCGGGCCTGACACGATCGACACTAGAGGTCTATTGTTCAATATGGGTTCCACTCCAGTCCCACGCAAAACCATTGGACGGGACCGGCCGAATCGTCGCCGAAACCTTTTTAAAGTGTGGAACATTTCTTCTTGATGTACTTATGTTTTATCGAACTGGACCGAAGAGACGTTTCCCATAAGTGTACGCACATGTGTTCGTGAACGTGACTTTTATTCGTGCCGCCCGGTTGGGACGCCACCCTCCGAGAATGCACAATAAACATTCATTCGAAACA
>MSTRG.3595.1
CACCAAGTGCCGGAGTTAAGTATGCGGACTTCTGAAAGACAGACTATGTTGATGTTGTAGTTGTGTAGCGTCCTCATTGTGAGGCTTTGGCTGCCCACGTCTAATAATGCCCGTACTTCCAACAAGCTATATAAGTCTGCTTCCTGCAGTTGAGTATCCCAGATTGTTGTTTAGACGCCTCGACCGTTGGAACACGAGGCGTGTCGCTTGCCAGGAC
>MSTRG.6484.1
CATTTTTTGAACCGTTTGCGCATGTTCAACGTATAACTATAAAATTGAGTTACTCAACGTCATTCATAAATGTGTAAGTGAAGTATTGAATGAATCACACAGCCATGTCACACTTATGGTGTGCTGCATGTGAACGTGCAATCGAGTCTTTGAGCGCAATTTTGCAGCGGAAAAGTTATCCAGTGCACAAAGAGTGGTCACTCTTTTCCCTTACTTTCTTTTTTATTATGTAACAATAGCACAGTATTTCAGGAAGGGGTTTGCGGCCAATTGGGAAAAGTGACCGGCGGCGGCAGGATTCGAATCCGAAACAGGAGAGTTTAAAGTTCACCATAATGGCCACCGCTCGCCATTGTTCAAGTTTCTGCAACATGGCAACTGTCTATGTTCTGTTCCAGGTTCATCTAATTACTGGTTGGTGACCAAGGTAGTGGTCAAATGGAGTTGGTTATCCTGAATTGTGAACCTCTTTTGACCTTAATCTGGCTAACTCAGTGTCATTTTATCTGGGAAAACATTTTTTCTTTCCAGCTTATTGGTTTATCCCATGGCTTCTGTCAAGGAGTTTCACGATGCTGTTTGTTGTGGTGAGTATGAGAGAGCTCGCGCTTTACTTTCCATGGATAAAAAGCTGGTAAACGCATTGAATGAGGTACTCATTTTCGGACGCATTCAAGGATACTCATCACTCTTAGGAAGGCATGACTCCTCTGGACCAGGCTTGTTTCAAGGGAAACCGCGATGTTGTGGAGTACTTATTGAAAAACGGGGCGGATGTTAATTCCAGGGAGCACAAACAAGGATACACTTCATTGATGTTTGCTGCTTTGGCGGGGCACATGGATGTAATAGAGATGTTGCTACAGTACGGTGCACGAATAAGTTACACTAACAAGCTGGGCCGAACCGCATCACAAATGGCTTCTTTTGTTGGAAATCATCGTGTCGTCACGCTGATCAATAATTTCATACCAAGAGAAGAGGTGGATCACTATACACAAGTCTCTGTGTCAGCGAAGTTACGGATTAGCACGGAAGTGGCTTCCACATTGTACCGTCTTATCCTTTCGATCAATTTTTCTCCTGTGCATGTATGTCGTCTCTGTTTTGCGATCTGTTTACGGTTGTTTTCGAACCACGTATCTGAGTAAACAAGCGTGGTAGCTTCGGCTTTGTGATGCCTTTATTACATGATTGTGCATGAGTGCGGTGGAAAGGGTATATGCCCCATAGCCACAAAGGTCCACTGCACTATTAGGGATAACCGGAAAGTAGACCCTGAGACTTCAAATTGAGAATCACATGCGGTCCCATTAGGTCGGGTGTAGTAACGATCTGGGCAACAGTGGATTACCGTCTGTTGCCAAAGTAACCGGTGGTTTCGGGGATTCGAGCCTCTGACCTCCGAAGTGGTAATCTAACACTATAAACCACCACCCTTCCCTGGCTAAATTGGTAGGGTCTCATGCAATAATGTTAGTAACCTTCACTCGTATTTCACCTATAGCTCTCTTCATCTCAGGTGGTAGAGAGCATCCACTGTTGTCCGGATTGGTACCACGCCTGACCTATTAAGATCGTGATTCTCCACTCTAGGTCTCGGGGTCCGGTTCCCGGCTATCCCCAGTAGTCTAATGAACCTTTGAAGCTATGGAGTATACTCCTTCCACTGCACGTGTGCAGGCATGTAATAATCAAACCAAGTAAGCCTGGGACAAATAATCT
>MSTRG.12680.1
AGAGTAATGGATCGAAGAATGACGATGCCCATTTTCCCCGCACGAGTAGTACTCACATGAACAAGTGACGTTTTGGCAATTGGGATTGTATTAGTTCGATTAGAAATCAACTCCGGAAATTCGGACACGGAATTCTCTGCAACATCTAGTTGGTTTCGCGTGAAAAAGATTTTGCGCAACTTTCTTTTGGAACAGGAATTACCGCGCACACAAAAGGTGTTTTGAAGCATATCCGGAGAACAAGGACAAGGGAACTCGTTCGTGAAAGATGGACCTTTTTGGATATAGCTGTGCAAATACTGGATCCACATTTGTGCTCTGACAATTAAAAACGTTTGGTCGCATAACCAGTGAATCAAATTTGCCTTTCCCTCAAAGTAACTGGGAAATCGAAAGGTACTCAACCAAATCAATTCCGTCGTACAGTTG
>MSTRG.13452.1
ATATCTGGGTGCATTTGAAAAGGAGTTGAGATATAATCGATCTTTGGCTGAGGACGTTGTTCTGTGGCTGATGGATTGTTTGTGGAACCAAATTTATAATCTCACGACGGATAACTTTTTATCTACTTATCAGATGCTCCAATGACGCACCAAAAGTACGTGTCACCATGTATACGCAGTGTTTTTGACATTTCTTGAAGATGATTCATTTTTCTGAGTTGTGGG
>MSTRG.11912.1
CCGGAACGTGACTTGCTAGGATCGACGGTGAACGTAGGCATTGTCTGAACGTCCAATGCGGCACTGCGCTGATCCTCGGCCTCGAGAAGAGTGTTAACTTCGAAATGGTTTTCCGGTTGAGTTCGAGACTGTTTGAAACATTTGGGATCTGCCGGTCGACCATTAATTTTGACCAAATAATCATCCCATTCAAAACTCGTTGATGTATCCGAGGATGTGTGACCACTCATCGTCGATTCACAAACACCCCGGGGGTTTATAAATCCAGCAATAGATAAATGTGTTGAGAAACTGAGAACGAACTACCTAAACCCACAAGCCTACTACGTGAGGCTGACGGCACGAAGCGCATGCATGCACTAATATACAGGGCAGAGAAC
>MSTRG.8652.1
GTTTCTAAAGTCGCACCAAGTGTTCAGAATGTTGTCTAGCATCCTGTTTATACAGACTCATTCGCTTCAGACACGATTCTTGTACTTTGATCAAAATAATTTGTGGTATATTGTGACATTCTTTCACGGTAGCCATTTTCATTTGCCGTTTCACGAAGCAAATTATCCGTAGTAGCTTTAGAGGAAATGTTTGGACAGCAAGACTGCGCACTAGGG
>MSTRG.7829.1
GTGAGGACTTCGTGGAGCGTCTTGGGAGGCATGGCCGCTGACTATGCTGTACAACACATGCCTCGACCGAGGTTGCTTACCGCAGAATTGGCTCAAGGCGAGGGCTACTCCAGTCCACAAAGCCGGGGATAGAGAAACATGTTTCAACTACAGGACCTTTAGTCGCACTGCGGTATTGCTAAAGGTGATGGAACGAATTTTGCGAGACAGGATTACTAACCACGTTGATCGCAACAAACTGGCATGGTTTCGTTTGTAAGAAATCCTGCTTGTCAAATCTCACCTGTTTCATGGACGAGGTTACTGGAAGGTTAGACCAGGGAGATAGGGTAGAGGTTTGCTACCTCGACCTCAAGAAGACATCCGACTCAGTTAACCACCGTTTGTTGCTGATGAAGCTGAATGCTTTCGGTTTGTCTCCGAAAACCATTGCATGGATCCATAGGTCTATCACGGGTAGGACTTTTCAAGTTAG
>MSTRG.19018.1
CAATGATCAAATATCCGCTCCGCGATTTTCATGAAAGTGTATGTAACTAAGTGTACTAAGTGTAGTTTGCAAGCCCCAGTGTTCCTCACCGGAGGGTTTTTCGTGTTCGATCTGAAGAATTCAAAGCTCAGTAAAAGTCTCATCGGGAACCTACACTTACATTAATGGGACGTTAGCACGGCTGCCAAAATCCTGTTCATTACACTAAGGATAAGTAAGCCTCAACAATCTGAG
>MSTRG.3011.1
ATCTAATGTATGCTCACCAGGGCGGCTCTTCAAAGTTCGGTCGAAGCTCTGGCGGATATCGGCTTTAGTCGCCTATTTGCAGTTTGGCATTTCACCGTTCGTAGTTGAATATCTTTTTTAACCAAAAACAGATACGTTGTTGACTCTGTGTCCTGCTTCTTACGCAATTTTCCGCCCTGTGCTGTCAGCTGTCCGACGGTTCTGTCGTGTTTTCCTCGCTGCACGAACATCCGAGGAATGTCTAATAGGAACATTTATTATTCGGAAAAATACTACGACGAAGTTAATGAATATCGACACGTACACCTTCCAAAGGAGCTTGCTAAGAAAGTTCCTCGTAACAGACTTATGACGGAATACGAGTGGCGAGAACTTGGCATCCAGCAGTCTGCTGGTTGGGTGCATTATATGATTCATGAACCGGAACCTCATATAATTCTGTTCCGTCGGCCCCGTACGGATCTTCCGTCTAATTCTGCTAAGCCTACGAACGCTGCCGATATGGAAGCTGCCCCTACTAAAGCGTAGGAAAGGATTCGAACTTTGAGATGGATGTACGCGTTCCATATAACTTTACTGGTATACTGCCACAGATTCCTTACGGAGTATTGTTGATTTGCTGAATAATAAAGTTTTCTATCTGAG
>MSTRG.12411.1
GGTGTATATATATATGTATATATAAAATATATATATTGCTGTATACGTGGGTGCTATCATCAGACGGGTCCTGCGAGAGCGGTCGGACGCAAAAGACTATGGCAAGGAAAGTGAGATAGAGTGACGCAGCCGAGGATCAACGGTTAACGGAAAGAAGAACAAAAGTTAAGCACGGGCTCATCGGTGCGGCGGATCCCAAAGGCACATTTAGGCCATGAAACGTGAGACTAAAGGGGAAACGCCTAAGTGTGGCTAGAACTTTCAATGGGAAAGTTGGTATTTCGCCTAGAGTGGTCATTGAGCAGGAGTAAAAGACCAAGTTCTGCATGAAATTACAGAAGAACCTTAGCTGGGGGATAGGGTGGGAGCAGAAATGGTAACGTCATAACTGGGTGTTGAGTTCAGTTAGTGAGTCACGCTAAGTGCGATGAATCAGACTGGATTTTCCAGTTCGAGATCGCAGAGGTGGTGAGCGAAGTATGAGTGGTGGGACCTGGTGCGGAAGAGAGGCATTATAAGCTAAGAGATATCGAGGACCGTTGAGTTACTCACCATGATTTTGTTAATAATTATAGGACAGTAATGAGT
>MSTRG.18091.1
GTATTCATCGATTTTGCTAAGGCCTTCGACAAGGTCCCCCATGCCCCTCTTCTTTATAAGCTGCAAACATTTGTGATTACAGGCCCCATGTTGGCCATCTTAGGCAGTTTCCTTACCGACCGCACCTTTGTGGGTCAGGTGGGGAACATTTTGTCTTAACCCGCCCCAGCAACAACTGGGGTCCCCCAAGGGTCAGTCTCAGGTCCTCTTCTTTTCTTGATCTACATAAGCGAT
>MSTRG.5117.1
CAAAAAGCAACGAGACTAGCGATCACATGGAGATTATAGAGGTCTCAATACCGCCACTGTTCCAGGTAGTTCTTTTTATTACATGCTTGTGCATGAGTGCAGTGGAAGGAGTATATACCCCATAGCCACGAAGGCCCACTGCATTATCAAGTATAACCGGCAACCAGACTCTGAGACTTGGAGTGGAGAACCACATAAGGCCCCAAT
>MSTRG.6052.1
AGCTTGAAGAATTAAAGCTCTGTTCTTCGAAACAGTTGAGGGTAAGGGGAGATCTCATTGAGGCGTTCAGGATCGAGAGGCTTCTGGAACTTCGGGGACTGCTTTTGCTCCCAAGAAACAAATAAAAGACTTAGGGGACACGACCTGAAGCTCATAAAAACTCTGTCTCAATACGGCAGTTAAGGCGAATTTTTCCTCCCAACGAGCAATGAATGAATGGAATAAACTTCCATGATCGGTGGTGGGGGCCAAAACAACGGTTGATCTGACAATAAAGTTAGATGGCCACTAGGACA
>MSTRG.1395.1
TCCCGATATGATCTTGAAAAGAGAACACAGCAGAGTTACGTTGCACAATTTGTATCCGGATAGATTTCGCTGTATCTCATCAGATGCATACTACAGATAACACAATAATGATAAATATTACAGTGGTAAGCAACGTTACCAGATGATAGGTCCAAAAAGATCATGTTTTTACCAAGGCAACGCCAGGGACACGAATAAATCCTTTTTCTTGTACAAGCTAG
>MSTRG.4257.1
AGCTAACAAGATGACCGAGGTTGCGGCGGATATCAAAGAACCAGAGATTTCAAATGCCATTGAAGGAGGACCTTCGAAGACATCGAAGAAAAAAGATAAGAAGAAGTCGGTTAAGAAAGAAGTGAAACCTACCAAAGATGATGTCAAAGAAAAGAAAGTTTCTAAGCAACTGGCGCGAATCAAAGAAGAAGTTGCACGTCGTCGAGAAGAAGAAGAAAGGCTCAAGCGGGAGGAGGAGGAAGAAGAACGTCGTCAAGAAGAGGAAAGGAAACGCCAGGAAGAAATTGCCGCTAAAGAACGGGAACAGCGTGAACGACGAAAACAAAGAGACTCAAAGAGGAAGGAAAGTTACTGTCTGATAAGCAAAAAGAGGATAGGCGGAAGATTCTGGAACTACTTCAGTCACGAGGGATTGGTTTGCCGGACGAGAAAGGTGAACCAGCATCCAAGAAACCTCAATACATCAAACTTAAGAAGCGTGGGACCCTAAACAAACAGGGTACTGAAGGCTCTCAACTTTCTACGGATTCCCAGTTTCCTAGCGATTCTAAGGACGAAGGCGAGACGTTGCTAAACTGGGAGGCAATGGCCGATGAACTTATTGATAACGAGTCAGAATCATCCGAATCAGAAAGTACCGCAAAAGCTGATGAGGTAGTACATTTAACAAGCAAGCCTGAGGGTGTTGAGGCCCTCAGTCATGCCGATGTAATCTTAACAGAGGAAGAAAAAGAACGCCTAATTGAGTCCGCCAAAAGAAGAATTCAGAAGTGACATTTAGCGTGTGAAGCAAATAGGAAGGAAACACATCTACGTGCTGGAGTTATCTGTGTTTTGGGGCATGTCGACACAGGGAAAACTAAAATATTAGACAAATTACGGAACACAAACCTCCAGGACCGGGAAGCAGGAGGCATAACACAACAAATTGGAGCTACCAATGTTCCTCGTCAGAATATTTGCACTGCAACCAAGATGTGCCCATATTTCAAGGCAGAAGAACTGCGTGTTCCCGGTTTGTTAATAATCGATACTCCGGGACATGAGTCCTTTACGAACCTGCGTGTTAGAGGATCCTCTCTGTGCGATTTGGCTATTCTGGTTGTTGATCTAATGCATGGTCTTGAGGAACAGACTAAAGAATCAATCAGGATTCTGCGATCGCGGAAAACGCCGTTCATTGTTGCATTGAATAAAATCGATCGCCTTTATGGTTGGAAATCCAATCCGTCCGTTGACGTCCAAACAACGTTGGAATCACAAGATCAAATGACTTTGAATGATTTCGACGACCATTTTAAAAAGGTCGTACAGGATTTTGCGCTTATGGAATTAAACGTAGA
>MSTRG.14337.1
AGAACTGACGCTTTACATAAAGTTCGTTCACATTAGCTGTGACGATTATCGGAAACACGAAGGATCCCTTCTAAAGCAGTCGAATTTCTTGTCGGCGCCACAATTGTCATGAATAAACGGAGGTCAGCTACATGTGCTGTGATCTTTCTGACACTTCCATCAGGTGTGTTGAAGTCCCCATGAATCTTTAAGTTAGACTTCCTAACTGATCATAACAAAGAATGCCTGTCCTTCGTCTACGTTTTCGTGCTCTGTTCGCACGTGCTGGATAGGGCTAGAAGAAGCGACCCGGCAGTCGGGTCATAACTTGGCATAGAGGTATGAAAAAGCTAGCAGCAGCATTGGCTTAGGCTTAGGCCCAAGGGACGAGGATTGTCGTCGGTTAGAGACTTCGAGAGACATGGCTGAAAATAGAAGTCAGTAGCGCGAGTGCTGTGCGACCCGTCCGTCGAACTCCCGTGCCCATTAATCGCAGAAATATCATCCCGACAAACAAAATGGCAAAAACATCAAAAAGTAAACGGTGAAAAAAGGAATGATCGCAGTATTTTATTTTTTTACGAACCGTCTCTTTCACTGTATTCTACTCCCTCTCATATTTTTGTGATTGTTGTTGTTCTGTTAGTAAATTCGACAAGCAACAGTGTTATGGGGTAACCTTGTCGCACTTCACTGAAGACGCAAAAAATGATGAAGATTGGCTATGTACCATAGCTCGACCGGATATTTGACTTCGAATTTCTCGGGGGATCGGAGTAATTCTCAGGTACTCCATATATGACCGATTATCACTTTGGTATTTCCCCTTTTTTCCTTTTTGGTGAATGTCATCTCCATTGGTCTACGTGCTCATTCGTTTTGTTCCTTCTGGAAGGTTGGCATTGTTGAGTTCTAGAAAGCTCCACACGAAGCGGTAAGTTTACCAGTTTTTGAGGGAAATTATCATTCCCCCCACAATTTACTATCGTAGATTTCAGTAAGAAACTTATTTTTGCTCAGTAGCATTGAACTACGGAAAAATCGACATTCCTACTTCTGGCGAAAATTTAAATTTCTTCCCCGCTAGTTGTAATATTTTCTAATTCGCTCCCCACATTATTTTGCCGTTGTCCCATTATATTTTTTCTCATCTCCTCTTGGTCCAAATTGGCAATTTCACCAAGGCCATCGGCGAACACTACAAGCGGTAGAGTTGGGAGCATGTTTTGCACTGTTATCGGGTCGTCAATAGACGTTTGAT
>MSTRG.10036.1
AATTCGTGCTCCAGATCAGTTTTAGATCGATGCTGCTGTTAAACCACCCTCAGATTCGTTGAAATCGTGGAAGACTACTTTCATTGATTATGTGGAGATTTTGTCCGTCTTTAATACTGACATCAAGCTTTCAGAAGAACAGTAGCTGAAACTTCTTCGACTACATCTGGGAGATGAAGGACGAAGGCTTTTTGACGCATTAGGTCTGTGCATGAAAACGTCGTTGAAGGATGCACTGGAAACATTAGACAAACATTGGG
>MSTRG.16016.10
CCTGCTTCCGTTTCCGTCACGGCACACACAGTTTGCTGTCAACCGCGTCGCCAGTCGCTCCTCTGAGGTGGGTCGGTATTCTGTGCACGCTGAAACGTCGTCGATAGAATGGCTCCAGTCAAGGAACATATTAACATTGTCGTTATCGGTCACGTCGACAGTGGGAAGTCGACTACTACTGGTCATTTGATTTACAAATGCGGTGGTATCGAAAAGCGTGCCATTGAGAAATTCGAGAAGGAAGCCGCTGAGATGGGCAAAGGTTCCTTCAAATACGCTTGGGTGTTGGACAAGCTAAAGGCAGAACGCGAGCGTGGTATCACGATTGACATTGCCCTGTGGAAATTCGAAACCGACAAGAAGTTCGTGACCGTCATTGATGCCCCGGGACATCGTGATTTTATCAAAAACATGATCACTGGCACATCTCAAGCTGATTGCGCTGTTCTGATCGTAGCGGCTGGCACGGGAGAGTTTGAAGCCGGTATCTCCAAAGATGGTCAGACAAGAGAGCACGCGCTTCTGGCGTACACTCTTGGTGTGAAACAACTGATTGTCGCGGTGAATAAAATGGATAGCACGCAGCCACCTTACAGCGAGACTCGATTTGAGGATATTAAGAAGGAGGTTACGGGCTATGTGAAGAAAGTGGGTTTCGACACGAAGACCGTCCCGTTCATTCCCATCTCGGGCTGGGTTGGTGATAACATGTTGGAAAAAAGTGATAAGATGCCGTGGTTCAAGGGTTGGGTGACCGAACGCAAGGACGTTAAGAAAACCGGTTTCACTTTGTACGACGCCCTGGACTCGATCGACCCTCCTGAGCGACCAACAAACAAACCCCTACGATTGCCACTGCAAGATGTCTACAAAATCGGTGGTATCGGCACTGTCCCCGTTGGTCGTATTGAAACCGGTATTCTAAAGCCCGGAATGGTTGTCACATTTGCCCCCACCAACCTTTCAACAGAAGTTAAGTCCGTTGAGATGCATCATGAAGCCCTTGCCGAAGCCCTCCCTGGTGACAATGTTGGTTTTAACGTAAAGAACATCTCCGTGAAGGATGTCCGCCGCGGTTTCGTTGCTGGTGATTCCAAGAACGATCCACCTAAATGTGCCGAATCTTTCAACGCGCAGGTTATTGTTTTGAATCATCCTGGGGAAATCAAGGCCGGTTATGCTCCCGTTCTCGATTGCCACACAGCGCACATTGCTTGCAAGTTCAGCGAACTCCTCCAAAAGGTTGATCGTCGTTCAGGTAAAGTAATGGAAGAAAATCCCAGCATGATCAAATCCGGAGATGCTGCCATCGTGGTCATGGTGCCTAGCAAGCCTATGTGCGTGGAGACCTTCTCTGAGTACCCCCCACTTGGTCGGTTCGCTGTGCGTGACATGAAACAAACGGTTGCCGTTGGTGTTGTGAAATCAGTATCGAAGAAGTCTGAAGCGGCGAAGGCCACCAAATCAGCACAGAAAGTTGCCAAGAAGAAATAAAAGTTTGTGTAACTGCGCATCTTAATAAACCTAGATGGAAATATT
>MSTRG.17408.1
AAACTACGAAAATTAGTATTCCTCTGCGAACCTTCAAGAAATTCTTCCCTGCCTCCTTTGTCTCAACGATAATTACCTTTTTATGCGAACATGATTATGCAGTACTGACCAATTTCTTGCATCATTCTTGTAAATATTGTACTTCCTGCGTCCTAAGCCAATGTCCGTCTGACCAGTCTTACATTCGGCCGATTCATTACTATTGCCGCAGTTGACTCGAAATCGATTTGTACTTGCCACGTAATCTCCGGTCGCTTCCACTCATTTGAAATCTCCTCAGCCTTATTCCATTGTTGCTGTGATGTGCGAATCTCTCTCTGAAATTTATGAATTTTTCATCTCATTCATTGATGCTGTAAACTCTGATCATGTTTACACGCGGGCCTCTCGACCACGGTCCAGAAATATACCATTATTATTATTATTGTTATTATTATTATTATTATTACTGAATATAGGTCGCTGCTTTTCTGATGATGGCACAGACGTCCCGAACAGACCGCATTTTATCTCACGGGGTTCCTTCCAGGGTCGTTAAGGAACCCTCGGTGGGGTCTTTTTGGTAAAGATTTCGAGCCTGTAGAGAATTCAGCGCAAAGTCTTGTGGCTCCTTTTGGTTTTTTCGCAACAACGATTGGCGCAGCTCATTTCAAAAACGTGAATGGCGTCAAAATACCAAGGTTCTCAAGGAGTTTTATTTATTGGTCGATCAATGGATAAGTTGCATACGGCACTGGGCTTTTGGGACGAAACACCGGCTGGTTGTTCTGCTTGAGCTGTGACGTAGCTTGGAATTTTGCACACAAGCATATAACTTCTTGCAAAACAACGGCAATGGTTGAATCGGTTGATCTGTTGACGGGGCTTCAGACGTTGCTCGGATCCGGCCGCAAAAGCTGTTGATAGAAAGGTCATTTAGATCAAGCTCGTCAATCCAGTCTGCTTGCAGTAGGTTAATGTCGGATTTAGTGATATAACAGGTCGCGGAAACTGTCTTATCGAAAAAAGCCACAGTACACTGAAGTAGGACGGTGGGATTTATTAAGCTGCCGTAGGCACTAGTTGCGGTTAATGAAGTAGATCGGATCTTTGGTTGGCCATTTTTTCCCATGTCTTCTGATATGACAGAAGTGTCAGATATTGCGTCTAGCTAGAGGCAACACAGTAGTCATTGCTGTAGACATTACCAAACTTCTGACGTTCTGCTACCTGCAGCCGCGACGTTAAGACTAACCCGTACGAGTGCACGGACAGCTGGTCAGCATAAGCATGTGCTTTTAGTGGGTTGAACGTTCTTTTTCCTTGGAATCCTCGGTGTCGGCAAAAACCATTCTTGCGTCCAAACTGACAACAGGGTTTGCATCCGTTGTTCTTGAATGGACAGAATCTATGGAAGTGCAACCTACCACAATGTCTGCACGGAAAGAGCAGTTTGGCTAGGCCAAAGTGGTTAGATGTAGACGGTTTCTTCATCGGTAGATGTCGTTTGGGAACAACGACTTTATTGACGACATGTATTGGTTGATCTGGATGTTGGATTATTGCAGCACTGTTTCAAATTTATGAGCCTCTCGCCTCCCTCAAT
>MSTRG.11514.3
CATCCTTGTTCAGGACCTGCGTGACGCACGTGCTGTTTGCTCACACGCTGCTATTCGGTTTCTCGTTGTTGAGTCCTTGTGATCGTATTGTTGAGCCCTTTTACCCACAGGAAGCTTCCACCAACCCCGCCCCCGTGTACACCTCTGTAAGATCCCTGGGAGCAGTGCGTAGCCAAATTCGATACGGATCCCGAAATCAAAAGGCGATTGTCCGTGAAATTGAACGAACAATGATACGAAACAAATTTAAACCTCAGTTATGCGATCACAATGACTGAAAAACGAGAACCGAATCGCGGCCCGCAAGAGAGAAGCATGTGCGTCAAGCAGGTTCAGAACAAGGATGTGACAAAGCAGCTCGCTGGACGCGAACAAACAAACGTTGGTTCATAAAAACACAGTGCACAAAACAAGTCAGTAGTGTAAACAATTTTGCCATTCCAGCTCGGTGGCACCGAGGAAGAGGAGATGCATACGAGAATCGGGAACATTTTGGGCTCGTGCCTCGCACCCGTGAATTACTTCAAGGCTTCAAGACAACTGGACCGAACAATAACGAGGAGAATGACCGATTG
>MSTRG.16411.1
GGCTTGCCGTTTATCGTGAAGTTTTCTTTTGCAAGCTCAGTCATTCGAGATATTGATACGAATACCGTGAAAGCAGATCCATCAGGGGGTCAGTTACTGACTGTCGTTGGTGGTGTCTAAAGCTTTCGTGGTAGGTCAATATGCCCTGGTCCATCACTACCACCAACACCATCACTGGATTCCGCAGTGCATAACAGAATATCACTACTCCCATCACCTCACGCACTACAGGCACCACAGTCATCATCATATGCAAACGCTATCCCGTTCATCATATCAATATGTTTCTCATGAATGTTGTTTCGTGTTTAGTGATTTTGACGAGCATACATGTTTTTACTTTTCACCGCTTTCTTTTTTCTGGTGGGCAATGGATTTCTTTTCATTGTGTAAGTTATTGGACAACAACAGTTTGAGGATACCACCTCATAATATATACGTATTTCAAATAGGGTGAGAGACGCAAAGTGATAATAATACAAAACTCAAA
>MSTRG.4204.1
AAATCCTCAATCCAGTGAAGCATAGTCCCGGAGATACCGATAGCCCGGAGTTTCAGCAACAGCCCATTGTGAGGAACTTTACCAAACGCCTTACTAAAGTCCACAAATATGACGTCTGTGACATATCCCTGGGCCTTGGCGTTCGACCAACTTTCACGAGCAATCAACAGGTTTGACAGACATGATCTGTTTCCCCGAAAACCGTGCTGCTCTGCGCATAGCAGTTGATAGCGCTCCGGATGTTCACGTATGCGAGCCGCCACCAGCCTTTCCATGACCTTTCCAGCTACGGAATTGAGGCTAACTGGGCGGTAGTTGGCCGAGGTGGATTTTGTCCCATCCTTGTACAGCGGAACAACCACTGCTTCTTTCCACTCCCGAGGTAGACTGCCGTTGGCCAACGATAAATCGAACAACCGTGTCAGTGGTGTAGTTGGTTGGTCCGCCAACTCCTTCAACATCAACGGATGCACGTCGTCCGATCCCGGTGACTTATGGGTTTTGATGAATTTGTGCATGTTATTCACTTCTGGTTCCCCAAAATCATGCATAATGAACAGCGGC
>MSTRG.10651.1
TATAGACTTATTCATCGCTCTGCGTTCACCTCTACCAACTCTGTACAATTTTCACTACCCTCATCTTATCCTCTGCGCCACAGAGACTTCAGTCTGACCATCCCACAGTCCAGGCTGGCAATAAGATCCAACTTCTTTCTCATTAAATATTCAAAGCTTTGGAATAAGCTACCCCTGACCATTCGCAAATGTACGTCAATAACCCAGTTTAGCCATGCCCTTAAATCACAACTTACCGTTAGTCATATGATATCTTTGACTAACGCCAGCATATCTGAGGATCGAGCCTATGAAGAAGGCATCGAACTTTAGAACCCTAGCTTCAGCCTCTCCTCCCGCTTTCTGCTATCCGTCGAGCTGGCCTTCAAAAACGGGTTCCACCACTAGGATCATGGCACCATACCTCAAGC
>MSTRG.13462.1
CTTTCTTCTAAGGGTTTATATGTTTCCGCTTTTTTATGGTGACGTCTGCCTCCCCGGTGGCCTTAATATCTGTCCTGATTAGCTTTCTGCATCGCGGGCATACCCAGTTAAGCTTATCATGTTCACAGTAGGGCTGATAGAACTTCTTGCTTAACTCCGCGCACTTCGTGCGGAACCATATTTAACAGGTGTCACACTGAATTCCCGCAGTGCCTGCTGACATATTCCCCTCAGAACACCGAGG
>MSTRG.7347.1
CAATAATGAGAAAACTCGCCGGAAGCGAAAATGTAGTAAACTGTTTCAAATAGTTCACGTATGTGTGTGTCAACAAATGTTCCGGTCCTTTGAATTTCACCATTTAAATCCGTAAACTCGATACCGTCCACCTGACTCCGGAGATAACCTTGCCAGCCGGTCTTCAAAGCACTCCCTCAAAGTTCCGAAGCGTAATTCCGAAGGGTTTTCTGTGAATGGGGAATCCTTCATAGTTATTTCTCTGGCACTATGTACAAATCCACGACACGGGTTCAATCCTGCCCGCGACGCCAAATGTTGTGT
>MSTRG.217.1
TGGTTTGTGTCGCTTTCCAGGTGGAGTCCTAGTACGGTGAAGTGTCCTATACCTGACAACTTGAGTTATCATATTTTCACTCTCACTGGAGCTATCATCGCTGCTACTTCTAACCAATTTCCAAATCGTTGAACTTTCCCCCCTCGTTTTCGTCTTTCCACGTGGCAACGAGAAAACCAAAGGTTCTGTTGCCACTGTTGAAAGCGTTTTTGCGTACCCATCTGGAAAGTTTTGTTCAGGCTTGGTGGCCGTACGTGGCAAAGGACATTAAGATCATGGAGCAGGTGCAGAGACATTTTCCGAGATGGTTTGTTAACCTGCGGGGGCTGAATTATGACCAGCGCCTCGAGAGACTAAACGTGTACTCACTGGAACGCAGAAGGCGTCGGGATGACCTAATAGAAACCGAAATGATGAAAGGAGTAGTTGGCGTAAGTGGAGAATTAAGGTCGTTAATAATGCGCAGTAGCAACATCGTAGTCCGAGGACATGCCCTTTAGTTACAGAAGGAGAGAGTAAAGGCTCAGCTGAGAGAAAAATTCTTCTCCGTTAGGGTGGTGAACGATTGGTTGCAGCATCGACAATGAAGGACTTCAAGAAACGGCCTGATGGAAAATGGAGCAGCGTATTTACCGAAAGGGTGTACTGAGTGGCACTTCACTTCTCTCACTTTACTCCCCTCTTCAACCGTGCCCCTCTATTGCCATCTAATTTGTCCTCTCATCTACCTTAGCATATTTGAGCCGTTAGTCGTGAGTAACTTCTTGTAACTCGGCCCTATGGATGACTGGCCACCAGCACCACTAGGAGATCCAAGGAGCTCACAGTACAAGGAACTGGACAGTTTTCGGCGCCCCGCCGTACACGTCCTGTGAACCGAACTGAACTGAACTAAACTCATCCTTCAGCAGGAGGTCAAGGCCTTTGAAAGATGGTTTGATCTATGGCCTATGCCAGTCAACACTGACAAGAATGCACTTGTGCGCTTAAAGATACCGTTCGGTTATGTGATATATTATGTACACGATTCACCCCCTCGCCATTCTGTTTGCGAAAAATACCTCGGAGGTGTTGTGGCTTTGTCATTAAAAGAGAAAACTAGCTCCGACACAGTTCGTGCTTTCGCGTGGAGGCTAGAGGTGCATCCTGCAACAAAAAGACCG
>MSTRG.15650.1
CATCACATCAGTACCGCTGGACCTCCTGTTTTTGCCCGTCCGCGTCGCCTAGCCCCAGACAAACTGGCCGTCGCTCGTCATGAATTCCAGAAAATGCTGGACCTAGGCATCATCCGTCCTTCGAACAGCCCGTGGGCCTCTCCATTGCACATGGTGCCGAAGAGAACTTCGGGCGACTGGAATCCGTGTGGTGACTATCGTCGCCTCAATCAGGTCACAACGCCAGATCGATATCCTATGCCTCACATTCATGATATCACGTCTGCTCTGGCTGGATCCACCATCTTCAGCAAAATCGACCTGGTCCGGGCCTATCATCAAATTCCGGTCGCTGACGAGGACGTTGCAAAAACCGCCGTTACCACTCCGTTTGGTCTATTTGAGTTTCTCCGTATGCCATTTGGCTTGCGCAACGCGTCCCAAACGTTCCAGCGGTTTATTGACGGTGTTACCCGCGGGCTGCCCTTCGTTTACTCTTACATCGATGATATTCTTGTCGCTAGCCCCAGCGTTGACGAACATCAGCTTCATCTTCGACAGCTCTTCCAGCGGTTAACAGAGCACGATGTTACCATCAATGCCGCCAAGACTGAATTAGGGAAGCCGTCATTGCTCTTCCTCGGTCACATCATCGACGCCAAC
>MSTRG.14499.1
CCTATCTTGGCTTCGAAACTGAGCTTCAGTATTTAATTTCATCGGATCAAGACCACCGTGTCTACCATGCACTCATCAATGATTTTGTTCTCACTCTGTATGGTCTTCTGTGTCACGGCTGCGGAAATAAATAGTTATCCGGTTCCTAATGATTACAATCTCGGGGTACCCGCTCAAATGCGATCAAGATATCCGAGTGCCAGATATGCTCTGATGAATAGACTTTGGAAACGCGGACCGGAAACTCTGTGGGAACTTGAGTGAACCCTTTTCGATCCCACCACTGATCAATTTGATCAAAATATATTCTCTTATTTGAGTGTTCATACGCATATATGGAAATAAATCGAGTTATTTCTATTTTTTA
>MSTRG.2336.1
GTCAAGTCTCGGGATCAAAGTTGTCGTTCGTTTAGCTCGTAGAGCAAATTCTTGTTTACATATTCATCAACAGAATCCCTGACTCATCTGTTGTGCTGTTCCTGAAGTATTATAATTCGATTGTGAAGAGAACACATGTCATTTAAGAGATGGAAGTATTCTGGATCAGTGAAAACAACGTTGATTTGTTGGACGGTATTTCTCACTTATACCTGTGTGTGTGTGTGTGTGCATGTGCAAGTCGTGACTGTGTATCAAGCTATGAAAATATAAAGTGGGGGCGATTCTTTCCGAAGAACTATCTATGAGTCTGAAAGTTTTTGCGATTTAGTTCCGGTTTTACGATGCTAATAACTTCTCTGTGTTATTAGCCATCGTCTGTTTTATTTTCTAGTGGCTGTGGTCAGTCCAAATTTGGATGTAATTTTGGCACATCAAATGCCGTAATTGTGTTGTCATGCGTGCGTGGACGTACACCAGTTGTAACAGTTCGATCACTCTTCACGTCCTTCGGAGAGAGAGCGATGAAGAGTAGAAGAAAGAAATCCAGGTCGAGAATCGACGAGGAGTTCGTTGGTTTGTCTGGCGCTTGAGCATATATCTGTGTTTAATCATTGTGCGTATTTTCATGTGTACGTTTACAACACATCTTACTCATGATTC
>MSTRG.5932.1
TGACTCTTCACCAGTTAAAGGCCTTCAAGTTGCGCTGCCTTTTTTTCTGAATGATAAGGGTTATTGATCCCGAACCTAAACTCACCTTATATATGGATTGCTGTTTCCTCCACATTCATCAACGTTGCCTGTCCATTTCCACAAAGTTTCCTCATGTCCCCTCGTTTCATGATGAACTCCCTCTATTAGAATCGGGAATATCCATCATTCCGGGCCAACTTCAACTCCATAGAGAGCCGCTCTCTTCATATTCACCAAAGTTCACGGTTGTACTCCCATTCATTTCTTTAACCTCTCCATGTCCATAACTTACTCCGTGCATAGAACCAGCAA
>MSTRG.14120.1
GTATATATAAAATATATATATTGCTGTATACGTGGGTGCTATCATCAGACGGGTCCTGCGAGAGCGGTCGGACGCAAAAGACTATGGCAAGGAAAGTGAGATATAGTGACGCAGCCGAGGATCAACGGTTAACGGAAAGAAGAACAAAAGTTAAGCACGGGCTCATCGGTGCGGCGGATCCCAAAGGCACATTGAGGCCATGAAACGTGAGACTAAAGGGGAAACGCCTAAGTGTGGCTATAACTTTCAATGGGAAAGTTAGTATTTCGCCTAGAGTGGTCATTGAGCAGGAGTAAAGACCAAGTTCTGCATGAAATTACAGAAGAACCTTAGCTGGGGGATAGGGTGGGAGCAGAAATGGTAACGTCATAACTGGGTGTTGAGTTCAGTTAGTGAGTCACGCTAAGTGCGATGAATCAGACTGGATTTTCCAGTTCGAAATCGCAGAGGTGGTGAGCGAAGTATGAGTGGTGGGACCTGGTGCGGAAGAGAGGCATTATAAGCTAAGAGATATCGAGGACCGTTGGGTTGCTCACCATGATTTTGTTAATAATTGGGTAACTCTAAGCCTATTAAATGTGTCAGTGCCAGGTCATATATTTCTAATCGCGATGACATTGCTGATATCAGTACTTACATAATGAGAGTGATAGAATTAGAAAACCAGCTGCAGTTGGCCAGAAAGGAGGCAGAGCCTCTTAAACAAGGAATTTTTTTGGCCAGCCAACAGAAATTCCATGTAGTTCACGATGTCAACATCGAAACGACACTGCGATCGACGAATATAAACCCTTGAGACAGCCTGAAACTACCGAGGTTTTGCAGTCGACTTGCCAAGAGTGGAGATATCCCATTTCGACGGGCACCCCGAGCAATACTGAATATTCATGAAACAATTGGAAGATTTTGCTGCGTGCAAATTTGCAGATCCTGGTCAAAAGCTTTTGTATTTATTACATTACCGTCGAGGGAGGGCTAAAAGTGCTGTCGAAGACTGCGCGATGCTTGATCCACTAATGAGGTACTTCAGGGCACTCAGAATCCTGAAAGATTTGTTTGGACAACCATTCAAGGTGACTAGAAGCCTGATTGATGGTGTTTTATTGGAAGTAAAAAGGACTGAGGGAAAGGCCGAATTACTGTCAAAGTTGGTGATGAAAATGCAGAATTGCAGTATAGCACTGGAGCATTTAGGATATCAGTCTGATCTGAATGCGTTGAACACACCGGATTGCACTTTCCGATGTCTGCCTATTGATTTAAAGAGCCGATGGGCAGATGAAGCTGAAAAAATCAATATGCATGAGGGAGAATCTGCGTTCAACGATTTGACGGAGTCCATAGGTCATCAATCCCGTATCTCCAACAGCCGATTTGGACAAATCGTATGCGAAAGTTTCAGGCTGGTTCGAACGGAACCAACATCTGCTCAAATTGTAGGGAAGGACTGTAACTGAATCCGGCCTTTGGCTAGTATGCACATGATAAGTCGAGAACCTGAGAGGTCAATTAAATGCAAGCTATGCAACTCCCTGCATCGGTTGCCGGATTGTCCGACCTTTCATGGGACGAGTGTGCTCAGTCGGTGGTGCGCAGTAAAAAGGATTGGCTCATGCTTTAATTGTTTGAACAACTCTCATCGAGCCTTTGAATGCAGGTTAAGAGTGAAATGTAACCAGAACGGATGCTTGGGTAATCATCAATCGTTACTACATGGCCCTCTCAAAAATAGGCTCATTCAGCCGAATGAACCTAGAATTTTCTGTTCAACGGGACATGATGACTTCAAACCGGCGAGATTAGGCATCGTACCTGTCGGCATCGTGACACCTGGAGGATTAAGGAGGGTTAACGTGTTTTTGGACACGGGGTCGGATACCTCGCCGATTACTCGCAAGCCTGTTGAAAGCTGTGAACTGGTCGGCAAGCCTACCTCAATCACTATCAACACGATTGGAGGGGGTCATTTTAACAATTCTAAGAGGCTGACCCTGCAGTTAACTTCGTTATCTGATGGGGAGACCGTAGACATCTCGGAAGCCTTTGCAATAGAGAGCTTGTCAATGAGACCAGTCGACACTATTGGATCGATCGCCAAGAGGTGGCCTCATCTCAGAGAAATCGCGTTCGAACAAGTGTCTAGCCCCCATGCCGACATAGTAATTGGAAGCCATTTACCAGAGGCTCATTGGGTGCTTGAACAGAGCACAAGCAATCAAAAAGAACCATTCGCTGCGCAAACGAAACTTGGCTGGACACTTCGCGGACCCCTGACGAACAAACTCCAACAATCGGCATCAATAAATTGCTTAACTGTTGCTGAGAGAAGTGCCTCTGCAGAACACAACCAACTTTTCGATATTAAATCGAAAGGTCCATCTCAGGAAATCGATGTTCACTCAAAAATAGATCAGTCGGCGCTTTTGATGGTGAGTTCAAAGACGGGACTTCACCATGGGCAACACGAAGTTGCTATACCCAAGAGACCACCGTCAAGTCACCTATTAAGAAATGGAGAAGTCGTCCGGAGGAGTTTGAAATATCTCAAAATAGGACATTTCCGAGAAGCTCTGCTGAAAGTTGAACTCCAGCAGATCACGCAAGGCAGCTTGGAATTTGCCGACCTAGTAACAGTGTACGGTACCTGGGTGGAGCTGCATGGCCGGCGGCGAAACAAAGTATCCTTTTGCCAAAACAAAAACTGCTGAGCTGAATTCATAATCCATAAACGAACTCGTAATGATTGCGCTGGTATTGGGTTTTAAGGTGGCACCGATAATAAAAGAGAGCTGTACCAACATCGAACTTAGCCCTGCATATTGGACAGATCCTACAGTTGGGTCACATTACAGGAAACGGAAGAAGCAAAGGGCATGTTCAAAACATCACAGAGTTAGTCCACTCAGCGGGAAACAGCGAGGAAAATGTTGATGATTCGAGCTCGAAACCACATTCAAAGGACAAAGTAGATTGCAAATCGCCTTACTCTGAGTTACTCAGCATTTTATTCTATTTCATGCCCCACAACTATTCAGCTGGACCCATTTTTCCTGAGCAGTTGAAAAACGTACTTAGTTCCAGTTTCTATCCAGCGTGCACATAGGAGAAAAGGAGAAATTCGCCAAGATTTCACTTGAACAGTTCAAGTGAGGCTTATAAGCTGTAAGCACATTGTGGAACTATTCTTGCCCTTAAAGGAAAATACTTATTGACATTTCATACAATATTGTTTATCACATATTTTGTACACAAAACTTTAAAATACTCCGATAGATGCTAGTATTCGATCAATTTCCGCATTCGATACTGTTCGTCGAACGCTTGTTTTCCAAACTTATTCATAATCAGAAACCGGTTTTCATTTCTGTCGGAAAATATGGTGCGTTAATTTTATGTATTTCCATTGGTTCGTGACCTCTCAATTTTACGCAGTATCCCATTAGGCGTTGCACCTAAGTTCAACTTCTGCGCTCATGCTTGTAAACAAATTGGTCTAGCCAATTTCTGCAACCGTTTACTGCTTGAGATACGTAGACGGAGCCCGTACGGCGAAAAGTTTTACTCTTCAAAGGCTTTTTCTTCATCGTGCATCTAACTGTGTGCCTCGGTCTCCTGATGAATATATAGCGGTTTCCATCTTCATTCGTACTTTTACCACTTTTATTGTTTAACTAAAAGCTGACTGCCAAGCGCGATTGCCATTTGACCGTTGCTCTTGCGCACGCTCTCACGCACACTCCTAAATATACGCTAACCACTATCTCTCCCAATCGCCTTCTCGTTCTCACGGGGCGTGGAGAATACCATTCAGGTTAACATATTCGTACAAAGCCGAGCACTAGAGTAACGTGCAGGTGGTACGCGCAGTACAAAGGACCGAAGCACGCGTTTACTAAGGAAACCGCGAAGTAAGGTCTAACCAACCTTACAAATATTCCATCTCAAGATGTGCAGCGGGATTTGGATTTGATTCCTTATAGATTGTGCAAATGACGACTCCGGCGGAATCCTGTTTTACGCGCAGCTAACACAGGTAGTTGGTAATCACGGGCACTGACAATAAGTAACAGGTAGGTAGAGTGAGAATCATGATCCAAGCATGAACCTTAGGCGAACGTTTTGCGGAAGGATTTTGGCAGGCGTTGTAAAGAACAAATGCTAAGAATCCTTCCAAATATTTTACGTGCTCTGTGAATTTGACTATATTTAACATTACCTTAAAAATCTCGCTCATACACCACACTTTTACACGTTTATTTACCCATGTGAGACATTTGAATTTGGCCTTGAACCGTTTCTGACCGTCGTGCTTGAGCCACGGGGCTTTGCATCTTCGGGTTTTACTGTGAAGTCTATTTGGCCGCATACTTGAGGTTCGTATATATTTGTACCCTTTGTGAATTTCAAATGATCACCGTAGAATCTACGAATCAATCTTGTTCTGGTTTTGAGATTCGTTTGAATTGGCTACGCGTTGCTCGATTTGCGAGAATTGATTTACAGCGTGCGGATTCACTTTGCAACTTGACATCCGCTTTAACTGCCGGGTGACGCTTCACTATTGATCCGGTATGGAGAGACCATAGCCTGTTACGTCTCCTGACTTCTGCAGACGTCCATCGATTCTGAGTTTGAGGGCACCGCCTGCCTTGGAGCGGTCGCTAACCAGGGAAACGACGTCCAACCATCCGGTGAATCAGCTCGTCCTTCAGAACTTGATTGCACTATTCCCCAACGAAAAGGTTGGCTTGGCTGTTGAGCCGGTGAAGTTGGAAGTGGATGGTGTTGCGGCATTCTTGAAAAGCCGATGTTTGCATTATGATAGGGTGAAGGCTTTCTGAAGGTGCTTTCAAAAATGAACTAAAGCGGTGTCATCGCGCCTGTGCCTTCATCTGCTTGGGCTATCCCGACCGTCTTGGAATGGAGAGCAACAGACAGACACCCCGAATTGGTGGTGAGTACCGAGAGACCTCAAATCCCCATTTACGGAAAAGGGGCGGCCACTGCGGTGAAACCTGAGGACTTCGTAAAATCCACTCTCGATAGCAATTTTTTCCCAAAAATGGACCTGGCTGATGCGTACTTGCAAATTCTTCTACTCATGGGGCGTGATGTAATGCCACTTCTCGACGTTTGGTCTGCACGTGTCATTCGGGCTATTTCAGGCTGCAATAGAAGTAATGCACAATATCGAGCTAATGACGGCGTTCTAAGAGGATAGCTCATTTCCGCGTCCACGAAAGGAGGGCATGACTACCGATCGCAATAGCAGCTGGAGAGGTTCGCGGGAAGAAGGGTATCGATCAAAGCCCCAAGTGCAAGTTCGGTGCCAATGAATTAGATCTCCCCGGTTTTACTGTCAATGCAGAAGGGGGCCGACCTGACCCAGATAGCTTCAAACCCCTGATTGACAGCGAGTCATTGAAAATTCAGGCACTCTCACAATCAATTTTTGGGTGCCTGCAATACTACTTCGGTTTCATTCCAAACTTTGAAACAAGGGCTCAACCGTTGTTTCCGGCTCAATCATCCAATGTGTGGTAGTGAAACGGACAGTGTGGAGAGATACTACGAGGTTGCATTCAAAATATCATTGACTGACCGATACTAGCTCAATTTGCACCGTCTAAACTGACCATGCTGATTTCTAAAGCATCCTAATTGGGGACAGGAGCAGTTCTGGAACGAGGTGGAAGTCCAATCAAATATATTTCCTGTCTTCTTAATATTGCAGAGGAGGGTTAGTGCCAGACGCTAAAGGAAGATTCTGCCGTTTTTCTGGACTGTACGTCGACTGCACAAGTACCCATTTGCAGCGAATTTCACGATTTTCACCGACCTTTAGGCCCTTCAGTTCCTGTGTAGCCCGGATAAGTCCATCGCTCAATCCCCGGCTGCTATGATCCTGCTTTGGGGCTCTGCTCTGACAGCCTATAACTACGACATCCTGCGTAAGCTCGGCAAGACAATCTCGCAGTCGTACTTCCTGTCCCGATGCTCACGATTCGCAGCGGCGGACAAATGCCAATTTATTTCGCCGGTGGCTCCTTTGTCGAGGGAAGGGTGGGGCAAGCAGACAAAACGATACTACTCAACTGAGACTTTGACGATCAGGAAGGGTTGGCAGCCCAGGGTGAAGCGGAAGTGTTCCTGGTTCTTAGCACTGCGAGAAAAAATCAGTTTACAACCAGACGGCGTCCCTTGTTGAGGTGACCGAGTTGTCATTCCACCTACATCGCGCAAGTAGGTTTTGGATGATCGGCCCAAAGGCCACCTGGAAAAGGATAAAATGAAGTTGCTAGCCCCACCGATGTGTTGGTGGGCAAAATTGGATGCGAACTTTTGCACTACGACAAAAAAATGTGATAGGTGTCTGCACAAAGTTCAGTTAAGGCCAAACAACTAGGGTGCATGGCCCGAAAACTACACCCCATAGCAGAGAGTTCATGCGGAGTTCTGTGGTTCATTCCTGAACCGGTATCACCCTGTTGCACTAACCAGCTCCCAATTTAAACGGACTGAAGTGTTCCGGACGAGCCCACCAGCCACCTACTTCGTGATCCAGGTGCTACGGAAAAGTTTCAGCCGAGAGGAAGTCCCTTAGGTACTAGTCGCCGATAATGGACCGTATTTATTGTGCGGCTGAGCTGAAAAATTGGTCAGATAGAGTCTGATGTCGACATCTATGAAAAACGTCTCACCACCCATATCCAAAAGGCTTTGTTAAGAATTTAGTGTTCTCCGTGAAAAGTGCAATAATGTCGGCCAAACCGGGAACAAGGCCCAAATTGGATGCTCTCCTCGGAAATTTCTTGTTGCAGTACAGAATCATAGTGTATACAAACACTAAGGAGAGTCCAGTAGTTCTCCTCAAGTCCAGAAGACTACTGTCTTTACCGTGACTTCATTAACTGCATGACTTCACGCTTTTCCGCGGCAAAGATCTTCGATCAACTCGTGAGAATACCCTCAAACAATTCGGTCAGTTTATGGTAAAAATCGTAGGCCCGAATGATGCGCCGGTGCAACTGTCGTGACCTGAAGATGGCTGAGTTTGAATGTGTAAATTCATGACCACAAATCGACCCAGACAAACAAAACCAGTTTGAAATTGGATCAATGCTGTCTTTATGTGGTTTGGTGCCACAGGGCTTTGTGTTGTTTTCAGCCTGTAGTAAGAACAATAGCAGAAGAGCTTAACACGTTTTTTCTTTTTCCTTAACTAATGACAGCACCATTTTTCTACAATCCACCGGTACCATCATGTGAACCACTTTCTTCCATAACATTCCTGATCTCCGAAATCGAGCCTTTAATTTCAAATATCGAAATAACTTTCCACCCCGGATGAGACTCTTTACCATCGGCCATCTTTAAATTGGGCTTCCCAGATGTCCCAATTCTTTCATGGAATTTATTCAATTTGTCTATGCGGTTTAGTTGGTACGCTATACAGTAGAAAACTTTAGTTATCATTCCAATTCATAAGAAGAGAACACGGGAGGGCCCGGCCAACTATCGGCCTGTGAATCATACCTCAGTAGTATCGAGGATTATGGAAAGGTCTAAAAAGTTAAGCTAACAGATCACCTCTTTAAAAACCACTTTATAAGTGAAGGTCAGCACGGTTTCCCAAAACACCGATTCTGCGAAAAACGTATGGCCAACTTTCTCTAGCTGCCAATGATGGTAAGGCAGTGATCTCAGTCTTTTTGGACATGTCTAAGGCCTTCGACCGGGTGTCCCACATTCGTATGTTGCCAAAGGCTAAGACATTCGGCATTGTTGACCCACTATATGCCTGGCTGGAATCGTACTTGTCCCCGAGCAGTCAAGTGGTAAACGTTGATGGCACAATTTCCACACCCAGCCCTGAAACAAGCGGTGTGATCCGAGGTAGTCTACTAGGACCATTGTTGTTTCTCATGTACGTAAATGATATATTTACCGTGGTTAGCCATAGAACTCCGTTTTTGTTTGCTGATGATGTAAAGTTGTTGTACACCTTTGACCGTAATTCATTGGGTAATACTATAACGAAAATATCGGAGGACTTACGGGTGCTCAATTTGTGATGTACCAATTGGGTAATGAAGTTCCCGGCGGGCGAAAGCTGCTTTCTTGCATTCAGGTGTCATGTTTCCCCCGAAACGTTTAGTATAGGTGGTCATCTGATCCCCGACAAATCATCAGTACGTGACCTGGGTATACACTAATCTTGTTCGTTCAGCTTCTGAGAGCAAACAGACACTCAAACTGCTAGATCCCGCAGGTTATTAGGACTTGTCCGCTTGAAAGTAATTCCACTGTCTATACAACACACGTTAGACCATTGCTAGGATATAGTTCAATAGTTGGCTCCAACATGCGCCAGACTGATAGGATCGCCATCGAAAATGTTCAGCGCACCTTTACCAAGCCAATTGTTGGATATTCGTCTAGTCTCAACTATAGACATCGCTGTGACTTGCTACAAAGCGAACCGTTTTGGCTCCGACGGATAAGGAACAATTTGTCCTTTTTCCACTAACTATTAAAGTAAAGGTCCTGCAAAGCCTCCCATGTGGTACGAGGCCCAATAAGCTTAAGGTATTCGTTAGGACACAGCAGTCATTCGGTCAGTCTGCTGTCCTCGAGAACCAACCTACGGTCCAATTTCTTTATTGTTAAATATTCACAAATGTGGAATAAACTCCCCCCGAATATCCGTGCAATAGGCCATTTGTCGAGATTTAAAGAGGAATTAAACAAACGGCTTGATGTCCTGACACTCGTATCAAACAATGATCATTACACTTCGGAGGAGCATGCTTGCGAAGTTGGTTTGGGTTACTGACACGCGGGTCTGAGTCAGCAGCCACGAGACCTACGTACCACACAAGTCGCCGTATATACCACTCAAGTTTTATTGATCTTTCGTGTACAACCTTGTTTTTTGCAAAGTCGAGCCATCCCCAAAGTAGTTCTAATTTCTTGATACTGGAAGGTTCTCTTTACCGCTGACCGTTGATCCTCAGCTGGGAGCACCCCGGACTGTGTTTTTATAATTTTACCTTTCCAGACAACCACTGATGTGTGCCTTCCCTTCGATGGCTCGGCATAATACCTGGCCCACATTTACCGCTGAAAATTCGATATCTGCCCGTCATTTTGTCATTGACACATTGGCCCTGCCCTCCAGGACCCCTCGCAACCTGGTCGCAAGCTCCCGAATTATTCGATCTTTACAGCTATGTGACAACACCAGTGTCACTCGTGCGAAACCCACCGGTGCGAGGCGCAGCCAGATCCGCCGCTTTTTCTGGCGTACATCGGGCGTGCAGGATTTCTCCAACGATGTGAGGGCGCAGCTAGGATGGCGGATCGCACCTTCTGTCACCAAAAGCGGTTTCCAGGTAGAGTGTCCAGGGCACGGTCAGCCCCGCCCACCAGCACTGGTTGCGGCAAAAAACAACAACATTTATTCACCCGAAAGGCTGCAAATATGGAACTATCTCCCCCAGTTATTTCCTATTTTTCATCGTACTCGTCTCCACCTTCGCCACCTTAACTTGCCGCTTCTTACGACCGGAAAAATCTGCTTCCCCTAGCACATAGCTATCGCGGGGTTAAAAGACCGTTTCCGTATTCGGCTTACCGTTCATGATCCTTTATCCCGAGGATTCGTGCCAAACCATCCGCTGGTCCCATTCGCAAACTTAACCAATCCCCGAGATAAAACTCGTCCTTTTCATCACAGTTACCGGCATATTAGAAAAAAGTCACATTTAATATTGCCATACACCTCCATCCCACAAAGTCCAAGCAGTATATTTCGCTGAGGACTATTTGTTTCCAGAGCATCCCAAAAGTCGGCGATATTGTGATAGTTCGCTATCTCTATCAGTACTTCTGTTCGCTCACACGGCTGTAGCACTGCAATATCCTCACTTCGCAAAGATTCATGCTCTCCTCATATACTCACATGTGGGAGACATCTGTATCGCAGCGTTTTGATCTCTCGTCGTCACATGATCCACATCTTACAAGGAATACCAACAGATAGTATTTTACCTGTCAACTACTTCACCGCCCAGCTTCGCAAACGTATTCATCGGTTGTTTGATGCTTTTTCATATCCGGTATTCTATGTCGGCAAATCCTCTCAGACAATTTTGATTCTTGCATCTCTCTGGCTTGGATAACGATAATCAAACGTAAATACTTACCTGTCATTTAAATACTCGTCTCTGCAAACCGTGTATCTGCGACTATCATGGCTACTCATCACAAATTGATTTGTCGCCCACTTCCCATTCCCATATTGGGGCACCACATTCCACTTTTCCGAAAGTAAACTACGTACGTAAAAATAACATGTTTGCATCCGGCCACTTCTTCCACCATCACCTAGGCAATCTCTCTCTGAAAATGAATCCTTTACTGGACATTTAACGGACTCAGCCCATATTTGGTCGCTGAACGGTACTAGGAAAATCTTTGGAAGATTTTGCTTGTTCTTTGTCTACAAATTCATTCCTTTCCTCGTCTGATTTCCAATCCTAAGCAGTGCCATACTCCGCGTAGCGCTATAGCTGGTTCATGTCTCCCTGAAAAATTCTCTTTCCTCAAGGTGAACAAAACTTTCGTCAATTCTGTTTGGTTCTCTCGTTGCACAGTCCCTCACTTTGTATTATTTCAGGAAGAGTCCACTACCTACGACCAGCTCGACCCTGACTTGGCCGGGTTGGCCACCCGACCTTGAGTTCAAATTTCCCGGGCGCCATCTTAAAGAGTAACTTCAATACTTTCTCCTGTACAATATCAAGTGCACATACCTGAATCATCCTCTTGGAATTCGGACTCTACGTCCAATTGTACCGTTGGATCTTGCATTACAGCAAGCCTCGGGGTTATCCGAAATAAAACATTATTGTTATTTTTTATTAATAATAGGTTCCCGCCAATTGAAAAACTCATGTTTGACTGCTCTGCTTGCGGACGGTTGAACGTTAAGCCTCCTTAGCTAGTTTTGCGTCCGGTGTTGCTCCCAAACGTAAACGCGAATGACTTTGTTTTAATACAGAACGTCCTACACTTACTCCAC
>MSTRG.15053.1
GTGGGACTGTTCCAGCTGCACAATTGAAAGTACTACATTCACTCCCGGGAAAGAATACCACCTCTCCGAAAAAAACAGCAAAAGTGTACTCGAAGACAAGCTGTTATTCGGTTTATTGCAATGTACCAAATTCCAAGTACCATAGGGTCTTTGGTATGCATGATATTAACCAGTAGTAGCTACCCAAAAAGATTCTTTGTAAACTTATACCCATTTTATTTTTATTTTATAGAGGCCACGAAATCACACACTGCTTTCGCGGATCTTTAGTGTTCAGAGTTCCTTTTTCATGTTCGCGTGTGGCTGCACAATACAGGGTAGCAGAAATGCACTGGATGAAACCGAGACTGTCAACTTGTTTCTGTAGGTTGCCTTGAAAAATCAAATTAATGCTGTTCATTTTTCAGACTTCGTCGCCCCTGGAATCGGAGGAGCTGGAGAATGCAAATTACACTTGTAAACTTTA
>MSTRG.18086.1
CGTGACGGTAACTATCTCGAGCTGGTTCAGAGAAAGAGCACAAAAGCTGTGCGGGGCTGACCAACCTTTCTTACCCTTTAAAACTAACTGCACTTAATCTCTGTTCCCTGGATGAGAGGCGTACCGAGATATTTTCCAACTCTTCCACCTTTTTTCTTTCAGACTAGTTGATCAATTCTTCACGCGACCATACTTGGATACTCCTACAGAACATACTAAGACTACTTAAACATCACCCACGGACATTCTTACGGCATTTTTCACGTCATGGGTGATTTCTATTTGAAATAAACCTCACAAGAGGTAGTGAACGCTCCAACAAAAGAGGCTTTTAAGCAAAAGCTAGACATGCACATGGGACATTTTACTTACTCCACCGCCAAACCCCTAACCCGAGTACTACTGTAATTGTTACTAACATTGCTCATACTGTTACTAGTGCAACTTGATTTCACGGGATCCGCTCCACTCAACACATTATCTCCAATAACGAGTCTGGTACGCCTGCGCTGACCAGCAATTTTTCTCTCAAAACCGAAGAAACTATACAAGATCCGGGATCCACTGGATTTGAGCCTCGAACCCGTGCATCACTTCGAGCTTGAAAAACTACATCACACGATCGGTATAAAACCTTCGGAAACCGTTCAGAAGCCGATTACAAACCATCCAGGAACCACTCGAAAATCAGTCAGTGCAACAGTGCAAAGCCCTCGAAAACCTC
>MSTRG.3411.1
GAGGTGACCGCCAGTCTCGACCAAGCACCACTTACCCGCCGTCAACACATGCACACCACATGGTCGAGATACGCCACACTCGAGCCGAGACTCCAGACAGAGACCACTGGGCACCCACGCAATCCGAGCGCACCGAAACCTACATTGTGTCAAGGAACAACACACCAGCTCTTTCGTCCATTAAAACCCACTTCGGAGGTGAGGCACCCAAACTAAGTAGCGATATACGTGGACTCCCAAGAGCAGAATTACACCATTCCGCTTCGCGACAGAGGAAACCGCTCGGCAACCAACTAGAATTAAAAGTTTTTACGGAGACACGCGACCCCCACCCACACACGACTTCATAACCGTCAGCACGCAAGCTGTGAATCCCGCAGCAAAACAGTTCAAACCGTTGGTGGTCGAGTGCTCCAGAGCTTCTGATTGCCACCTCAGGGGTCAGGCGTTCTAATCCCTAACATCGCCGGCCACTTTGGCGGTAGACAGTAGTCCACTGCGATCCGGCCCGTTTCCACACCTGACCTGGTGAGATCTTACGTGGTTCTCCACTCCAAGTCTCAGGGTCCGGTTACTGGCTATCCCTACCAGCATAGTGGGTCTTTGTGTCTACGGGGTGTATGCACCTTACACTGCACCCATGCGCAAGCACATAGCAGGAAACACAGCGGTCACCCGAGACACAATTCACGATACCGAACTCTAACAGCCCGTACCGGCTACGAACCGCAACTCAGAATTCGAAGGAACTACTTGTCAACAAACCGACGACTGAATTGCGGTCTCCATTCTCTAGTCTGAGCTGTCGATCGTCATTAGGGCAGACCTGGCGCCATACGCACTTGCCCGTTAATAATAACCACGTGACTTCTGCTAGCATCCACAGCATCCGACCTCACCGCTGATGTTCCCAGATCAGCATGCCCGAATCCACCATTGGATTTTTGTCAAAAGACAGTAATAAACGACAAAAAAATTTATTCTTGGTGTAACAACGGAAATGGAAATGGTACGAAAGAGGACAAAAGATAGAATGCTGTAAATGGCTGCAAGTTAACCAACCTGGACACCCTGGGCACAACAGAGCAACCACCTGCAAACACTGAAATCAGGTATTTC
>MSTRG.1358.1
ATTACGTAGACAGCTATGCCTGGAAAGCACATCTTCAGTTATCGCCTAGAGTCAACTGGGCAGGACGAGTGGCTTTGTCGCAACGAAAGGCAAGACGTCACCGGAAGTGAGCACTTACCAAGGCGTAGACCAAATTAAACGAAAAACTTCAGCTGATCCATGCCAGCGGCGAAGAATGGCAATGTGGTCAATCACTATCATCGTCACTGAACAGTCCTAAACACCAGCTCCAGATCCACTGAAC
>MSTRG.15161.1
ATTTCAAAAAATGTCGCTCGGCGCGGAACTTGTCAAAGATCGTTCCTTTGGTATTCCAGACCCGCACACAATAACGGAGCTAACCACATATATGCAAGGGATCTTCCACCAAATGCAAGAAACGCTTCAATCAACTAGTGAGAAAATCACAACAAGGAATATCCTTTTTTGTATCATAAACTCGAAAGGCAAAATAGTTGTATTGTTTAGTTCAAATAGAGAGTTGTCGAAGCTGTTTTTCTTGTATGAACAAGCGTTCCTGCGACAGAGGACGAAATGAAATACCCCTTGTAGCAAAACCGGTGCAAAACCGCTCCGGAACCGATCGGGTTACGGTCGGTTTGTTTCTTAGCCTTTTTACACGGTTGAACAATGAATTGATACAAAGGAAAATTCCTTCGTTTCTTTGCATTGCACATTACTTCGCTC
>MSTRG.16608.3
TTGCAGGAGACTTGGTTATTACTTAAATATCATCCTTTCCTCATGTCACTTTTCTTTATTTCGCAGCTTTCTAGGTTTTCTTTCGAATGTGACATGAAGCGGACCAGTGAGGTTTGCTCTCAGTTTTCCACAGTTCAAGGAGTTCAGAGAGCGCCAAAGATTGCCGCAAACGAAAAACGCTCCGGATTCAGTATTTAGCCGAAAGTGTCCGATCGCGTGAACTGACGGTGTTGAAAATGAAGCAGGACATTGATAAACTTCTGGATGTTTGCCGTCGCTTGGATCAAGGTGAGATGCCACACGAACTACTACGAGATTTACGCATCACCAACAGCATTGCTTGGCCTACCGAACGCGTTGTATCGTATTCACATAACAAAACGTCCTCCACCTAAATTTCTTTTTGCACGGCACCGACTTTTCAGAGTGCTCATTGAGTTCTAGTCATTGTGACTTACCTGACTAGTTTTTCTCGAAGCTGGTAATAACTTCTATAGGTGAGAAATACAGACTGATTTTTCATTCCAAATTTTCGATGCTTGTCATAGAACCACTCATTCCAATATAATTGCCTACCATAGCATAATACTGTATATCAAAATATGATGTGTTCCAACCCCA
>MSTRG.14074.1
ATGGACATGGAGAGGTTAAAGAAATGAATGGGAGTACAACCGTGAACTTTGGTGAATATGAAGAGAGCGGCTCTCTATGGAGATGAAGTTGGCCCGGAATGATGAATATTCCCGATTCTAATAGAGGGAGTTCATCATGAAACGAGGGGACATGAGGAAACTTTGTGGAAATGGACAGGCAACGTTGATGAATGTGGAGGAAACAGCAATCCATATATAAG
>MSTRG.4851.1
GTTAGGAGATGAACTCCGCCTTTTGTACCCGTCTTCTCTCCAAGTTCGTTGCTCAATTACTCGAGTTCACAAAAGTTGACAAAGTTCTATTCGTTTAATACAAAAAAACATTTCTCGGTTTACCTCCCCAGGCGTTTGCATGCGTAGATCTCTGGGTAATTTAGAGTGGATATGTAGCTATGGATAGAAGTGGGTGAGTGAATATGCAATGAATCCGGTGTTTTGATAACACGCCGGAATCCAGTGTTTCTTGTGCTAGAAATTAGATAAGATGTACCTAAGTCAAACGTACCTTCGAAACCAATGCTTGACATGGGCAGATTAGCCTGTTACGCCGCTGACCAATGAATTGCTGAAACTCT
>MSTRG.354.1
CGAATGCTGGTCATCCCTATGATCTGTTTAAATGTCGATATGATGGAAAGACATGCAGGAGATCGTTCACCGCTTCAAATCTCAGCGTTGCGGTAATGTATTGGGGAATTGTGAACGATTGTTCGGCTTGTCGGATGCATTGACACATGCAGAGGAATTTGCACTTCTCGAAATCCGAACGAAGTTCTCAATTGCTCCGTTTGATTGTGGATGTCTAAATGGAGTTAACGAACAACACAAACTTACTGACTTCAGCTAATCGG
>MSTRG.7379.2
CTCGTCCCGGATGTTAATACACTTTTTGTCCAATACCGATCGTCATCTCGTCTACTCACCCAGATCCGCCTTGCCCGTTACAGGGGATTGCTTGTGTCGTCGTTAGGATTCATTTAATACGTGGTCCATCCAGATACTTTGCCATTTTTATTTTGAGGCACCTTAAGGTGCCTAAATTTAGAGGGCACTTAACGCAGCAAGTGCGTGTTAATGCTAGTCAATAACCCGTGGGCATCACAGGAGAACTTGTGGCCTGACCTGACCGTCCCCCGAGTGTCTTCTTATTGGGCACTTTAACCGTATATTCTGGAACAGTGAAGATCATAAGAGCTAGCCCAGTCGACTGGTCAACGCAGGGGTGTGTTTTTGGAAGCCCTCAGTGTTCGGTAAGCATCTGCTTTTATTATGCAGTTTAAGATGAATTTTTGACCTCAATAGATTTGGTAAGGTCTCAAACATGAAAAATAATTTTGCTCCACAGGAGAACGC
>MSTRG.1969.1
GTTCTTGTATCTGAAATGTCAATTAGCAATTCAACAAGAATACTTACCTCGTGGCGGACCGCTGAGGACGTCTGTTGTGTACACAGCAATATTTGACGCGATAATACGGAAACGACTTTGGTAATGCGCCAGGGTGGGTGCGAACCCAATTATCCGCACTCACACTTGCATAAATGTAGAAGGATGTCAAACTATTCCTTTGGAATAGTAGAAAATCCTCCTCAAACGCTTTGAAAGACTTGTAGGTTGTACGAACAGTCCGACAGAATAGCTCCGTATCATCGACCATGGGGGCAGAACCAGTGTGGGCAGCCATGACAACAAGCCAGGAAGAATGTCCGTAACCTTGATCACAGTTACTTATATACTGCTCTGGGCCTGACTCAAACAAAAATGCGAGTAACATTATATATACCATTCTCATTTTCTACGCGAAAACAACATTCCGTTAAAGCGATTTCCCAAGGTATGCATCCATAACGGCAAAATGACAACATTTAAGGGTGGACCGTATATGACTACCCACCAATAGCTATCGCGGCCAATGACGGCGCTGACCTTGATTACAACGCCTATTCACCTTCGTGGCCCGCATTTGAACAAACGTCGCACCATAACATTTCACGTCAATCTCAT
>MSTRG.2528.1
GGTGGGAATGCTTGCTTACTATTCACAATGGATTCCATCTTTTTCCGATAAGATTAATACACTGGTAAAAAACAGTGCATTTTCGATCCCAGGGCATGTTCAAATCGCTTTCCAAACCCTTAAAAAGGACGTCCATAACGTAACAGTTGTCGCGGTGGACTATGACTCACCACTAGTAGTTGAAACCGATTCCTCTGGCATTGCTACTGCCACATCACTGAGCCAAAACATGCAACCAGTGGCTTTCTTCTCCCGCACACTGACGCCTAACGAGAGGCATCATTCGGCAGTCAAAAGGGAAGTATACACTATCGTGAAAGCGGTATGAAAATGGCGGCATTATCTATTCGGCCGACATTTTAGACTAATTACAGACCAAGGAAGACAAAATCCAGTGATGGACAACTGAGCTGTCTGAATTCAGCTACGACGTAATCTACAAACCCGGTAAAAATAACAGTGGCTGACACCCTTTCCCGCATCGTTTGTGCAACAATCGCGGACACTGGGAAGCTGCGAGAACTTCATGGTTCGTTGTGTCACCCAGGTATCATGAGGATGTTCCATTTTATTCGACCAAAAAACCTACCACTTTCCGCGGATTTTCAACGCGTTACCACTTCTTGTCAAGTCTGTTCTGGGTTTGAACCAAAATTTTTAACAATTCCCCAGAATGGTTAATAAAAGCCACACAACCGTTTGAGATATTGGGTACCGATTTAACGGACCCAATATCTTCACGCGCTATAAATCGGTATTTTTACCAATTGTGGACGAATATCAACGTTTTCCTTTTGCATTTCCCTGTTCTAACATGTCTACGTCCACCGTTGTAAAATGTTCTTTGCAACTACTTACCATTTTTGGAACTCCAGTATTCCTTTATTCCGATCTCAGTGTAACATTCATGTCCACATAATTCACGATTTTTACATGACAAAAGAATAGCAGTAAAC
>MSTRG.361.1
CTGATGTTCTGTATGACAGTAAATTTGAACAATCTACCATTAACGGCGGCGATCAATTTATTGTCTTTAACGGCCTTTCGTTGAGGGCTTCCCAGCCAAAAAACAGTTAGGGGCAGCGTCGTCCTCGATGGATGTGAACAGCATGCTAAGCACGGTTTCAGCCAGGTCGTAATCGATAAACCGCTTGAACGTTGCCACCTCAAAGTGTTTATTTAAAATGTGTGTACTTATCATGCTGGCATACACATCGGGCGAGCTCAGAGCCTCGTGGAGTTTTTAAATTCCCCCCACGTCTCGGCTCTTCGCGCCTTGGACGGCATAAATGATGCGTGCGTGGCACCTAACGCGACAGTTAGCCCGTCCAGGGCACGTTCGACCTTGCCCAAACGGTCGCGTATATCGTATATTGTAACTATATTCATACATGAATATGTGTATAGTCACTCACG
>MSTRG.6340.1
GCGCCGATGTCCCACTCGGTCATGATTTTTTAAGACTGCATAAGTGTCCAAATACCGTTCGAAGGACAGAAACTTGCATTCTCTTTATGTAGCCTTGCAGCTTCTACAATCCAATCTCCTCCTCTTTTTGAACACTTGCCGGACAACATCGGACCAATCGTTACCAAATCCAGGAGACATTCTGTGGAAGATGAAAACTTT
>MSTRG.11183.1
GTCATTGAAACAGCATAACGCTGAAGTCCATGCGAAGATTTTCTCACTTTATTATCCGTTAACACGGGTTATCTTTTCTCCGAACCGTAGCCGGCCGGAATTTGACTCTCCACTTCTCGAGGACCCTCCAGTTGCGCCTTCCTATTTCTGAATAGTACATGTTATTGGCCCTGAATCTAAACTCACCTTTTTATGGACTGCTG
>MSTRG.16614.1
CCCGAATCCACAATCCGAGATTTCACTGTGTACGAACGATACGCAGACGACGTCATATGTGTGCTAGACACCAATTTGGACACAAACCTGCTTCTTATTACTTTTAACGGTGCCCATTCAAATTTTCAATTTACTTTAAAAAAAGAACGGGGAAATAGTCCATTGTGCTGGGACGTGTGCGTAAGTCGTCGGACTGATTCTTCCGTCAGGTTTTCGGTACATAGAAAAGCTACATGTAACGGACAGTACGTCCATTCTCACAGATTTTTACCCCTCAAAGTGAAGAGGAATCTGAATCTGCTTAGCTGATAG
>MSTRG.15817.1
CACTTTTTCACTGCTCCCACGTCTCTCCATTTGGTAACCGTGGCGTTGTTGTGCTCCTGACAGCAAGCCTAGTTCTATCCTTGTTCCTCCAGGTTTGGAAAAACTCGAAAAACAATGCAAAAGTAAGCACGGAAGTCGCAGCCCGGTGGGAGTAAACCCGACGCTCACTTACGCAAAAATCTGGACTGATTCGGTGACTCGAGCCTTAAGTCCTGGGACCTCACCTGAAGTTGGGAAGCTCTGTCGACCCCAAGTTGGGATTGGATTGGATGCCCTCTACGCAT
>MSTRG.17335.1
CAATCCCAACGCCGGTCTGACCACGAGTACTAGAAGCCGGATCACCCGACAAACGAAGAGTGAAGCGAGAGACTGAGGTTGTATCTGGGGTGCGAAGAGTGATCACAGAAGTGGGGTCTTGTATGGGCGTTTGTTTATTAACCGTTCTCTCCCGTACTGTTGTACCTCATTCCTTCCGTCATTTTGTTACGTTTCTTTCAACGTTGATGCGTTGGCACTGAGTTTGATTTCAAGCCGATGG
>MSTRG.18552.1
CGTCACCTGAATGGACTTTCTCTGTGTCCATCTTCTTACAAGTTTGATTGCTATACTAATTCAGTGGTGGAAATCCGTCTTTCTGTCATTGTCACCCTCCAGGTTACACATAATCCCTTTTCTGTAGCTGCTTTTGTTTCGGCAGGAGAGAACCTTCCTCTGTTGCTCCGGAATGCTATGGTTGCTTGGATTTTTCACTTTCCATATCTCGTATGAGTATTTTATCAACCAGCACTCATATATTATGTTCACGTTATCTTGCGTTGTTTGGTTTGTACATTGAGAGAATTCCTTCCGCTTCCCATTGAATTCAAC
>MSTRG.7082.1
TTCTGTTCCAACTGTTTTGCACTTATTCAACTTTCACATAACCGAAAGTCAAGCTTGCGAGAAAGACCTCGCCTTTAGGCCATTGCTCTGCCTTCTCGCTTTAACTTACCTTCCTAAATAATTTCACCGCTTTTGAAATTCTGAATGCTTCGTTTGACCGCTTCTCCTTGGACTTCGCCATCGACCTATTTGAAGCATGTCTGCGTCCACTAACTGTTTTTCCATACCAACTTATAAGGTCCTGCCAATTTTACTTTGAAATGAATCCTTCCAGATGCGTTCGCATTTATAGGGACCACCGTAATACTCCTCACAAATCGTCAGTATGCCTCATCCGCTCTACGATTTGTTACCTTTATTTAGTTATATCACTTCTGCGGCCCTGAAACCAACTCCATTAAGGCTATAGAAACTGCATCAGTAACTACTACCTGGTCCGCTATATATATATATATGTATAGGTATAAGTATATATATATGTACATATGTATATGTATACATATATATTCATTAAACTCCTTTAATTAATAACACAAGCATGGTAAGTAACCCAATGCTTTTCGATATCTCGTAGCTTAGAATGCCTCTTTTCCACATCAGGTCCCACCACATATACTTCCATCACCTCCTCTGCGATCTGGAACTGAAAAATCTAGTCTCACTTATCTAACTTAGCGTGGCTTTATAACTGAACTCAACACACAGTTATGACATCACCAATTCTTCCTCCACTCTCTCCTCAGCTAAGCTTCTTCCATAATTTCATGCATAATTTACTTGTTCTCTTCTACTGACTAACTAATCCAGATCAGATCTCTACCTTGTTACGGAATCTTATGGCTTTCATTTATCCATAGTTCACCGTTTCCTTATTAATCTCACTTGTCATAGGCCGAGCTTCGCCTTAGTCCATCTACTAATGGACTAATATTGAAGCCTATCTACCCCACCATTCTCTATAGTACACTTTCCTGTCATTCTGGTTTTGTTGTACGATTCCTCATATTTTTTTGATCCATGTATGTCTCGTTCCTTCAACGTCTCACCTTCTTTTCTGTCTCCCAATCTATAGCAACAGAATGGGCATTGGCTCAACACTCCTTGATATCCTTTTGCTTAAGTTGCCTCTTTTCCACACCAGGTCCCACCTTATACAATCCCATCACCACCTCTATGATTTTGAACTGAGAAATCCAGTTTCCATTATTACACTTGGCCTGGATCACTAACTGAACACAACACACAGTGATGAGGTCACCAATTCTTCCCTACCCTTTCTCCAGGTGAGTTGCTTCCGTAATTTCATGCAGAACTTGGTCGTTTCTTCTGCTGATTGACTATTCTAGGTGAAATAATAACCTCTCCGTTGAATGTGCGAGCACCATTAGGCTGGTGAGTCACACCTCCTGTGTTCACTTCACAAAATGTTTTTCATGTTGGGTGTCCAGCGCACGGTCAGCCCCACTCACCAGCACCGGTCGCGGATTGCACGCTCCAACCCTCATCACCATACTGCGTTCATCACTGTCCGTTGCGGACCGCAAGCTCCTACCGTTCTTCCACCACGTTTCGCCCATCTATCGTTCTTGTCAGCACCCTCATCACTTCCCTTCCGTGTCGTTCTACCTTCGCACGCACACACTTTTATTCGTTTTTGTTCCTGTCTTGTTTCGCAATGACAACCCTCAGTGCATGATGTCACTGTCACCTTGTTAATTTTACTCTGCCTAAGCCCATTTCGTCCCTGTCGGCTCCTAATCAGTATTCACTTTGTACCTCCATATACTTATAGAGTGCATTGATCGCATACCTCAATAGCCACCATTTTGCGATATCATTTTTTCTCATCTTATAACCCCACCATTACGCGCCAGACACCTCCGTAACCACTACCAACAACCATGTAAGAAATCGCTTTTCCAACCTCTGCATTTTTTACAACCAAATTTATAATCTTCCCACCACCTCCATATTTTCCATGTCTGAATCCGTAATTCTTCCGGAGATCTTCCTCTTAGTCAGTGAACCAATTAGCAACTTCTGGCCCAATCCATTTGTGCAGTGGCCTGTAAACACGCAACTTTTCAGTTTTGGTCTCCCAACTCCGAAGGACAACCATTTTTGTGGAATTTTGTTCCATCACAGGCCTTCCCGTCCGGATCCTATTCCTCTCCTCGATCTTTATCCTGTGTCATCTACAGTGAAACAATCTGATTGATCATCTCATACCTGGTTTTCTCGGGTCAACACTCTCGTCTGCTTCGTACATTGCTCGCCACAGGCATCTTCATTTTGCCTTTTAGGCTGCGCTGCCTTTCCGCTTTCCACTCAGTGTGGTGTCATCGTGAAGTCATCACTCTCACATACATTTTCAAACCATGCGATCTGCCACTACCTGATCTTTCTGGTCCTCCACTTCCTTATTTCTCTTCTATGTTATTCGCTGTTACAAGTGATGCACATTTGCACCGCAGTTCTTCTAATCTCCAAGTTACTCTTCCCCGGTGATATTTCACACCTCTGTAACCACCCCGTACGTCCATTCTCCAGTAATTTTTGCGGCCGTCTTCTTTTTGCATAATCCCATGTAGCACGTTGCTCACCGCAACATTCCGGTAACATGCCGGTAACAAGCGGACAGAGAAATAGTGGACAATTTATAAAAATATTCACGTGATTAGTCTTAAAATAGCCTTGTGAATAAAAGTATGTAATTTTTACTCATATTCATTTCCGTGAATTGCTGCGCAATCGTGGGTCTTTGTTTTAGTCAAGTGAAGGCTAAATTCAAATTGCGAAACGGTTATGACATTTATGGCACGTGTCACGAGCTCCTGTCCGTGATTGTGAACCTTTTGGGTACATTTTGGAAACTGCTTTATAATAATCAGTTGCAACGGCTGAAATAAATAAGTGGAAGAGATATCGTATGAAGAAGAAGTAACTCAGCTCCGTGAAGTGTGCTGTTTGTGGAGAAGCCACACTGTGGGAGCACCGCGTGCGCTGCCCAAAGTTGGATTTGCCAGGCGAGAGTAATCGTTGTCTTGTTACTTTCACTATGGGGAATTCGCTTATTAATGCGGCCGTTAAATTCGGCGCTATGATTCCAAGGAACGCGCCGTTCGGCCAACTACGTGAGGCATGTTTGCGAGAGGGCACTATTCCGACGACTTCGTCAACGCAGCCAGCAGTTATGAGTAACTTATTCGTTTGAATACCAATATTGACTCATTTGCTTGCAACAGTTGAGGCTCCCACTCAGGAAGCCGTTATCTCTGAAAGACAGCCACGAATAACAGGTCTTGGTTTCGTTTCTGGCGCACTAACTTCCGTTATTAGTTATTCCTTTCCACTGCTTACGACGTGCACCACAGTTTGCTGACGATAAAAGTTCACTTATGAACTCCTTGGGAAAGGCTTTTGTTCGATTTCGACTGTCTTTGGTCCAACAAACGGGAATCTTGGAACCAATCAGTGAACATATTCCGCATCTTTGTCGGGACCCAAGAACGCTGTTCGGCACACCAAGGGCGTGTCATATCATGAATTTGGATAACGGGCTTTACATTTACGTGGGACCGAACAACGTTCTGACTTGACAGCTAAGAGACATTACCACAGTCCCTGACGAGATCAACATTCAGGTGAATTGTGATGGTACTTCGGATTATCTTTAATCAAACACGCAGCTGTGGCCAGTACTGGTGAGAGTAATCACGCCTGTCTGCCTCCCAGTTGTCACCGTCGGTTTTTATTGCGGTGTGGGAAAACCGTCCAACGTATCAACTTTCTTGGGTGAATGCGTGACGGAGTTGAGCAGAGCATTAACCGAAGGAATACCGTTTGATGACAGGTGCGTTAAGTGCCGACTGTTTTCAGTGATCTGTGATACTCCGGCCCGGAGTTTCATCAAAAAAAGGAAAGGTCCAACCGGTTACTTTGGCTGTG
>MSTRG.14421.1
CTGAAACGGGCTTTCAAAAAGTTGCAAGCGGAAGGAAGCATGCTTGACAACTTCCTGATGACGTACCGCTCAACTCTTAACGCATCAGTCTCAAGCAATGCCTCGCCAGCAAAAGCTTTCCTTGGCAGACGTATGCGAATACAGTTAGATGCCATGTACCCTACGGTCGCACCAACCTCCAGCAAAGGGGATCGTGTTTATGTTCTCGATCTTCGTCACCCT
>MSTRG.2677.1
CTGAAGACCAACACAATCTAATTGCCCTCACTATTGTTCGCCACTTATTATTTTCCAACGTAGTCACTCTAGGGCATGTGGGAGAGAGAACCACCACGTGTGTAGTTTGCCTAATGCATGATGTGTGACCAGTCTAATCTAGACAGAGCGGTAAGTGAAAGGCCGGTTGAGTGGTGGGAGATGCAACGATCTGTCTAAACAAAACGAGTATGCTATGCAGACGGAACTGGCATTGATCACCACCGGCTTCATAACTTGTTGCGCGAAGTCGGTTTTATTTTGTGGTCACATGCATGCACGCACAAAGGTAGTGGCCACTGCCAAAACATTTTGTCCTACAAATGCAGTGGTCTGGATTGCACACGGCTCATGTTGACCGGTATCACGACTGAGCTGAGAACGGCTCCTATGACGGATAAACTAAGCGCTTGTTCGTTTGCACCTGTAAGGTACGACGTGGTCTGAATTGACTGTATGATTGAGGGACGGTCAGTAGAGTGAAAAGGTTACTTGGAAGGACTTAGATAATCGCTGTTCGTTGTGACTAACACTAAAAAACATAACTGAAAGTTGAGGAAAATAAAACTAATAGGTCTGTCGGGCACTCATTGTTTTGATAACTACCGATAAGCGTGTGTATGTGTTCGCCAACTACTTCATACAGACAGTGGTGAGATAATCTTATGGCGGGTAGGATGAAACCAGTCATTAGATAACTTTAGTGCACTGGACTGCGCGAGTGTGCATGACCAGAAAAACAATCTACTGCTTAAATGTCAAGGGGTGCAGTGACCCAACATTGACTGACAGGAAACGTGTTGGGGGTGTGCGAATCGCCAATATTGGAGGGGTCTTAGAACATCTACCATTAATGGTTTGAGTGAGGGTTACAGAAGAACGTACTTGTCCCATTGAAGCAACGGAATAAACAAATGGTATCCTATCAGGACAAACTAAAAGTTGAGAAGCGTAAAATTACCAGTAGTCTGTTGGAGAATCATTATTTTCGAGATGTATCGATATCAGTTGGCATACGAAAGTCATAGTTCTGGCGGGATTGATTGAAATAGCAGTGATGTGCATTCGCGCTGATCGTGTGTCTAGATCATATCTGGCTGAGGATGGTGGTATACCCAATGAAACATTATCTAATTAGAGTGGTTTCTATTACGGGATGATAAACGAGTGCATGTCATAACAACTAATACTTAATTCACTTACTTCGATCTTTCTTTCCGTGTTTCGGACGACTAACTGAGAGGGTTGTGGCGAACATGTGGATGCACCTTTTGTAGCTCCATGTCTGTGAATACGTACTGATGAACTGGCTAGTTATTTTTATTTGGACTGTAATACAGTGGATGATGAAAACTGACGACAAAACGTGGACCACTTATCCCCCCCACCTGCTCTACGGTCTCACTTCCAAGTCATTTCACTTTTGAAGCAGCTTTCTGACTGATTTGGTGGTGCATTAACAGGAATACCAGTCTTTAGCACGTCTTCATTGAAATGAATGGGTGTGGGCAGTAGCTTGTTCGACAACGTCTTCTAACTTCCGATCTGTGTCACTACGAAACGTACTACATGTATTTCTATATACTGTACCATTACCGATATGGTCGAATAAAAGAACGAAATGGTGTTATTCAGAAATCTAGGCGACCACGTGGTTCAGTAGAATCGCTTGCTTTCTAACACAAGTTGATTGCAAGTTTTTCCGGGTAAAGTCAAATTGTAGTATTGCTGCATGGTTTGTTGCATGAAGCGAAGTGCTGCTCTGTCGGGAAACTGAATAATTTAAGGTGAAAAATAACACTAAATCGTGACATTACTTTAATGGGCCTCTCCAAAATGACAAAATCTTTCACTAGATCGGCGAAAATGATAAGAAAGCAACGAACTCCCAAAACAAAAAAATACCGACATGTCCGAGATTCTCCGATTTCCTGATACGCTACTCTACCATAGCGAGCGAAAAGCTGCCACACACGAAAGACGACGGAAAAAACCTCCACAGAATGGCGACATGTCCGCACGGACACTTTGCATCATAAAGCCAGGAAAAAATACCCCACACAAACTATATGGACGAAATTCGAAAACCAATAGTGAGGTTTTTCGAAATCTACCTAAGATTTTAGGGGAATGAAATGCAGCTATGCAATAGCATTTCAGCAAAACTTTAAGGAAACGCGTGAAACTTATCATCAACAAAAGTCACGAAACTTCAACAGACTGCTTTGAAAATCGAGTTATTTAATTTCTACAACCAGCCAGTGCCCCAATGAACTCCCTTGGCATTCTAGTGATGTTGAAGGGATAAAGCGAATAACGCTAAATACTGCACTATACGCGCAATTAATTCTGCACACAATAATTGCAGTTACTTTGTATTACACCAGAACGAACAAAAGTAGTCACCATCCGTTTCTGTTTGACAGCCTGAAATAGCTGAATCCATCTGCTTAGCATTGAAAACATCATAACATTACACGATTCCCGATTAGTAACAGAAAAAAAGTTAAAACGTTGGAGAGGTCGCAGTGTCTGATCTGATGCGCGAGTGGTAACACTCATTATGGTTCACATCAGGGATCTTTTGCAATAAGGTTGACACGCCTTCAAGGGATTTTAGATGCACCATACGGATCGTAATTTTCATTCTGTCACTAGTGCGACAGATCCAACTTTTAATTTTCCGATGTATTTAAAGAAGAATTGGTATCAATAACATTAACTTGTTACCGCATGCAATAGGACGGTCGGAAAACAATCTGCACCACTGGCTTCATAACCTTGTAGACTTCAGAGGAGTTAGTTACATATTGGTACCTATCCGTCGATAATCTCGGTTTCATAGCAAATTTTACTGGTGAGAATTTTGTCGGTATGCAAATATACGGCCTATGCAATCAGGCCGACGCTTACACACCCAAGTGGATTTTTGGTAATTTGCCTACTGACGAGCATAAAAGCAGTCCGGTGCAGAATGTGGTTTAAATGGGCCTAGCCAGGACTCCAAACATTTTCAAGACTTAAAAACTGTACACAGCAAGGAGTGTACCGTGAACATAAGGTGGCATATCCTCCGGTTACCAATACTTTGCTAACCAATATAACAATGTTCGGTAGACACCATGTTCGCCAATCGCCCTTTGAATCGTCGAACATAAATGTGATTAGGGATTTTCCTATTGATTACGTGCACTGTATATGTCTAGGTGTTATGCGTAAACTTGTTTTTCTATAGACGAATTCACCAGCCTCTGAATGCTATT
>MSTRG.6365.1
CAATTATTAGACGGGGAACACACCCCTCATTCTGACTCAGTCTTCTCAATCACAATGGTTTTGCCTATTTTGTTGCTAGTCTACGTTTCAAAAAGATGCTACTCCGTCCACGTTCCGCATGCTCTGTTAGGTGCATGGGGCTGAGGACTGAATCCAAAAGGAAAATCGATAACAAAGCACCAGCGAAGAGAAGACAGATTGTGTGCAACAATCAGGTCTCACGTGACAGACCAGAAGAAGTTCCC
>MSTRG.13898.1
GGACCAGTTCGCATCACCTTAAGATGTACAACAAGATTATCCAACGAGAAATGCACCGATGGACACAGTGCTGAATTCCACTTCTCGGGATGAATGAAGCCACAGTTTGACCTAAGTTGAAACACACGCACGTATTTCCCACATATTACTTGCACCCCCTGTACTTGTGACCTTTTGGTCAGGCATGGCCAATGGGGCCCCGTTCCACCATGCTCGCTCGACC
>MSTRG.18896.1
CGACCACCCAATTCAAACACCACGGACCTCGCCCACGTAGTCAAAGCCTTTGACCACTTTGCACTATTACCCTCCTCGTCAAAAATCGTTGCTGGTGATTTCAATGCACCTAATATCTGTTGGGACACCATGTCATCACCCCAATACTTCACGAGCTTCGTTTCGACCATACGCGCAGGGCGCTGGGTCCAGCACGTAATGACACCAACCAGAGGTAACAGCATACTAG
>MSTRG.15824.1
GTCATCACATACATATATATTTGTCATTGAAGCAGCATAACGCTGAAGTCCATGCGAAGATTTTCCCACTTTATTATCCGTTAACACAGGTTATCTTTTCTCCGAACCGTAGCCGGCTGGAATTTGACTCTCCATTTCTCGAAGACCCTCCAGTTGCGCCTTCTCATTTCTGAATAGAACATGTTACTGGCCCTGAATCTAAACTCACCTTTTTATGGACTGCTGTTTCTCCCACATCCACCGGTGTTCACTTTCAAGAAACTGGCCTCACGTCCCCCTGCTTCAAATCTCATTCCGTTTACAGAACTCCAGTAAATCCGTCATTCAGGGTCTGCATTGTCTTCATGGATCGCTATCCTCTTCGCATGCGTCGATTTTCCACCCTTTTTTTCTTG
>MSTRG.1780.1
CGGAGTTTTCTGCATTTTTGTATTTTGCAGATCAAACACGAGCAACCCCCACGGAAGACACTGATCTTTGACTACTACAGCAGCTATGGCAACCAATCAATCGGAAGGAAGCGACACGGATATTACCAATACATCGTGGGGCGATAAGATACAAATTGAAATTAGCAGAGGAACAGATAGCGAATAAAAATAAAAATAGAATGTTTTTGGGGAAAATAATAACGCTATTGTAATCAGCGCCTTAATATTGGGGAAACTGTACTGCCTCCCCATCACATGTTCAGCTCTAGACTCGCTAACAATAACAATATCGTTTATGTAGGCCGGTGCGAACGGAAGGTCAGTCAGCATTCTGTCAATGATCTGCTGGAATATGGCAGCAGCGCAATTTACTCTGAATGGCAATCTATTGTAATGATACAAACCGCGGTGGGTACTGATAGCCAGCAACTTTTTGCATGCACTATCCATTTCAACCTGAAGGTAGGCATCAGATAAATCGGTTTTTGAGAGTGCTTTACCTCTTTTAAGTTTAGAAACCAAACCTTCCGGGGTCGGTAGTAGATACTGATGTGTTTCTAGGCAACCATTAGGTCCAGTGGAGAAATCGGAACTTATGCGAACTGAACCATCTGCCTTCTTGACCACCACAATTGGTGCGGCCCAAGCGGAATAATTAACATATGTAAGTACTCCCGCTGTCTGCAGTTTTTCTAGTTCCTGATTTATTGATTTCAAGGCGGTGTATGGAACAGGCCGTTTTGGGCGAAAGACTGGTTTAGATCCGGGTTTTAGATAAGGGGTCGTTTAAGCCTTAGTCCACAACCCCAAGCCTGGATGGAATATTTCGGCGTACTTCTCCTGAATACCCTCAACTGTTGGAATGTTGTCAACTTTTGTAACGTCATATACGTCTGGTGAGTGTGTGTGTGACAGTAAAGTTGGGTGTTTTGAGTCACAAATGGAAGTGAAAGGTACATCCCATAAGTGAAGCTTATTTACTCAGTCAGTACCGGGGGGATTCAAATTATCAGAGGTTGATACATAACGGGAATGGTATTTGCTGACCCGTGGCATTTCAAGCAACGCAGTTTGTGGCATTTTACGGGCGCTCATCAAGAGCAACCTAAGTTGAGCGTGAAATGATTGTTATATCTGATACCGTATCCAGCTGCAGAGTTACTGGATGGCTATTCACAATGTCACGGATTTCCGCATTTGGTTGAGTGATGGGCTCGTGGCTGCGAATACGGCGTTCGACTGGTGCTTGATGCGACGAAATGCATCGAAGTTATTCACAAGTCTTCTTTTTTGTGAGTGCCCACAAAATTCTTCTCTGTGTCCCATGCGTCCACACTCCCGACAAAAATGCGCCCTGTACCGACAAATTTGAACAAAATGCCGTTTCCCATAGTTCCAGCAGTTAGAGGGCG
>MSTRG.7440.1
AAATCACTAAAGCGTAATGTATTTCAAGTCTCTAACAAAGAAGCAATTAAGTTATAAGCTACCCGGATTATTTTGTATTCCAGTGCAATTCAGTCTAGTATTATATGTGATCCACATGCAGTAGTCTCGGAACGCCTTTCTCCAGCGCAATCCAGTGGCACGATTATGGTTCGAAACATATACCAAATTTCGCGTCCAAAATGACGCCCTCCGTTATCAAAGTCCGTGATCTGTGAAACCCCGGTACTAATGTTTTCAACCTCCTCCACCCTGGGTTTTCATCTACTGGGTTCCCATGCTTGCTACAAGAAATTCATCTCCTAGAGGATATAAAGAGCTCCCACTTTAAACTAAAACACTAAATTTTACT
>MSTRG.15620.1
GATTGGTTTGGCAAATTAATAGTATGCCACCTGTAAGAGACTATATTAAACTTGATAGGATAAACGGCATTAAGTGATCAGTCCGTAACATGGGAGGTGGATAATAAAAACCGAACCAGTGCACTTGACCGCTTAGAGCGTATCGGGTTTTCACAGTGGGCTACACCATCACGAGAACCATACAATCAATGGTCATATGCAGGAAGATATGACTACGTGACATGAAAAGGGACACTTGTAGTTACACAACTTAACAGCCAAGATGATACTGTAATTATTATTTTTCCCCCTAATTTTCAATCC
>MSTRG.4210.1
GTCGGTCTGTATTAGAAGTGCCACTCCGCCCCCTGCCTTCCATCTGTTCTATCCTGTCTGTAGGCAGCGTATCCCTGGAAGCGCATGTCAGTATATGGCTTTATCCAAGTTTCCGTCAACGCAACGACCTCAGACTCTGCGATCCTAGCCGTCAACTCCCCTCTTTTTCCCGGGAGACTGCAGGTGTTGGTGTACCATATTGATGGTTCCCTGGTCCTCGTTACTGACTTCATTGCTAATTCTAGGGCTAGGGTATCCTCGGGCGCCCCGTTTTTTGCCTCTAAGGGTGTCGGCGGTGCAGCATCTTGCATATCGAGTGACACTCTGAGTTTCGTGGCTTTTTCTTTTCCACCCGTCGCCCCAGTGTCAGGCTCGACATGCACAAAGGACGTTACCCCCTTTTGAGTCGCCGTACCGATGGGCCGGGATAGTCTTGCGACCACCTTAGCCCAACTGGTTTCCTCGGCTTTTCCCTCTGATGCCTCCAACTTCGCTGGGTGCACCAGAGGGGACTTCTTGGGGGTATCCTTTAGAATCGGGCTGGCTGGCTGCACGTTCTCAACACCAACCGGACTAAATGCCCTGTGAGTCCCCTTCTTTTTGGTCTTTCGAACTTTCTGATCTTTGGCGTTTTGTATACCGGAGCCTGAAGCCACCTTTGGTACCTGGATTACTCCTTGGGCCTTAGGTGTTGACTTCCCAAGAGGAGTCATCTCCAATTTCGCCATATTTAGCTTCGGCCTCTTAAGATCAGGTGTGCCCGTTCTCAGCGAGACTATGGCATTAGCCGGTTTCACAAATGCTGGGCTGTCAGGTGTAACCCTAACCATTCCCTGCGTGTTGCCCTCAACTGCT
>MSTRG.14484.1
TTCACATTGACCTAAGTTGGCCGTATATTGAAGGTGTGATACTTTTCCACTCGGGGAAGTTTTCAAATCATTATCCTTACCTGACAAAAATGCGGTCTCTTGGACCATATCAACCACGAAGTCAAAGAGAAACGGAGACAGGGAGCAACCCTAACGTGGACCATTTTTGTGATGAACTCGGGTGATAGATCGGCTTCGGCTATTCATGTAAAGGGAGTTTATCATAGAAATGAATTTCCCTGATATACTCTTCAACAGGAGGCAACGCCAGAGCACTGTGCGGTCGACCGAGCGGAAGGCCGTTTTAAGATCAAGAAAAACGAATAATAGACTTGCAGAAGGTATGCCTCTGTTCTAAAATTTGTCGAAGAGTAAAGATGTGATCAATACAACCTAGACCAGGTCCAAACCCAGC
>MSTRG.4049.1
GAAAAGCGGACCACACTGGAAGGTACAGAAAAATGCCTGTAGCGAGCAATAAACGGATCAAGGGATGAAAGCAATGACCGAGGAGACACAGGTAAGAAATCACCAATCAGATCATTTTACTGCAGATGAAACACGAAGGAGGTGGACAAGGAAGCGGGAAGCCCCGAGATAAGTGGACCAGTAATAGAGCAAAAAGGCCACACAAAAAACGAACGCGCAGAGGAATTGGGGCAATGGAGCTGGAGAGCTGTGTGCCGGCAGACAATTGAACAGGTAAATACTAATCAGGACACTGGAAAGAACCGCAGAGGAATCGCGGGGCCAAGTGAGGAAGATATGGTGATGGTGATTAGATAATAAATACGACTGTAAAGGATGCGAAGTTTGGAGCGGCAATTTCTAATATGCGGATTGGGCATGGGTGCGGGTGCGGTTGGTGCATCCTGGCATGGGGCACGAGGAGGGATTACCAGGGCGACAGGTTTAAAGGAAGCTATCAATGGGCGTTCTGAGCAGAGGGTAACGCCAAGCGCATAGATGATAGAAGCCAGCAATGACGGCAGGTGGGAAAAGTTATTGGCGAGCGTCGACAGAGAAGAGTGGTTAGGACGATAATGACTCAA
>MSTRG.15982.1
GCCTACCGTACGTTGCTACGGTATATACGTTTATCCATGCATATGCGCCTTCCTTCTGTTACCGAATTTGTGAACACAACACTCCTTTACGGACACTGCATCAAATTTCAAATAGATCAATCCATTCTCCAACGTTAATTGGATTGCTTTGCAGATTCAGTGGTTCTATTGACAACATTTACAAGCCTCGACGCCAACTATAGTGACCGAATTTCCCGAAAAGAAGTCAGAAGACACTCAAACGGCACGGGAATGTATTGGTACTTCAGCATTCAAAATGCGGCATTTTTATAATCATGAAATATGCAAGGGAAAACCTATGCACAAAGTCATTGATCCATGAATGATGTGATTGGTAGACACAAACTTGTCAAACACTGTCAAGTGAGATTGAGGCGGATCATGCGCGTGACGTGAGTACGCAATAATCAATATCCAGGGCGCACGATGTATTCGGTGGTGTATGGAAATGCATGGATGAGTGTACATCGAACAAATGAACAATGACCGGTCCAGACGGGATTTTTCGTACTGCAAACGAGTAGAGCACAAAATCACCACAGTTTCTAACATGCTCGGTAAAACGTGTGTAGCTTTCCCAAGGTTATGACATAAAACAGAGTGGTCTTTCTCATCGTCATCCACAGCACCTTTTTTGTTCTATGCATACTGTAACCTGCAATTGATGATGACTTTGTAAATATACGAACCAAACGACGTAACGAGTGTATCGGGAATTCGGTGTGCCATATGTTGTTTTTATTGTGAATGTTATCGTATTATTACCG
>MSTRG.9663.1
CCGAAGGTTTAGCACATACTGCATCTATAGAAGTGGTACCCAATGTATCCTGAAGCAACACACGCTTTGGCGGAGCACACTTGGTACACCATACTTGTAGGAATGATGAAGGACATTTCACTAAAGCAGCATACAATTCCTCACAAACGGTGGTGCGTTTTGGGTGCAACCGACATAAACGATGGTCACATTGTAGAGCTTTATCACGGTTGTTCACCAGCTTGGAGCAAACCAAGCAGGTACTTTTCACACTGGCCGCTTTTATAGGAGCCATACCAATTAAAATCCACTGAATACACACAAATGCCACAAATTAACTCTGGACTCAGCGTAGATAAATGCACCCTGGTGTAGAGCCATAAACATCCCATCGACATCAGCACAGAAACATCGTAAAAAACCCATGGTTACTAGCAATACCGCGGTAGCTGTTAGGAGGACAACGCTGCCGTTTCAGGAGTGCCGAATACAGGGCAACTAGAAACCAAAAGTCAGTGAAAAACGG
>MSTRG.16820.1
TGATTTTGATTTTCAGTACGAATACAGACCGTGAAAGCGTGGCCTATCGATCCTTTTGAATCCGATATTCAGAGTTTGAAGCAAGAGGTGTCAGAAAAGTTACCACAGGGATAACTGGCTTGTGGCGGCCAAGCTTTCATAGCGACGTCGCTTTTTGATCCTTCGATGTCGGCTCTCCCTAGCGTTGTGACGCAGAATTCACCAAGCGTTGGATTGTTCACCCACTAATAGGGAACGTGAGCTGGGTTTAGACCGCCGTGAGACAGGTTAGTTTTACCCTACTAATGAG
>MSTRG.11903.1
CCAATTTTCCCTCCATAAATTCGATGTCGAATCAAAATGTCACAGATAACTGTGGCTCTGAAGAAACTAGGAGTCGGGCGTAAACCTCAACGTCAACTTCGTTTTGCTACTTTCGACGTCCGTCACTATGTCAGATAGGGACACAGATTGTCCTCGCTAACACTCCTGAAACTTTGAAAGCAGACATGCCGTGTCTCCTAAACGAGCATACAAGACCCCACTTCCGTGATCATTCTTCGCACCCCAGACGCAACATCAGTCTCTCAATTCATTCTTCGCTTGTCGCATGATCCGTTGTTTAGTGCTGGTGATCAGGGCGGCGTTGGGATTGCTTTGAGCACGAGAACCGAGTGTACACTGCTAGACTGGATTCCAGTCAGCGGTCGTTTGTGCGTAGTTCGGTTGAACGGTTGTATGCGTGTCACCAAACAAACGTTGATGCT
>MSTRG.17334.1
GAGAAGTGTGGCGTGAAAAGAGTCATTCTTTGGAGAGCATTCTCAGAAACGTTTGGAAAGAAGGTAGTATCATCCGAAGTATAGCAGCAGTCATCCTGAGGGTAATAGGCCAGAAAAATTACCAAGCCTATCTCAGTTGGATCAATCCTAACTCCAAAACGTGTGTTTGGAGTGGCAAGGAAAACTGATGGGAAAGGAGATAAGATAATTGTTCGGTGAGCCAAGTGGAGGTACGAAGGTAATACTATAGAACGA
>MSTRG.9761.1
ACAGAAGATCTAAGACCACCGCTAGTACCGAGTGTCATTGAAACACTGTCGAATTGTCCGTCTTTCCATTCACATTTCTTTACAATGAACATCATGCTGATAAGCACGAGAAAGGTAGTGGCTGTCAGATATCTTGATCTGATCACCGCTCTGAATTAAAGTGAAAAGTTGGTCATTTTGAACGTACATCTTTGAGATGTGTGAAATGATACCGAATTGGCAAACGCCCCAGTGAGAACTGAATAATCGGTGGCCGTAGCAGTGGTGAACACCCTCGATCTTATCCCAAAGAAAGCAACACTACTTGAGATAGAATTTGAGAGGAAACACGTTTAGCATGGTTTTGTATATTCGCCTGAACAAAAAGTGATTTGTAAGTGTTTCCCATCATTCATACAACGGTCTCCCTCTTGGGTTCATGTGACCTTGCAAAGAAGCAAGAAAGTAACTGAGCGGACTAATAGAAACTATGCCAGGGTGTAGTTTTAATGCATAAATGGTGGCAAGAACTAAATTCAGTTTGGTCAAGACAAAACTGTCCAGTTAATCGATTGAGGGTGAATTTTAATTGGGGCAGAGGTGACATTTCCCCCCCCCCCGAAACAGTAACCCAGGATTTTTGAGGTAATCATAAAACATCCCCCAAGAGTGTTTGCAACAGTGTTCCAGAAATCCATGTTGAGCTGATCTATCTCTTTCTCATAGTGACATTTTTGCTTTTATAATTTGAAACACTTTTCAAGTTCATAAATCTGTCCCACGTAGATACTTTCCATGGTAAGTTTTAGTGGTTGATCTGACGGATAGGGTGAAGGTGAATAGTGGAAATCTGTAATGTTACAAAAGCAATGGGTGAGAACTAGACGGAGGACACAAGTTATCTCTGAGTTAAAAATTCTTCGAATATCGACATTGTGTATAGCTGAGCTTGATGGTTTCAAGACCATCTGTGGTGAACATGAT
>MSTRG.896.1
CAAATCACTGTTCTCACAACAAGCACTCTAAAGCCGCCTCGTTCTTTTCCACCCGGCCGATATTCACAATGCCTCATTCACTCACGCCTACATAAAGAAACAGCCTCACTCCTCACCTTGTCCACTTACTCCTAGGCTGCAACCAAGTAATCAGCGATGTCGTTATTGACCTTCGCCATTAATGGAACTACATGCGCTACTTCGTTTTGCTCCCGCACACTTATCTACACCTCCCAATAAGCCCTTACACTCTTTTATCTTGGATTCCTCTATAAAGCAAGTATGTGCTGATAATTCATCTCACATCTAGTTCATAAAAGAGTTTATTGATTTGTTCTACAGACTACGTCGGTAATATCGGACACAAGACCATGCGGATAGATATGGAGTGAACACCAATCACCGGCAGAGGTTTTTCAAATCATGGTGTTCA
>MSTRG.5291.1
CCTGTGTTTGCGTTTTTGTGTTTGATTTTGTGTTAGTCCGTGTGTTTGTTTGTGTTTTTGAATTTGTGTGTGTTTTTTTGTTCGTTTGCGTGGTTGTTCGTTTGTGTACTTGTTTGTGTGTTGTGTTTGTTTGTGTTTCTGTATATGTGCTTCTTTGTGTGTTGTGTTAGTTTGTGCCTTTGTTTGTGTGTTGTGCTTGTTTGTTCCGTTAGTTCGTGTGTTTGATTGTGTGTTGTGTTTGTGTGTTGGGTTTGTTTGTGTGTTTGTGTGGTGTGTTGTGTTTTTTCTGTGATTGTCTGTGAGTCGTGCTTGAATGTGTGTTTGTTT
>MSTRG.8383.1
TCAAATAAAGTACGGAAAGGCAGGCATACACAAAACGTGTCCGAGCAATCAGAACCGGCGTAGAACGCTTTCTTTAGACAGGGCGGCTACTCGAAACCAACACGACCACAAACCTCGTCATTACTCGCCCGATTGTCTCGCCAAACGCGAGAAGCGTTCCAAAGATATCGGTGGTCGAATACAGAAAGTCGCCAACCATCCTCAACGCGGAGCCTACTCGGAATTCCAAACTTTGGAGGAAAAACA
>MSTRG.13840.1
ATTTGGTCGCTGAACGTTTCAAGGAAAATCTTTGAAAGATTTTGATTGTTCTCTGTCTGCAAATTCATTCCTCTCATCGTCTGATTTCCAATCCAAAGCCGTGCCATACTCCGCGGAGCGCTATAGCTGGTTCATGTCTCCCTCGAAAACTTCTTTTCCCTCGAAGTGAACAAAACTTTCGTCAATTCTGTTTGATTCTCTTGTTGCATAGCACTTCTTTTTGTACTATTTCAGGAAGAGTCAGCTGCCTTCGACCAGCTCGACCCTGACTTGACCGGGTTGGCCACCC
>MSTRG.18604.1
CCGAAAGAGAGGAAGTAGCACAGGTACAAGAGGAGAACTGGGCTTCATGCAGTGCCCCATATGTCACGATGCCAGTTTATGGGAGCACAGAACTTCGTGTCCCAAAGAAAAAATCCGGAGTATGCTCTTAAAATGGATTTATTTATTTGAGTTATTGAACAGCAGTTACAGCTAGCACTTCCAGTGCATTTCTTGAAAAAGGAGCCACAAACACCGGAGGTATAAACAGGAGTGCCCGGGGACCTGATGAGTGGAGATACACTTCCCATTGCGTGCACATCCGTGGGGATTGTTCCATCGGGTAAGACGGTATTGTTTCTATATTGCGTTATTTTCAAGCAACGGAAGATGTACAACTGGAAAAAAATATATCCATAAACGTAAACATGGACATGGTGCAACAGTCACTGTCTGATATATTCGTCACCGCAAACTTTCGCATCCATCGGGGACGACGTTGCCCTTAACTGCTGTTGGCTAGGAAGTCTTCAACGAAAGGCCG
>MSTRG.8791.1
GCGGACAACACAACTATCTGGACACACGGTTGGCTCTAGCCACACCAAGTCCTGTGCAAATTGAACTGAACTGAACTGAACTTCATCTTGCAACTGAACTGAGGTCGCCAAGGTCGCGTTCGGTCTGGTTTGGACACTCAATCAGGTGACCAAAGACCCTAAAGGGTCTCCTTGTATATTTCCAAGTATCAGCCCGGCACGGTGTCCTTTTCGTTTAAAATGACGGATAACGAAGTGAATCGATCAAACAAGATAAAACGCATGTTTTCGGACTATCCTATCTTGGTGGCTGGTATAATCTTTACTGGGTTCGCTTTAATAAACGGGATTAGGTATTCACGTCTACCTGCGGAGTCCATCAGTGCACAACGCATGATGCGCTGGCGTATTTACGGTCAGGGTGGCACCCTTGCCATTGGGGCTTACAGCTGTGCCGCTGGGTACAAGTATCTCACTGCGGACAAATAAACCCACTTGGGCTATGTAATATTGTCCGTAGGCGAATTAGATTCGGAACTTCAACGGTTTGATCAGACTCGTTCCATGTTTTCTGTTCGTACAGACATAAATACATTGTAATAAATTTCAATTTTTTTG
>MSTRG.9524.1
CTATTTTCGAGCCCAAAAGCCATCAACTATCAACCGGAAATGGAAACTGAACAGGGACGTGCCACTGTTGTTTGGGCAGCACCGTTAATGTTGTTTCGTCCAACAGCGTTAGACAATGACCTCTGAAACAATGAATGCGTATATCGTTTGATTTTACGCAGGCATTAGGGAAAGGCGTTTAAGGGAATTTCTTCAGATGTTTGCTTTACAGATTTTTGAATCCACTTTGAAC
>MSTRG.512.1
GGGTTCTCCTTCTCATGGTTTGTGGGAAACAATGTCGTGGTGATCGTTGTGGTATATTGCAGAGTACCACTGTAACGAACAGGTGGTCCAAGCGTGTTGGGAAGGACAAGCGAACGTACGTAACAAGGAAACAGCATGTAAGGCCTAACCAACCTTACAAATTCAACTCAAATTCCATGTGTATTATTCTTTGGTCGGAATCAAAATACCTTTCAC
>MSTRG.11028.1
TGGCTTATCCTTTTCCACCAGTAGACTGATACACACCAGCGCATTGCCAATGGAAATCGCTCGAGGATTATTCCTGGACCAAATTTTGGATAACCGGATGTTGCAGATGGAAGGCTGGAAGATATGTGCATATCCATGTGCAACTGGCCGAACCCCATCTCGCTATATTTGAATGAATAACTGCCGAACAAGGGCGTGTAATACAATGATAAACAGCTCATTTTCTGCAAGAATCATCTTGGCTGACGGACACACCCAGCGACGCCAGGAAGTGATCCTCAAGGAGAGTTTATCCCCCTCTCGTGTCTCTATTGGAGCCCATGCAACGGCAGACCATGCACCAAATCTTACCGCGCCATCATAAAATGCCCATCATTTTCAACCGACATGCCCCGCCAGCTCCGTTGGCCACTTCGTCCAGCAAATGATAGCCCTGCTGCCTAGACAACGTATTCAATGCCCCGTCAGATGACATACATTACCAATTACATTCGCCC
>MSTRG.14330.1
CTGACCACGAGCTCTAGACACCGAATCACCCGACACGCGAAGAGTGAAGCGAGAGACTGAGATTGTACCTGGGGTGCGAGGTATGACCACAGAAGTGGGGTCTTGTATTCTTGTTTCGGAGACACAGCATGCATCTATTTTAAAGGTGTCAAGTGTTTTAGCGAGGACAGCCTGTTGCCCTATCTGACATAGTGTGCGGACGGTAAAGTTAGTCAAGTGAAGTGAAC
>MSTRG.17290.1
CGGGAATAGCAAGCGGACTTTCCTCTTCGGATGGACGACCAGATGCGAGGCCACTCCCTAATGCTGCTGAAGCTTCCGTCGACTGGTCTGTCACTAATTTATCGTCTATTACGCAGGACGACCGATCTCTGGAATGCCCTACCGGTATCAGTGGTGGAGGAGAAGGATGACGCTCGGTTCAAACGGCGTCTCGATGTACACCTGGAAGCATTGAGGAG
>MSTRG.7903.1
GCGAGGGATGGTGGGCATGCAGCTCGGTCCTCGAGGCGACTTACCTGGACAACTGGCAGCACTCTGAGCTTGGGATCGGCTTTCTGTGGAATTTCTGGCCTAGCCTTCTCACTGCGGAGCCTCAGATGAAGTGGCTTATCAATGGATACGCCCTTGAGCCCTTTGATTTCCTCCTTGAGCTTTGCGGCCGAGGAAACAATTCGTTTGGCTGCATCTGTGGAGCCCATTTCAATGAGAATACCGTGAACCCGGTTGGTGCGTTTGGTTACAACCAAGTGGATCGACCTTTAAGTGGGAAAGGGGGCTTAAGGCGGTTAAACACCTGGGCGTAGGTGTCAC
>MSTRG.370.1
GCATCCTATACTCGTCGTAAGCGGACGGTAAATTGTTTTTATTTTCATACATATGTGTGTACGTGCACTTTCTTTTGTTAATTTTCAAGCATACAGTCTTAAATGCTACTTAGTTGGACATATCTTAATGTTTTGATCACTTCTGAGTGTCATCACTGTGGATGCTGCAGCCTTTCCTTCAGATATTAATTCGCAGTTTTGACCAATTGTCCAGACCACTCAGCCTTATCTGTTGTTATCTTCAAATGATACGGACGAATTATCTTGTTTGTTTGTTCGGCCTAAGCTCTGACGAGCATCGTTGTCACATCTGGTACTACACACCCTGTTGTGTTTTTGTTGTGGGATATTGTGACAAGGAATTGTAGCAGCTGTCTCTCATTCCCTCTGAAAAAGTAAACTCAAGCACTGTTTTGTCGACGACCGC
>MSTRG.5650.2
GAACAGGCATGTGCTCAGACAGACGATCTTGCATGCACACACACACGCACGTACATGGCTGACGTTCGCCGTGCTTCGTCCCGGACGGCATTGACCAATCAGATTGTATCACGTGTTGCGCGACCTTGCACGACGTGGTCCGATTGTACCGCTGTCTTACGTTTCCGATTACATACACGACTGACTCACGCACTGGCATACTCGTTTGCGTTTTCACGTGCTTGCTTGTACTGGCGCTTACTGTACGTTGCTGCGGGAATATACGTTTATCCATACACGTGCGCCTTCCTTCTTTTACCGAATTGTGAACACAACATTTGGCGTCGCGGGCATTGAACCCGTGTCGTGGATTTGTGCATAGTGCCAGAGAAATAATTATGAGGGATTCACCATTCACAGAAAACCCTTCGGATTTACGCTTCGGAACTTTGCGGGAGTGCTTTGAAGACCGTCTGGCAAGGTTATCTCCGGAGTCAGGTGGATGGTATCGAGTTTACGGATTTAAATGGTGAAATTCAAAGGACCGGAACATTTGTTGACACTTACATACGTGAACTATTTGAAACAGTTTACTACATTTTCGCTTCCGGCGAGTTTTCTCGTTATTGACGGTTTTTCGTTTTTGTTGTTGATTGCTTAACAAATGTTTTATCTTTTTCGCTCGCATGTGTCCTGTATGCATCCTTCGTTACAATCGGACCTGGATAATTACCGTGCTTTGTGCCCTTCCGTGCGTACTATTACTGTTGCTACTGATACTGCCATGACTGCTACCACCGCGAACATGAGTACCGCTGCAGTTACTGTTCCAGTTACTACTACTGCGACTGCTGTGCCCGTTACTACTGCCGAGTATTGTGTCCTGAAACTGCTACTACAAATACTGCTACGATTACCGTCACTACTACTGATGCTGCTATTCTGGTTACTGGTTCTGACTGTACAACTACCGTTACTGCTACTGCTACTACTATGGTTACTGTGTCTGTTATACGACTACTGTTACTGTTGTTGTTGTTGCTACTACTACCCTTGCTGGAACTACCGCGATTGCCGTTATGACCTGTTATTATGATGATTACCGCTACTCTGCTACTGCAGTGACTACCAGTGTAACTCATGCTACTGCTTTTGATAATACCAATGCCACTACTACTACTGCCACTGCTGCGGTGAACAACACTACATCTACTTCTGTTGGTACCGCATTTCATTTCCCAGCCATCATCTCGTTGATGAAGTTTTTGTTCTCGTTTAACGTTTTGCCCAATTTTCCACCATTCTTGCTCGAGTATGTCCTATGTGCTTTCTCAGTTATACTGGCGCTGGTTTATTCAGTGTTTTGCATCGTCACATGCGTACAACAACAACTGCTGCTGCTTTTGTAACTAATGCTATGGCCAGAATTTCTGTGAATTCTACTGCGAATACGGTTCCTGTTACTACTACTGCTACTGATACAATTACTACTACGAATGCTGCTATGAAGAACTACTGTTACAAATACTACTACTTCTACTGCGGATACTGCTACTGCTGTGAACATAGTTCCTGTTACTACGACTTCGAACAATGTTGTTGATGATACTACTGCTTTGGATACTACCACGACAACTGCTTCTAATGAAGGTACTACTGATACAACCGTCGCTGGTAATACTAGGAACACTTTCATCCGTTACAAGCCTTGGATCTTTTTCCTTGGGGGAAGGGGAGGTGGTGTTGTGTTTGGCCTGAACAGGCATGTGCTCAGACAGACGATCTTGCATGCACACACACACGCACGTACATAGCTGACGTTCGCCGTGCTTCGTCCCGGACGGCATTGACCAATCAGATTGTATCACGTGTTGCGCGACCTTGCACGACGTGGTCCGATTGTACCGCTGTCTTACGTTTCCGATTACATACACGACTGACTCACGCACTGGCATACTCGTTTGCGTTTTCACGTGCTTGCTTGTACTGGCGCTTACTGTACGTTGCTGCGGGAATATACGTTTATCCATACACGTGCGCCTTCCTTCTTTTACCGAATTGTGAACACAACAACCGCTTACTATATTATTCTTATTACCGGGGAGATTGACCGTGAGGTGTGTGTGACTAGCGGCTGTGATCCGAAAAGTTGTTGAAGTGAAAGGGGATTTAAGGTCCAACCCGAATGTTCCCCGATTATAGCCATATATTGAAGAAGAATCATCTCTTCCAATTGTCGAAGCACCAGGGAATCCAAGGAGCTCACCAGTGCAAGAATCTGGATATTCAGGCATCCCGCCGTCAAGTCCTGGAACCGAATTGAGGTCATACAATTTCGGTTGCCAAGGGATAGCAGAAGAACTAACGTTTTCTGTATGAAGTTCTGTAGAATTCTGTATTTCAATCTTGTGCTGCGATATACTACGAAAAGTTCAGGAAAGAAGAATTAATTACGAAGAAAAAAGTTTGTCTAGCGAATTTTGACAACACCTGCAACGCAGCAATCGTCAATTATCTGTATACCTTCCTGCAAAGTAAAGTTGACAT
>MSTRG.12102.2
TTTTGGGGTTGTTGTTTTTTTTGATTTTTTTTTTGGTTTTGGTTCTCCATGCTTTTTTGTGGAATTTAGATTTGGGGATTTTTTCTGGTGAACGTTCTTGGGTTAGTTCTTTTGAGTGTGGGTTTTTGTCTCAGCGTGTGACTGAGAATTATTTTAGGTATACTTATTTTATTCTTTTGGTGTTTTTTGTGGTTTTTGATCTTGAGGTTTCTTTATTGTTGAAAATGCCTCTTCAGGGGGTGTTGTATAAGAAATTTTTTAGGTATTTGTTTTTTTTGGTTTTGTTAGGTATTGGGTTTTTGGTAGAGGTTCGACGAGGTTATGTTCGTTGAACTTATTAGGGTTTGGAGGATTGTTAGGTTGTCGCTGCTAACGATGATTTGGGCTTTGGTTGCTCGGTTCTCTTTTAGTTAGTGATCTAGGTTATTTTGGACTGTCTGTTTTCAAAACAGGAGGTGGCTTTGGTCGGTTGCTGTCTGTGAAGTATATGAGTTGGTTGTTTACGTTGGATCATAAGCGTGTTGGTTTGATTTATATGGTTATTGGTCTTTGGGGGGGGTTTTTTGGTCTTTCTTTGAGGGTGTTGGTTCGTTTGAATTATTTAGATCCATATTTTAATTTGGTTTCTCCTGAAGTTTATAATTATGTTGTTACTGGGCATGGGATTATAATGATTTTTTTCTTTTTGATGCCGGTGTTGATTGGGGGTTTTGGTAATTATTTGTTGCCCTTATTGTTAGGGATTCCTGATTTGAATTTGCCTCGTTTAAATGCTTTGAGTGCTTGGTTGTTATTGCCTGCTTGTGTTTGTTTGTCTTTTGGTTTGATAGGGGGTGTAGGTGTTGGTTGAACTTTTTATCCGCCTCTTTCTAGGTTGGATTATTCTAGGTGGGGGGTTGATTTTTTGATGTTTTCTCTTCATTTGGCTGGGGTTTCTAGTCTTTTAGGTTCTATTAAATTTATTTGTACTATTTTAGAGGTTATGTTGGATGAGGGTACGGGTCGGCATAGTATTTTGGTTTGGGCTTATCTATTTACTTCTGTTTTATTGTTGTTGTCATTGCCTGTTTTGGCTGCTGCTATTACTATGTTGTTATTTGATCGTAAATTTGGTTCTGCTTTTTTTGATCCTATGGGAGGTGGGGATCCTGTTTTATTTCAGCATTTGTTTTGGTTTTTTGGGCATCCTGAGGTTTATGTTTTGATTTTACCAGGGTTTGGGGTTATTAGTCATATTTGTGTGACTCTAACTAATAATGATTCTTTGTTTGGTTATTATGGTCTTATTTTAGCTATGGCTGCTATAGTATGTTTAGGTAGTGTTGTTTGGGCTCATCATATGTTTATGGTGGGTTTGGATGTGCATACTGCTGTTTTTTTTAGTTCTGTTACTATGGTTATTGGTATTCCTACGGGTATTAAGGTCTTTTCCTGGTTGATAATGTTGGGGGGGGGTAGTTCTGTTCGTATATGGGATCCTGTTGTGTGGTGAATTATAGGGTTTATTGTTTTATTTACTATTGGTGGGGTTACTGGTATTATGCTTTCTGCTTCTCTTTTGGATACTTTGCTTCATGATACATGGTTTGTGGTTGCTCATTTTCATTATGTTCTTTCTTTAGGATCTTATAGAAGTGTTGTTATCTCTTTTATTTGGTGGTGGCCTGTTGTGACTGGTTATAGTTTGAATCTTTTCATGTTGCAAGGTCATTGGGTTGTTTCTATGGTTGGGTTTAATATGTGTTTTTTCCCTATGCACTACCTTGGTATGGCGGGGTTGCCTCGCCGGGTTTGTGTTTATGATCCGGATTTTTATTGGCTTAGTGTTGTTTCTAGTTTAGGTGCTCTTGTTTCGGCAGGTAGTGCCTTTTTGTTTGTGTTTATTTTGTGGGAGTCCTTTGTTGTAGGTAATTGTGTTGTCTCTTCTTGGGGTAGCAGGTCTTTAGTGTTGAATGTTATTACTTTGCCGGGTCCTCAACATAATAGTTATATGAATGGTGTTGGTCGCTGGGTTTTTTAGTTGTTTGGGGTTTGTTGGGGGGTTAGTTTAGGTATTTTTAGAATTCTGCTTTTGTAAAGCAGAGGTGGTTTTTGGCTGCTCTCTATGTTTTATTGGCTGTGAGGTTGATTTTATTTGGGTTTCGTTTTTTAGATTACCTTTTGCATCATGATTTGTTGATTTTTGGTTTGGATTGATTGTTTCCGAAGAGTACTGATTTTTGTTTTGCTTGCTTAGGGTTGTTTTGGAGGTGAGTAACTTTTTGTAGAGCTTAATTGAGGTTGTGATAGGTGATTCGGAGTACTTGATATCTGATTTTGAGTAGATTTTGTTGGTATATTGCGGCTTAGTTATGATATTAGGTCGTTGGTAAGATCAGGATTTTGTGCTTTTTGTAATAGGGATTAGAATTCTCCTGATTTTAGGTGATTCGGAGTACTTGATATCTGATTTTGAGTAGATTTTGTTGGTATATTGCGGCTTAGTTATGATATTAGGTCGTTGGTAAGATCAGGATTTTGTGCTTTTTGTAATAGGGATTAGAATTCTCCTGATTTTAGGTGTGTGTTATTATTCGTTTGTGGCTCTGTCTAGGATTTATATGAATCTACTCTTAGCTAATTGGGTTTGATAATGATAGAATAAGTAGGTGTTTTGATTAGCTTTATTTTTTCTTGGTCTTCCTCGGTCTGTTTATTAAAAACATTTCTATTCGGATTTATGAATAGTAGTGCCTGCCCAGTGCTTTGTAAATGGCCGCAGTATTTTGACTGTGCTAAGGTAGCATAATTAGTTGCCTCATAATTGGAGGATTGTTTGAAAGGTTTGACTTGAGGATTTGACTAGATTAGGGCTTGGGCTGAAATTGGAGTTGAGGTGCAGATCCCTCGGATTTTTAATAAGACGGAAAGACCCCGAGATCTTTATATTGTGTTATTTGTTTGGGGTAAAATGCTATGTTTTATGTTATTTTTGATCCTAATGGATAAAAGGTTTAAGTTACCTCGGGGATAACTAGGTAAAAAATAAGGAGAGGTCGGATCGATTTATTTTATTGCTATCTCGATGTTGACTTGGGGAAAAGTAGAGGGGTGTAGGAGTTTCTTTACTGGGTCTGTTCGACCGTAGTTTCCCTCATGAGTTGAGTTAAGACCGGCGTGAGCCAGGTCGGTTCTTATCTATTGGTGGTGTGGATTAGTACGAAAGGATTGTTTGTGCTCTAGGTTAGGAGCGTGACGCTTTGTGCGTATTACTTTGCAAAGGTAT
>MSTRG.16016.14
AAATAATCGAAACGGTCTTTTGCTCACCTGTTCTGCACCTTATTCGAAGTGTTGTTTTATCGCACTCCTGCTTCCGTTTCCGTCACGGCACACACAGTTTGCTGTCAACCGCGTCGCCAGTCGCTCCTCTGAGGTGGGTCGGTATTCTGTGCACGCTGAAACGTCGTCGATAGAATGGCTCCAGTCAAGGAACATATTAACATTGTCGTTATCGGTCACGTCGACAGTGGGAAGTCGACTACTACTGGTCATTTGATTTACAAATGCGGTGGTATCGAAAAGCGTGCCATTGAGAAATTCGAGAAGGAAGCCGCTGAGATGGGCAAAGGTTCCTTCAAATACGCTTGGGTGTTGGACAAGCTAAAGGCAGAACGCGAGCGTGGTATCACGATTGACATTGCCCTGTGGAAATTCGAAACCGACAAGAAGTTCGTGACCGTCATTGATGCCCCGGGACATCGTGATTTTATCAAAAACATGATCACTGGCACATCTCAAGCTGATTGCGCTGTTCTGATCGTAGCGGCTGGCACGGGAGAGTTTGAAGCCGGTATCTCCAAAGATGGTCAGACAAGAGAGCACGCGCTTCTGGCGTACACTCTTGGTGTGAAACAACTGATTGTCGCGGTGAATAAAATGGATAGCACGCAGCCACCTTACAGCGAGACTCGATTTGAGGATATTAAGAAGGAGGTTACGGGCTATGTGAAGAAAGTGGGTTTCGACACGAAGACCGTCCCGTTCATTCCCATCTCGGGTTGGGTTGGTGATAACATGTTGGAAAAAAGTGATAAGATGCCGTGGTTCAAGGGTTGGGTGACCGAACGCAAGGACGTTAAGAAAACCGGTTTCACTTTGTACGACGCCCTGGACTCGATCGACCCTCCTGAGCGACCAACAAACAAACCCCTACGATTGCCACTGCAAGATGTCTACAAAATCGATGGTATCGGCACTGTCCCCGTTGGTCGTATTGAAACCGGTATTCTAAAGCCCGGAATGGTTGTCACATTTGCCCCCACCAACCTTTCAACAGAAGTTAAGTCCGTTGAGATGCATCATGAAGCCCTTGCCGAAGCCCTCCCTGGTGACAATGTTGGTTTTAACGTAAAGAACATCTCCGTGAAGGATGTCCGCCGCGGTTTCGTTGCTGGTGATTCCAAGAACGATCCACCTAAATGTGCCGAATCTTTCAACGCGCAGGTTATTGTTTTGAATCATCCTGGGGAAATCAAGGCCGGTTATGCTCCCGTTCTCGATTGCCACACAGCGCACATTGCTTGCAAGTTCAGCGAACTCCTCCAAAAGGTTGATCGTCGTTCAGGTAAAGTAATGGAAGAAAATCCCAGCATGATCAAATCCGGAGATGCTGCCATCGTGGTCATGGTGCCTAGCAAGCCTATGTGCGTGGAGACCTTCTCTGAGTACCCCCCACTTGGTCGGTTCGCTGTGCGTGACATGAAACAAACGGTTGCCGTTGGTGTTGTGAAATCAGTATCGAAGAAGTCTGAAGCGGCGAAGGCCACCAAATCAGCACAGAAAGTTGCCAAGAAGAAATAAAAGTTTGTGTAACTGCGCATCTTAATAAACCTAGATGGAAATA
>MSTRG.17394.1
AAACCAAGCATCATCTGATAAAATATATATCGGAATAGAAACAATTTGCTTGATCTGCTTCGATCGGCTTCAACGATTCAAACAGACACGGATCAGCCACATCCGTCTTCATCCAATCAGCATTACTCTCACCATACAAAGACAACAACTTCGCTTTCGCAGCCTCAGCACTATCTTTATTTCGACAGGCCATAATCACAACAGCTCCACGACGAGCCAACTCTCCGGCAGTGTGGAAACCAATTCCAGTGTTAGCTCCAGTCACAATAGCTATCTTTCCATCTAGACGTTTGGAAATGATACAACGATTTGTAACTTATCCCTAAGTGTCTGGCATACTTCCATTGGCTTAATGTGGCACTAACACAGTTCTGTATAAATATGATCAGTACTAAGTTGCAGATCATGAAACCCCAACTGAGTCACATGATTTGTTAATTATTGGTTCGCT
>MSTRG.3589.1
TCTTCCAGTTCGTCTGCTAGGCCATTAGTGAACAGGACGAACGGCAGAAGGCCCAGGACATATCCGTGTGGTACATCGCTATGTAATCCTCCGATGCTGGAAAAGACTCCTCTACCCTCATCTGAAACTGCCTTCCAGTTGGTCCTTTGATGATCCATCTCTCTACCAAGGGACTCAACCTGAATTTTTTAGCTTACACACCAACAGCCTGTGGTTTGCGGAGTCAAACGCCTTCTGGAAATCCAAATAATACCTCAACTCTCCTTGTCTAATGTCCTAGTTTCTTAATCTAAGCAGTGTATCAGGTTAGACCAGCATGACTTCTGTCGAATGAAACCGTGTTGGAGGGGTGATGTCAATCAACGGCTTTCCAGGTGCTTAATTATGCCGTTCCGGATCAGCATTTTTGTGACGTTCAATAATACTGACGTCAGGTTTATCGGTCGATAACTCGCATATGCCTTCCTGTCATCCCGTTTATGGATTGGAGTGACGGTGGATGCAAGCCAGTCTAGT
>MSTRG.13208.1
TTTCGTGTTCAGCGAGGTGTGCAAATCCCCGAGATTTCAACTAACTAAAAGAAATGAACACGAGCGGTGGTATATTATGAGAGGTAGTGGAATGGAGAAGGTCGAGGCTATGGGAAATAGTTGCAACCTTTGACGTTTGATTAAAAATATCGATTCGTTGAAGCCAGAAGTGAGGTAAATAAGCATTCTAACGGCTCACTGTTTCAGTCTCAGAAACGCTGCTGAAACGTTCGGCAGAGCACTTGTTGGGGCAGTTAATTGACCCACTTTCACAGTGTACCTTCCACCTAATAACTACACAGTAACTAACACTCCGTCATCCGGGAGATGGGTTATCTGGAAAGGTACAAGTCTGCCAGACCTTATGGGTTGTCTCCGTCCTTTTTCAAGGAAGAAGACGAAGATTTGGTTTCAGGGTTAAAACTTCAGGACAGTCAACGCGACAGAGGCAGATCGTGAGTATCAAATAACAGAATCAAAGCGTGGTAGGGAGCGCTCCTTTTGTCAAATAACAATCGTATTTTGGCTGGAATGTAAATACAGGAACTCTGTGATGGGTTACACAAAAATATAACGGATGATATTATCATCACTTTCACCCCGGCTGTAATCAGAGGCGATTCGTCCAGTGTTTAGTCGACAATACGGATTGTGGCAAGTGTTACATTATCTGTTCGTAACCATACCTCTGTTCCAT
>MSTRG.4596.1
AAATGATGCAAGCCATGAAAAACGGCGGTTTACCGGGTATCTGCGAACAGCGAAGTTTCAAATAGGAAGAAAAAGAGATTGTATGGAAGTACACTCGGGGAAATTGATGCATGCGAAGAGAATAGCAAACTATAAAGCTGATGCAAACCCTGAATGTCGGTTCTACCGGGGTTCAAGAAAAGGAATTAGTTATGAAACAAGGAGACATGAAACCAGTTTTATGAATGAACATTTTTGTACTTTGGTGAATGTGGAAGTAACCAAGGTCCATATGAGGAAATGTGAAGTTGCAACTGGAGGGCCCTGGAAAAGTGGAGGATCAATTTCCAGCCGGACACGAATCGAGCGAAAAGCGGACTATTGCAACAGATACTAAAGTGGAATATCTCCGCATTGACTTGGGCAATATTATGCTGTTTCACTGACAAATATATATATATATATATATGCAGTGACGCACTGAGCCTCAGTGTTATTCGGCGTCATTACTGGTAATGTTTTATATTCTATGGGTATAGTTCGTCTGGCGGGGTGAGGGATATGCGTCGGTCAATCAGTCCAGTGTGGCGAGATATGACGGATGTAAATGACGACTGGTATATTAGCAGGTTGCGCGTGAAGTGTTACTTGTGTTGGCTGTAATGTTGATATCAGCAGGAGTGGTTTTGTGTTAGAAAACCCTAATTAATACGATAGGCAGTTGGGGTTATTTCCTGCCGCGTGCTTTGCTTGCAGTCCCAGATGCTATGAAAGGTCCCACTTGGGTTCCCGTCGGTACGAGTCATAGTGGCATCTTTGGTTATCCAGTTTGGCGACTGAGATAGCGGGAGGCGACGAACCTGAAATAAATAGGGATTACAGTCTGGATGTGGTTCCAGCTGTGGGTTAGGGTAATATATGACGACAACAGTAATGAACTGGTTGGGTTTATGTGAGTGGGGCAAAGATAAAGTTCATTTGAGCGGTCAGTGGCACCTACTCCACGTTCTAGGTGGAGTAGGCTCGCCCGGGACTGAGCCATATTGCTGCAGGCTAGCAGAGTTGCGTCCAACGGTTGGGCCATTTTGTATGCATTCTAAGG
>MSTRG.13064.1
GGGGGTTTTATACAGTTTTGGGGTCGGGGTCAAGGTCACTGTTCGGGGGGAGAGGGAGGTGAGATGCCTGCCGCACTGTATGGCTCCGCCTCGTGGTTCACGACGGCATCTGGAAGATAAAAGGAAAGGAAACAGGATTATGTACAATCAGAAATGCACTACACAGCCCCCTCTCGTGAAAGGGCTGTCCTCAGCCCTTCTGTATGCACTTCAACCTCCTCAGCAACCGATGGAATGCTAGGAGGCCTGCTGCTAACTATTCCATCGTTGTGTGTCGCGGGCTTCAGCCGGTTGTAGTGTACAATTTGGCTCTGGGTTTCTGGGTTTTCGCCGACGCGAGCAACACGGCACGTCGTGGGGCTCAAGGTCTCGATTACAATGAATGGTCCGGTCCAATCGTACTTAAACTTGGAAGGTATTCCCGGGACCTGTGTCATCGACTTCAACCAGACCTCTTCACCCGGCTGTACTGGTGTTCCGTGAGCTTTACGGTCGTAGAACTCTTTTTGGTGGCGTTGTG
>MSTRG.4426.1
ACTTTTTAGTCAAAGTCTCAGGTTAGGGTTCCCAAAGAAAAACTCTTGCTGTGTGGGCAGCCGTGAAGTATGATGGGCCCAGAAATCTCCAGCGGTCAATTGGGAAACACTCATTATCTCTCTGCTCTTCATCCTTTACGTTCCAGTTCTAAATACGTACGAGTAGCGAAAATGAGCCGTGACTGTGAACTTGTAGCTCTTGGAAAGGGTAGCAAATTAAAGACAGGTGAAAAAGATATTCCATTCTTCGACCTAAGCATCCTCTTCACTTAGCTGCTTTCAACGTCCGCACACTTTGCCAAACGAGGCAAGAGGCTGCCCTAGCTAGGACTCTTGAAACCTATAACATAGACTTGTGTTGTATCTCCAAAACACGCATAGAAGACCC
>MSTRG.18326.1
AATGATGTACAGCGGTTTAAAGAGTTCTTTTCCCAGTCCGAGCTTTAACAATATCGATCCTCCGGCTGCCTGAGCATTTCGGCTCCGTTCTAGTTAAGTACCTGCGACCACTGGGATGGTTTTCTTGCACACCAATTACGCTTCGTTGGTCCGATTGCTCCGTTGACGGCTTCATCAGTGTCTCCCTCAGTAAGCTATGTTACTGACTGTCTGAGATCCTTCTGAGCTTCATCTAAAAGTCAACCGGGCTCTTTTTGTCTGCTGCCGGTCGCTTTCAACATATTCACTGTTTCTTTGGTCCGTAGCTATCGATTGGTTGGCCGATCGGTTTGACATCCAGCTCATTCTGTTGCTACAGCATTCCCCGTTACAGTTTGAAAGGACGGACCTTACTGTCACGATGTAGACCAGATTCTTGATCGACAAACCGTCATAGGTTGATCAAACTGATAAAAACCAAACGTGCCTTCCATATCTGTGACAACACTTTATTCGGTGGCTAACGATCAGGTCGTTTCGTTTTTCATTTTATGCGACTATCTCCTGCGAGAGGATAAGTCG
>MSTRG.4594.1
GGTACAACATCTCTCCACCGGGTTGGCTGACTGATAGTCAGTCTAGAGGAGATGGCTAAACCCTGATTCTAACCCAACCATTGGTGGCGTATGAGGCGTACAACGGCATGCTCACCGGTATCTGTGGCGGAGAGGTGTACTGAGCATCCAGGATGTTTGGCCTCATCCGAAAGACGTATGAACTGAGCAATTAGTCACCGACCCCCAGTCG
>MSTRG.7591.1
GAAGGTCCAGATGAGTTGGAAGTTTTTCTATGTAATCTAAGCAACTGTAGTGACGTTTGGGATGTGTTTTGTAACTTCAATGTGCTAAATGCGGCCGCAAGCTTGGGTCGGTCTTACACGAAATTTTCTGGTGTGTAAGCCATGGTTTGTGACCTAGGCAGTCGCATTTCACCAGGCAATGAGATAACGGTTGAAGTGTCGTAGAATATGTCGAAAATGAGTTTGGTTTTCTGTCAATCC
>MSTRG.4503.4
CAGTGCGGATGCGCACACGCATGTGTTGAGGGATGGAGGGATGGGAGAAGAGGCCGCGAACTTCGTGAATTGTTCCGGACTACTGGTTGTATTGTGCGATCGGTTGTTGTGCGTGCTCGTTTTGTGACCAGATTGACAGATGAATGACATCGAATATGGCGCATGGAACACGGATGGAACGCAGGAGTGTCATTTGAATGTGAATGACGCGATCGTATGGGATGAGATGCTGCGACGTTAGGCTGTGCAACGTGATGTGTTGTAGTTTGTAGCCTGTGACATGCGGGGTTTGGAGTGTTTTCTGGAATTATCGGTCGGTCGGTCGGTCGGTCGGTCGGTTCGGTGGCGGATTTTCGTG
>MSTRG.11099.1
CACACTTTTAACTTCAGCGTATGTGCTCAATCTGTTGAACAAATTAAGCCTATTTTTATGCCTTTAATCTTTTCATTCTGACGTGATGATTGTTTGGTCGGAACAAAATATACAATAACTAATCACAACAGACAACAATTTATTTGTTTAACAATGGACAAAATTTTACGACCTGGACATTTCGATGCTGACGCTTCGTC
>MSTRG.5643.1
GCAGGAGAACGATTAGGGTCCTCATCCAAAGCCTTTAGTTCTGACAAGAACCTATCCGCAAGGCAGCGGGATGGCTTAGTGGAAGCCCATTTGCTTGGATCAATTATTCTTCCACTGGTTTTTCTGACTGAGTTGCCAGCTCAAATCAACCCCCAACCCGGAGGACCAGGAGACTAGACTTCGTCTGACCTCTACCCATTGACCTGTCAGGTATGATTGCATCTCCGGCTTAAGGAAGCCATCCTGTATAGCTCTTTGGATCATAAAGGCGCGCAAGCCATCACACCACGTCAAGGTGCAGTCTCGTCGTGATAGACTTTTGCACTCTGAAGGTGCAAAACACATCCCGAACATTGCTACACTGTTGTTTAGGCTAAGAGAGCTTGCAACTCACTTGGATCTTCACTCAGAAGAACAATATCGTCCGCATATTCCAAGTCAGACAGTTTACTGCCTGAGCAAAGATCGACGCCGCTATTCTCACACGAGGATGGAGCTATCTCAGAAATCAATTCAGTTACAGAATTGAAGAAGAAGGGCAAAAGAGAGCAACCCTGACGAGCACCTTTTTCCGTGGTGAACTCGGGAGAGTTCGCGATAAGCACGAACTCGGCTTCGGCTGTTTGTATACAATCGTTGGATGTAAACTTCTCTGGCATACCCTTCAATGAAAGGCAGTGCTAGAGAACTATGCGGTCGACTAAATCGAACGCCGCTTTCAGGTCAAGAAAGAC
>MSTRG.18417.1
CTCCGATTTCCAATTCACGGTATTGTCCAATCAAAAATGAGGTGATTCGAGATACATGGGGCAAAGTATATATACGACTGAATATGAGTGAACCAAAAAGGAGAAAGCACTTGATTGTCGCGCCCGGTTTGATCAACAGTTTGGTACATTGATTTCATGGAGTCAAATTCAGAAGCCAAATACATTTTATATTGACAAATATTTCTCTCTTCTAAAAACTGCCTGCAACGACAAATCCCTCGACCACATTCGGCACTTGTAGCACAGTTTGTAGTGTGTTCAACAAATCTGCTTCTACTTACAGTTTTCA
>MSTRG.1890.1
CTTACTAATCTATTTATTTCCGGATATAACATGTGCAATGCACCTGCCATTTCCATTGTTCAGAGCTTTTCTTCTGCTTGTAAACTTTGTGGTGGTCTTGGCTCCGATCGATTATTTCTATCTCTTCTGCCACCTCCTCAATGGACCTCTTTGTTGGGTGTTGTTCTTTTTACGAATGACACAACTGCCGATTGTCACATTGTTATGTTGAAATGGTTGAAACTGAACAATGGCCAGAAGCTGCCCGAAACCAACCG
>MSTRG.12541.1
AGAACATACATCATGATGTGAGATTCGCCGGATCCAAACTGGCATGAAGCATGAACAGCCTATATTTGGAAAAGTCTTACTCCAATCACCATCTTGTTCATGATAATAACTGGTGTTTAATACCATGTTGTTTTTGTCAACCCTAACGTGGGCGTCAAGTCCATTTCCTTCTCAAAGCCTCTACATGATCTCACGGTTGGGCATCGATTGACAAGGCTGAACAATATCATCAGTCATATTCGGATTGCGAATGGAGGAATAACGGAGAAAATCCGATACTGGATCGAAGATGATCTGACGGAGACCAGTCGTATTCCAATTGATCAGATGACCGGGGTGGTGAAGCTGATGACCTCGATGCCTCCAATTTCATTCGCTGTAACTGGTCATGCAGTAATGGAATCCGACTCGGGCAATGCACGGGAACACACAATTGTCCAAGTGCATGTGACTTGCAATTTCGGATTCGAATTGTGGGACAATGCACGGAGATGGGCCGTAATTCATCCAGTGTCGTTGGCTGAAGTAAGTCTCTTGGTCTATTCACGATATTACCACCGGTTAACTTGATAGAGGTGTTGCTATCACAAATCCCTCAATGATAGTATTTGTTTGTGTATTTCACAAGAACTTCAAAATATGACCATTTTCCTAAAGATAGTATATTCCATCAATGGTAGAATACTCACATATTGTCACGATGCACGGACGATTCGCCGAGAGTTACAATGTTTCATGTTGTTTGGTACCACACAGGTTTTCCAAAAACTTTAGGCTGGTTAAATAATTCGTTTTGCTTTGTTTCTTGAGTCTTTCAATACCCAATGTACGGCTCCATTTTTACGGAGTAGATAAATAAAACGACGTCATGTTTCGATGTGATGTGGACTATCATAGTTGTTATCTGTGATAAGTTAGGGACGGTGAATAAGCCAAGGAGGATTAAGGATATTCACAAGATTTTTCTGGGCAAAATGTGGTTTATCCTTAGGAAGTGCTTCATCTTATGCTTGCATGAAGCTGAACTTCGAAACCAGTATTGGGGACGGTAAACTTCGACTTCACACGCTGTGTATTCCATCTTTTCTTGGTGGGAATTCATTGCGCTTGAAAGTGGCCAAACAGATTCATTTTTCAGCGGCTCTGGACCGGTGTTCCTCCGCGGGGTTTTGCTGCCC
>MSTRG.12726.1
CGAAGATCACCGAGAATCAATAAGTCAATATATTTGTCAGTATAACAGAACAATAAGGCGCGAGCCTACAAGGAGATTTTTCGCTCCGTTTTCTCTTCCAAGATTTCATTTTTCTTTCGATCGGTATCCAGCTTGAAATTGACTCTTCACCAGTTAAAGGCCTTCAAGTTGCGCTGCCTTTTTCTTCTGAATGATAAGGGTTATTGATCCCGAACCTAAACTCACCTTATTTATGGATTGCTGTTTCCTCCACATTCATCAACGTTGCCTGTCCATTTCCACAAAGCTTCCTCATGTCCCCTCGTTTCATGATGAACTCCCTCTATTAGAATCGGGAATATCCATCATTCCGGGCCAGCTTCATCTCCGTAGAGAGCCGCTCTCTTCATATTCACCAAAGTTCACGGTTGTACTCCCATTCATTTCTTTAACCTCTCCATGTCCATAACTTACTCCGTGCATAGAACCAGCAATAGGCTTCAGTTACCCACATCTTGCATTATTATGACTTATAACGCATCCCTAGCGCTATATTTTCACGATATATTTTGTATTTTCACGGACCACCACCAACCAGTCGAATCCGAAACCAAACCGTATTTGCCGCGCAAACCTTTATAATTTCAGTCGACTCAAACTATCTCTAGCTATATTGTTTTGCTTCTGACGACTCCACTCGCTTTCTTGAAATTCGTGTATAGTTCATTGTTTTGAGTAACGTTGTAC
>MSTRG.9567.1
GAGCCCATCAGGTTGCGTGCAGAGACAAAGCGCATGATATCTGAACGCATTTCGCGCAAGCATTCATTAGATCAGAGTATGTTTGATCCCGCCCAGACTGAGGTCGAACACTTTCTCAGAACTACTGCCTATCCAGCTTTCTTGAAATTGGATGTTTATATTGACTTTCTGCAGTCAGCAATTGACGGGTCCACTTACAAATTTGCACCTAACCAGGACACCAGTGCCAGAGCTGTGGCGGTTGGCTGGCCTACTTCTACATGTTCCAACAATAATGCTGGTTTCCCTGGTGGTATTGTGTCGCATCCCCCAGGTGGAAAGTTTCTACCTACATTGGAGGAAGACCGTGAGTTACGTTCAGATGACTTACCGTGCTACTCTATTCAATCTGGGCACACACAAACCGTCCAAACACCTGGTGCTTGTCCAGTTCCGCATCAACAACCGCAGTTACATTGCCTACACTGCTCGCAATATCACTCCCAGGGCCATTCATTCTGTCCGCCAGCTGATCGTTCTAATCCTTGGTTATCGCAGCTTCCTCATCCCATCCCACCAGGGCTAAGGTCTCTTGGACCTGCTACCAATCAACCAAACCTGTTTGCTCGAATGACGACCACTGCGACAACAGCTGTCGGTGCTACCTCGACGGCACCCTTAAATGCTGAGGTTCCTCAGCTGACTCGCTTCTACCGTGCGGAACTTTCAACGCAGCAACAGGTGTTCATTACTCAGACTGGCGGCAGTTCGAATGTGATGCGAATGACACATCAGCCGGTTGATTTCTTTTCTCGTAGACCATACCCTCACGTACCATGTGATTTAACTGCCGGCTCTTCGCGACCATTGGCTCCCTATGCGCACACTCACTGGACCGACGCGTTGTGTCCACCCTCGGTGCCTTTGGGTGATTTATGTGGTTCTCGCCTACCAACCCAACCACCAAATCCGTATCACATTTCGTACGCCCCGGTCTCAGCCCGGGATTCCGAGCGACACAGTTTGTCCAGTGAGGCTCGAACAGATGATACACATTCTCACACTGAGAGCAGCCATGACGGTACCACTACCCGATTATGGAAATGTTCATTTGGCCACCGATATACGGGTCAGATGCCCAAGCCCCCAATCACACAAACGCACAGTCCGGCGGATTTTCCATCTACCACTGCGGTGACCGTGCATCATACATCGCGACACCCATCCACAACCACTGCTACGGTCGTTCAGTGCGGTGTTCTGGGTCCGGGGTCAAGCTCGGCTTTATTATCTCCCAAATTAGGCGAGGATGGTGGACACATCCAAACCAATCGAATAGCAGCACATCGATCAACCGCGACGGAATCGTTCCACCAACCTGAGCCGACCGATTCCTCCAAGTCTCACGGACGTCATGCACGTCGTGCAGTGCGACGATCTGGAAATGCTGGCGGGTGGCGCTCAGGCGATCGGAGTGGCCGTGGTGGAACGGTTACCGGTCCGGGTGATCTGTTGATTGGTGTGAACGCAACGGGCGCCAGTGTACCTTCAAAGTCCGTCACCCGCTCCCACAAGCTGGCTGAACGTGATCCGCAAGCCTTCTTCCGAATCCTGTCAGACAAACTCCAGCGAGTACTAAATAATCAAACGGCCACGGAACGTCTGGATCAGTTAATGATCGAGTCCAGTCCCAATGCTGATCAGTCAGCCGGTGAACCGGTCCATCCCGATCGTTCTGAATCGACTCATCGATCAAGAACAGAATCGCACCACTTGACACAAACTGATCCAGTTGCAACTTCTGTTGTGGATTCGGGGAAAACTGTGGACATGACCACCTCAGCCACTGTGACTGTGGCTATGTCGACGACGACTGAGAATACTCGATCACATACAACAGTCACAGCTACCGCGCTGCTTCGAAGACCTTGGGCTGATCGCCTACTGGCTGCGGCTCGATCGCAACAAGATAGCACACGAGATAATGCCCAGGCTATTTTAGAAGATCATTGCTCTCGCATTTGGGCCGCTTCTGCTGATCGCACGCCGAACAGTAGCAGCAGTAGCGGCGGTGGCGGTGGCGGCGGCAGTGGCGTCGGTGGTGTAGTTGGAGTCGTCACGGAAAACACCGGTGATGGTCTCTCTGCTGGTCAGAATTCCGATAGTTTCACCCACCTGACCCATCGAACTACACACACAGATACCGGAACATTTGACACAGCTCTACAAACCACGAACCCACTTCATATGGTTCGTAATTCGTCCAGACTGACTGAGAATACGGTAATAGGTCATGGAACTGGTCGGACACAAGATTCCGATTTGGTTCTTAGTCCGGTTCGGCTGGAGCCATTTGGTCTGCCGGTTACCTGTGCGATCGTGACCCCTGTGACAAAGTCTGATGTTTCGTCCCTTGAGGTGATCAGATCAGATCCGGTGATTGAAGTCAGGCCAAACGGTGATAAAGTAGACACCCAGTCCAAATCATCCACGTCATCCGATTCTCAATGTGGTTCAGGTTCGTCTCCTTCGTCCACCGATCTTGGGTGTGGTCGAGTATCAGAAGCGGCAGAGTTGAACGCGTTGCTCAACCTCTCGTTTCCCTTGGGCGCTTCCACTTCGGGCCCGGGTCAATCGTCCGGCTCACCCTCGGCTCTTCATCAACCATCCGGAGAAACCAGTTTGCATACGCCAGCGCGGCCGATCCCAGTTGAAACTGCAGGAGTCACTGCTCCCACTACCGCTCCGATAGTTACTAGGACAACAGTCTGCACGACACAGCACTCTACTTCATCCTCGATCACGTCAGCGATCTCTACCTCCACTCCGGGACTGCCAGCTAGCTCGCCTAGCTCCAATAGCAGTCCGAACACTCTGGTGATTGGTTATTATTTGGGTGATGATCCGGTGCCTTATAGGAGTCTGTGGCCCTCGTCCGAGATCACCTTGGGTCAATTCAAACAACTCATCCCCAAGAAAAAAGGTTCATTTCGGTATTTCTTTAAGAAGTTCTCCAACGAATTCGGTTCTGGAGTCGTGCACCAGGCGATCACGAATGACAATTGTGTACTTCCGCTGTGGGAGGGGAAAGTTGTAGCCAAAGTTGAACGTATTGAATAGTATTTTCACACACTGGCTAACTTGTTTATCGACTCCGTGTGTGTGTGTGTGTCAGTGTCTTACGCGTACCTTCTATCCTGCTGGTTGTGTGCCCTGTACACGCAGGTACCGCTACCGGTATTGGTACTGCTCTCAACTCGAATTAACCCTGATCCCTCCAATCTGATTTTATTCCCTACTTCTTCTCTCTGAATCCAGATCCAACGACTTTTGTTTTGTTGTTATCAGTACTGGCGCTGTTTCCCGAACTTTCCGCTTCGACCCGGTTTGCGTCGTTGTCCTCGTTTCGGATATGGTTGCTGTACCGATGGTGACTTCCGTGTTCGTATGCACGTGACGTGATTTCATATCGCTCTCTCTCTCTCTCTGTGTGCATCTGACCACCGACCCTGGATGTTTTCGTCTCCCTCCCGATTTGTTGGAACGACTTGTTTCTGTCCATCATCGAGTCTTGTGTTAGCTCAACCGGGTTGCTACCTTTTTACACGCCCCATCATGCCATTTCCTGTTTTATCGTTCCACTTTCGGTGATCACTTCACTCCATTGCACACCTTCCTATGAGCCTTGCACAACCCCGTACTTCTGTGAAAGTAGCCCTGAAACAACAATCATGCTCCCTCTGAATAATTTCTGTTTGTTCAGCAGTCAGTCAACTGAGATGATAGTAGATTGTCAGGACTTATGGATTGGTTCGTGCCTTAACACCAATATCTTAGACGGGAGACATTGCTTTTCCCCTCTCCTCGATGTGCTTAGAAATGCTACTCTTCGAATCCCCCTCTATCCCAAGAAAAATTGTTCGTGCAATTGAATGGACGGGCCAAACAGGGTTATAGTCATTTTTTTGATTCCGTAAACATACTTATGTGTACACGCTGTGCTCATTGTAGCATACCGATCAATGACCAGATGCCGCTCATTTCTTCCACCTTGCCACACGCCCTCTTCCATTACTCTACAAAAACATACCGGTTTACTTGTTTTTCTAACCATTACGTTTGCCACTCCGATCGTCCCATTCATTTTGTCCGCCTTTGCTTTGTTCTGCTTCTTTTCGGATACCCATTTCTCCTCGTTGTTGCCTCCACCCTCTTCCTTTCCCTACTTATTCGTCACAATGCTCTTTATCTGTATCCGAGTGGTGCTCATCTAACCAAGTGAATTTTGTCACCAACGCACCATCTTCATCATCAGTGGTTGTTTGTCTTGTTTTGTCGTTCTGAGCGATGTTTTCGTGTTCGGTCACACTCGCATTGCGTCGCGAATGAACCTATTCGGGTTCATACGGTTATTTGTCTTAAAATCCGCGAATCGCCTTTGCACTTGTTGTATGTCCCAACGTACCCCATGCCTCCCACAACACAGTCTGGCACTCGCGATTGCTCATCGTTTCATCCGATCTCAATCTTTTTTTTCTATTCTCAATTCCGAAGCTCTCCGTGTCTTGTGCTCCCTCTCTTCCCACTTTGGCATTTTGCGAAGTGTCCCGATAAAAGACAAAGAAAACCTCTGTTAATGCGGTTGATTCACGCGAGGGAGAAGAAAGAACGAGGGGGCGACGGAAGTTATCCACACATCTAGCTTACTTTCGAACGTCAAGAGCGAACGGGCGCCTTGTCATATTTGAGAAAAATGATTACGGAAATCAGAACACTGCAGCGCGCATAAATGGGTGAACTTTCACGCTTTTGGGACGGAGTGGGGCCGACGTCATTCAATACGCCCGTCCTTCCGAACGTGGAATGCCGTAGTGTTTGAAAGGATCTCGAGTTGAATGAACTTTAGTTCGCCTTCTTCGTTTCCTTTGATTCTCTCTTCCGGGACTGAATCGTTTCAAGTGACATTCAGATCATTAAAAAAAAGTCAACTTCAGCTTACATGGAATGATCTTTCCCCCATGAAACTGACCGATCAGCTGTACATCCTTTCTCTTCTCTCCATTTCCCTACGCCGGTAGGGTTCTCTACGTCCGGTTTTTGTACTTCAACACCATGCCGCATGTTTTATTCTACCCCAGCTGAATTCCGTTTCTCTATCATGTACGCGCCCTCTCCCCGTTTGTGTTTGAATGAACCCGTAGACCGGTCACTACCAATAATGAATTACCG
>MSTRG.12221.2
CGAAATTCGCCAACCAGAATGCTACATTGATGGACAAATCATAAGTGACCAGATGGAATTTGTGAACATATATACTGCGAATATTTTGATAAACTTCATTCAACAGATTATTCGCACTTTTGATTCAACATGGATTCAACACCAGAGTCGGAATTCAAATGGAATTTTACACCAGAAGAACGCCGATGTTTCGCTCAATTAATGATGGAGGTCGCTGACAAAAACAAAGATGGAAAGATTTCTGTGGACGAACTGATGCTAGAAGAAGGATATACTCCGGAACAACGCCCTGCTATTGAGGCTATATTCAAAGAATTCGACTCGAATAGGGATGGAAAATGGGATTTAGAAGACTTAATCAAATATATGGAGAAACAAGGCATGTAGAGAAAGTCATCTCATCCTCTCCACTTGAACCTCGCAAAAAGTTGGGAATCGAGACAATTTTTATAGCTTCCATGAAAAATACTTTGTTTAAGTATCTTGAGTCATTTGTTCTCCATAACCCAAATGGATTTGGCAAGCAAAATATATCACACAACAAAATTATGATGTTCTTCAA
>MSTRG.14077.1
TTTTAATTTATCTATGAGCAGCAGCGTTTTCCCCTCCCATTGGAAAACATCAGTTATTATCCCAATTCTTAAGAAAGGTTCACGCCAGGACCTAACCAACTATCGACCAGTGAACCACACCCCTAAAGTTTCCCGAATTATGGAAAGACTGATAAAAAATAAGCTGACAACTCATTTACTAAACAATAACCTCATTAACACTGGACAGCACGGTTTTCTTCAAAAAAAATCCTGTGCCACCTGTAT
>MSTRG.14422.2
TAACAAGTTTTGATAGACCGTCTGGATGGTTTAGGTGTCCTTTTTGTTTTCCTTGGTAGCCCATGAGACGTATCTGTTGACTGCAGAGACCAGGTAAGTGTATCCGTTCCGAGCCTTCAATCTTAGACTGAGTTGTGTGGCCCTGCCATTGATCGAACAACTGACTGCTTCAGGCCGGTAGGCTTATTGATCGGCTATTCAGCTGCTACCACAGCGGGATGAAAGCAAACCGTTTTGATTTTGGCCTTACCACAACCAGTTCGCTCCAGTCAATCCGATTTTGGCATTGAGCAATAATTGCTTGTTGATTCGTTGCCCGTGGG
>MSTRG.16132.1
CCGTGATAGGTTGACCTTTGTTGTTCATCAAAACGGGATTCAAACTGAATGGTGATAGTCTTCTTGTTTTCTAACTCCATGCAATGGGTCGCTCTTAGTTCGATCTCCAAATGGAGTGGTGACATACAAATTACCAAGTGGAGGAATGGTCTCTTTCAGAGCGTGTCAGGAATTGTAATGGTCATAATAAAGATATCTGAACAGTGAAATCGAATCATGTTTTGTGGTACAGAATCCGGTAACTGGACGAGGTAGGATGCTGGTAAACGTCAGATTAGTTCAGATACATAGAAGGCAAGTCGATGGAGATAAATGTCAGTAAGGGGAAATAGTAGGGTACATTTCCGAGCCGAGCGAGTATGTGTGCAAAAGATGATTTGGAACCTGACCGGGTGTGTGGTAAATCTTGTTCAGGAACGTTGGAAGAGGCAGTGGGTGGCAGGGAATCAATGCATGGGATGTCGTTTTTTGATCCGAAACTAGTGCTAGGGGGCTAAGTTGACTGTGCGCTGGGCACCTAACCTGAAAACCACTTCTGGTGACAGGAGGTGCGATCCGCCAACTTATCTTTTCCCTCGCTTCGTTGCAGACTGCCCGCACGCCCGATGTGCGCCAGCCAAAATGGTGGATCTGGCCGCGCCCTGCACCGCTGGGTTTGACATGAGTTTTCTTGGTGGGGCCAAACGGCCGTGGGTATCAAACAATCCGCGACCAGAGGCCATGTGATCCCGAAGCGTGACCAAGAGAGCATCTGTCGGGTAGAGCATGAAAAGTAGACGGCCAAATAGATGCACAGGCCAGGTTAGTACCCAGTGTAGTCTCCAGAGTAATAAAGGCCATGGAGAGAAATGTACGCACAACTGAGGGTC
>MSTRG.12137.2
CGTGTGCCACTTGGTAGTAATAAATCAAGTGATCATGAGTGCACGAGTGAGTATGTCTTGGTATCCGATCAGCCTACTCATTGCTGTTCTGCTCAATGCGTATCTGATCAATGCTGCGGTCTACAGTCCGTTTTCAATGGAATCAGAACCTGCTGAATACGAGTATCCGGAGCCTGCAGCCTATTGGAATTGGAGACGACCTGTGCACGGTCGCGTCGGTCCATCAGCAACACCCGAGGGTCGAGTAAACAAGAAATCATTTCTGTTGGACAGTCGACTGGGTTAATCACATGCCCATGCCAAAACTAGCATCGAGCAACATGCAAATTCATTTATTGCCCATTGTTGTACTCATTACGATAAATCAAGTGAGCTAACACGTCATACTTGTGTTCTTTCTTTT
>MSTRG.9229.1
GTTCTCTGCCCTGTATATTAGTGCATGACAACCAGTGATGATGCCTTCCCTGCAATGGCTGGGCATAATACCCCTCGCAACGTGGTCGCAAGCTCCTGGACTATTTGATCCCTATGTGACAACGCCAATATCACTCAAGCGAAGCTCACCGGTGCGGGGCGCGGTCAGATCTACCGCTATGGCCAGCGCACATCGGGCATGCAGGACGTCTACAACGATGTGCGGGCGCTGTTAGGATGGCGGATCGCATCTTTTGTTACCAAAAATGGTTTCTGGTTGGGTGTCCAGCGCGAGTTCTACCCCACCCACCAGCACCGGTTGCGGCAAAAAAACATTTATTCACCCGAAATGCTGCAAATATGGAACCATCTCCCCCAGTTATCGCCTATTTTTCATCGTTCTTGTCCCCATCCTCGCTACCTTAACTTACTGCTTCTTACGCCCGGAAAAATCTACCTTCCGTAGAACATAACTATCGCGGGGTTAAAAGACGTTTTCCGTACTCGGCTTACCGTTCATGATCCTTTCTCCCGATGACTCGTGCCAAACCACCTGCCTGTCCCATTCATAAACTTAGCCAATCCCCGAGATAAAACTCACTCTTATTTTATCTCAGTTATCGATATATTTTGCAAAAAGTCACATTCACTGTTGCCATAAACTTCCGTCCCATAAAGTCCAAACAGTATATTTCACGGAGGAATATTTGTCTCCAGAGCATCCCAACAGTCGGCGATGTTGTGATAGTTAGCTCTCTCTATCCGTCATTCTGTTTGCCCACACGGCTGTAGTATTGCAATATCCTTACCTTGCAAAGATTCATGCCCTCCCCGTATATTGACATCTGCATCGCAGCGTTTTGATCTTTCGCCATCACAGGATCCATCTCTTACAAAGAATACCAGAAGATAGTATTTCACCTGTCAACTACTTCACCGTCCAACTTAGCAACTGTATTCATCGGTTGTTTGATGCTTTTTCATATCCGGTATTCTATCTTGGTAAATCCTCTTAGACAATTTTGATTCTTGCATCACTCTGGCCTTCATGTTCAGCCCTTAGACAACGATAATCAAACGTAAACACTTACCTGTCATTTAAATACTCATCTGTGCAAACCGTGTATCTGCGACTATCATGGCTACGCATCACAAATTGATTTGTCGCCCAGTTCCCATTTCCGTTTTGGTGCATCATATTCCACCTTTATGAAAGTAAACAATGTGCGCAACGATTTAACGGACTCAGCCGATATTTGGTCGCTGAACGTTACAAAGGAAATCTGCAAAAGATTTTGATTGTTCTTTGTCTGAAAATTCATTCCTTTCATCGTCTGATTTCAATCCAAAGCCGTGCCATACTCCACGGAGGGCTATAGCTGGTTCATGTCTCCTTTGGAAACTTCTTTCTCCTCAAGGTGAACAAAACTTTCGTCAATTCTGTTTGATTCTCTCGTTGCATAGCCCCTCTTTTTGTACTATTTCAGG
>MSTRG.2790.1
CATTTCCTGATCACAAGAACACTGAACAACTGTGAGTTTGAGTCACACCTATTGTTTCATTTTTATTCTTGATGTACATACCCTTTTGGCCTTTTTATCACCGCACGCTCCTCCGCCCGTCTTAGTTTGCTAGTGTCGCCTTAGATATTGTTGACAATAATTTAGTGTACCACATAGACAGAGTAGTACGCTACAAAATTGGTGAGCCCAGGTTGTTTTTTCCATCATTTGACACTAGCTTCATTCTTTTGGTCCAAGTTTCACACCATTCACCATGTCTGACAGCGAATCTATTGACATCCACGCGGTTGCTCTGAAACTGCCAGTTTTTGCCCCGACCAACCCTCGAGTGTGGTTTCGACAGATAGAAGCCGTATTTGCCACTCGACGTATAACCAGCGAGCGCGTGAAGTACTCTCACGTTGTCCAAGCACTTCCCCTTTGACATCGCTGTTGACGTGGAAGATCTACTCGATCCCATTCCACCAGAAGCTCCTTACACGAAGCTTAAGGAAGCAGTCATTCAGCGTACCGGAAAATCAGCCGGAAAAATGCTCCGTGAACTGTTCACGTCGGTGGAGCTCGGAGACCAAACTCCGTCCCAGCTTATGCGCCACATGCGGTCGCTACTGGCTGGACGGCAAATGGAC
>MSTRG.9077.1
GGTGACTGGAGCTGGAGAGTACTGGGTATGCATACCTGATGAGCGGCAAAAATCGCGAAACCGGTGTCGTGTGCTTCCGGAGCAATTCTGTCCTGTCATCCAGATACAATAACATATTACTTATATCTAAATCGATACTTTAGAGAGTTTACTTTGTTTCGTATAATATGACATAAATCTTGATGATCTGCACTGAAAATGGGAAAAATCCGGTGAATTCAATTTTGATTATCTTGGACAGTCAAGTAAAG
>MSTRG.12703.1
GTTCCGGTCCTCGGTATCGTACTGCAACGCGGAAAGAATTGAACCGTTGGAGTGGAGTATTAGAAATAGATATTGAGCGGGTGTGAGGTGATGATTGGTGTCAGGAATCAGCTCCGCGATCCGGTGAGATTATCATAGGGGTTAGTTACTCCGGCTATAGGATTATAGTCAGTCGTGTACGGTGCCTCTTATAACGTCAGCAGGCGACAGTATAGGTTAACGCCGTTGTCAATTCAATGGACCAAATCGTCTAGTCCCTACGGTAATCCGGGAGTAACGTCGAGTTGGCCGACGGCTACCCAAGTAACCAATGCGATCTGAAAGAGATCATGAGTGCGGCAGTCTGGAGAGTGTTTCAGCTGTGGGTTATGCTTATCGTTTTGATGGAAACTACACGATGAACATTTCGCTATCTGAACAATCAGTTATCGTTCGGCTAGTGAGCCGGTCTATTAGGGACCCCTAGATGGAGACTGGTAGTTTTCTAGGGTAGTTGGGTG
>MSTRG.1655.1
GTTCATAATTGACACTGGCACAGCAGTAAGTATTATTCCAAAAGAAGCAGATGATGCAACCATTCAATTAACCCAACAATGGCGTGCCGCCAACGGCACCCCTATTACTGGTTACAGCCACAAGTCCATTACGCTCAACTTAGGCCTACATCGCACTTGCCACTGAGTGTTTATAGTAGCAGATGTCCCCTATCCCATATCAGGTATCGATTTCCTTGACCATTCTGACCTACCAGTTGACGCACCATGCTGGAGTGTTGTCGACCGACGGACTTCTATTTCCGTAACGGTTCGTATTCCTTCGTGGATCACATCGTGCCCCTATACTCTGAACCTCAGTCCCAACACCTCTACGCAGAACTCCTTTCAGCTTGCACGACAATGCTCAGGGAGTCCAGCCCTTCTCGCGGTGACTACCAATGTCACCCACTGCATCGTCACTAAAGACCACCAGCTTTTAGTTGACCCCGTCGCTTGGCACCGGAAAAGCTCCTTGTAGCACAGGTTGAGTTCGAGCACATGCTGGAACTAGACATAATACGCTCGTCCAGGAGTCCTTGGGCCTTGCCTTTCTGTATGGTTCTCAAATCTAACGGCGATTGACGTCTCTGTGACAACTATAGGGCTCTTAATCAAGCTACGACCCCAGACAGGTATCTCATTTTACATATTAAAGACCTAACTTCTCCCCTATCCGGTTGTTCTGGTTTCAGCCGCATCGATCCAGTTAAAGCCTACCATCAAATCTCGGTAGCTGAGGCTGGCATCTCTAAAACCGTTGTCACAACTCCATCCGGGCTATTCGAGTTTCTGCGCATGCTGTTTCGGTTCAGCAATGCAGCTCTAACTTATGCATGAAGCAACACGCGGTTTGAGAAATATTTACGTGTACTCAGACGACATTTTGGTTGCAAGTTCTTAAGAGAAAGAGCACATGGCACACCTGCGCGTTGTTTTCGAGCGCCTGAGCCAACACGGTGCAGCCATAAACGCTACCAAATGCGAATTAGATCGATCCATCACCACATTCCTAGGTCACGACATTTCAGCTTCAGGGATACTACCTCTGCCATTCAAAGTATTGGCATTTCGTGATTATCCTGAACCTCACACTTACCGGCAGTTGAGCTCACTCTCTCGCTTGCTTAAATCCTCTTGCCGCTTTATCGCCAGCAGCGCTGAAATAATGCAGCCCGTCACAGATCCTCTACATGGAG
>MSTRG.3291.1
AGGCAAACTAAAATGCTCACCAACACAGTTCTCACCATTTCTCTCCTATTCACAATCCTGATTGGAAACGATGGCTTCACGATTGTCGAACAACCCATCTCCGAATTATCAACCCATTCAAACTCAATCTGAGAATCAAACGGAGAGAAGACTGGTGAGCGAGACCAATGTGGCTGACTCAGACAAGATTGTGCGAGTTCAAGTTGGACGTTTCGATGATTAGATCGAGTTGGATTCGCGTGATATTTCGGATGAGAATTCAAAAGTGATTGAGAA
>MSTRG.6116.1
CAACACACTATTTGACAATGAGCCGTTGCGCGTATGGGGCGTTTTATCAGTGGGAGCATTATGGGTGGTAAGATGGGGCAAACAGAGGTGGCTGGGGATAGAAGAAAAAGGTTGAATAAAAGAGGGAACTCTGAGCAGTAGCCCATGTATCACACACCCCGCTCGATGCAATGGGCAGTGCGGTCCTGATTATCCTGCACGACGACCGATGCAGTATGGAATTATTTCTATTCGTGCAGTTCATGGGAGATGTTGGACGGGTACTGCTAGGGGGTCCAGCCACAAGGCATAAGAAGCGATTAGGGTTCTCAATAAAAGTCTTTAGTTCTCACAAGAAACC
>MSTRG.16856.1
AGGTGCTTGTACTATTCATGACCAAGAATCATCAAGTTTGACAGGCACTTCGTAACCTCCTCCCCACCGACAGTGATCTTGGCCCTTACCGCCAAGAAGATGTACGTGGACGTTCGTTCCAGATTTGCCGTATCAGTCTGCATCTCATGTTATGTTCTCAAACCCCGCCTTCTATCGCCATCGATCTCGTGTTGTGACAGATCATGCAGACCTGTTCGACCAATGTCCCGACCGACGAACCACCCTGTGTATTACATTAGTAGCA
>MSTRG.16016.15
AAATAATCGAAACGGTCTTTTGCTCACCTGTTCTGCACCTTATTCGAAGTGTTGTTTTATCGCACTCCTGCTTCCGTTTCCGTCACGGCACACACAGTTTGCTGTCAACCGCGTCGCCAGTCGCTCCTCTGAGAATGGCTCCAGTCAAGGAACATATTAACATTGTCGTTATCGGTCACGTCGACAGTGGGAAGTCGACTACTACTGGTCATTTGATTTACAAATGCGGTGGTATCGAAAAGCGTGCCATTGAGAAATTCGAGAAGGAAGCCGCTGAGATGGGCAAAGGTTCCTTCAAATACGCTTGGGTGTTGGACAAGCTAAAGGCAGAACGCGAGCGTGGTATCACGATTGACATTGCCCTGTGGAAATTCGAAACCGACAAGAAGTTCGTGACCGTCATTGATGCCCCGGGACATCGTGATTTTATCAAAAACATGATCACTGGCACATCTCAAGCTGATTGCGCTGTTCTGATCGTAGCGGCTGGCACGGGAGAGTTTGAAGCCGGTATCTCCAAAGATGGTCAGACAAGAGAGCACGCGCTTCTGGCGTACACTCTTGGTGTGAAACAACTGATTGTCGCGGTGAATAAAATGGATAGCACGCAGCCACCTTACAGCGAGACTCGATTTGAGGATATTAAGAAGGAGGTTACGGGCTATGTGAAGAAAGTGGGTTTCGACACGAAGACCGTCCCGTTCATTCCCATCTCGGGTTGGGTTGGTGATAACATGTTGGAAAAAAGTGATAAGATGCCGTGGTTCAAGGGTTGGGTGACCGAACGCAAGGACGTTAAGAAAACCGGTTTCACTTTGTACGACGCCCTGGACTCGATCGACCCTCCTGAGCGACCAACAAACAAACCCCTACGATTGCCACTGCAAGATGTCTACAAAATCGATGGTATCGGCACTGTCCCCGTTGGTCGTATTGAAACCGGTATTCTAAAGCCCGGAATGGTTGTCACATTTGCCCCCACCAACCTTTCAACAGAAGTTAAGTCCGTTGAGATGCATCATGAAGCCCTTGCCGAAGCCCTCCCTGGTGACAATGTTGGTTTTAACGTAAAGAACATCTCCGTGAAGGATGTCCGCCGCGGTTTCGTTGCTGGTGATTCCAAGAACGATCCACCTAAATGTGCCGAATCTTTCAACGCGCAGGTTATTGTTTTGAATCATCCTGGGGAAATCAAGGCCGGTTATGCTCCCGTTCTCGATTGCCACACAGCGCACATTGCTTGCAAGTTCAGCGAACTCCTCCAAAAGGTTGATCGTCGTTCAGGTAAAGTAATGGAAGAAAATCCCAGCATGATCAAATCCGGAGATGCTGCCATCGTGGTCATGGTGCCTAGCAAGCCTATGTGCGTGGAGACCTTCTCTGAGTACCCCCCACTTGGTCGGTTCGCTGTGCGTGACATGAAACAAACGGTTGCCGTTGGTGTTGTGAAATCAGTATCGAAGAAGTCTGAAGCGGCGAAGGCCACCAAATCAGCACAGAAAGTTGCCAAGAAGAAATAAAAGTTTGTGTAACTGCGCATCTTAATAAACCTAGATGGAAATA
>MSTRG.16217.1
CTTGACCCCGTCCCCAGAACTGTATAAAAACCCCCATGGACGCCCCTGAACTAACCCACTTCCAGTTTTGACCTGTACCAATAACTGTGTCGCCTCGTGCCGATATAAGTCCATTGTTTCCCGAGCTTTGTTTATTTTGTGGCTGACCTCGTGCTGTGACCAGTTGTGCTGATCTGTGCATCTATTTTCAGACCTACGGACCCCAC
>MSTRG.9694.4
GCCAGTGTTTCCATGACCAGTTTTGGACTTAGCCCACCCCTCACCTAGTCCACCAAAATTGACAGATGAGGGGAACCGCGGAAGTGTGGAGACAGAAGATGCATTCAAAACTCCGAGCTCGTCCCACCCAGTAACCATCAGTCAGTCGGCCGGTCAGATGCAGGATTTACTACAAAGATGGCAAGGTGATTGATCTATCAACTCCACTTATGATATTCAGAC
>MSTRG.6757.1
AGACTCTCAAGAGCTGTAGCTCAATTCGGCGTGCGCTTTGCACCTTCAAAGTGTAAAGTGATGTTGCAAGACTGGACGTCAACGATTCCGGGCTTGATGCTCGATGGGGTGGTGCTAGCAGTTGTCGACCACTTCGCTTACCTCGGCAGCAGCCTGACGACGGATGGGAGCATGTCAGTAGAGATGAGCGCGCGTTCATTCAAAGCTTGAGCGGCGTACGCTGAACTGATGCACATATGATGCCGACTAGGTATTTCACTGAAATTGGAAGGTCGTGTATACTGTGCCACGGTGTGTTTAGTTTTGTTGTATAGTTGTGAGACTTGGGGTTTGCGTGGAGAAGATAGTCGTCGTCTTCAGGTTTTCGACCACCGATGTTTGGGAAGTATTACTAACATTGGGTTGAATGACCGAGCGAGTAATGCTGAGGTCGGAAATCGAGTACTAGGTACTGATTCAGAGGATTTTCTGTCACAGCGTATCCAGCTTATTGGACTTCGCTGGTTGGGACACGTGTTACGTATGGCAAACACACGTCTACCGTACTGTGTCCTATTCTCCGTTCCTCCTAGGGAGTGGAAGAACCACGTGGAGGTCAACAAATGACGTGACAGCGAGGAATGAGAAAATGTACAGCGAACTTAGGATAAGTGGGTGCTTCACGTCTTCGTGGTTGGGGTAAAAAAGATCCGTCCATCAGTTGGCTGGAGACACTGAACGACATGGCTGCGAACCGTGAACAGTGGCGACCGTGTTGTCGCTTTCTATCGAATCAGAACGACTGATCAATGTGCGTTTGTGCAGTTAGACTTTGTATTCCGTGTGTTGGCTACAAGGGCATTCTTTCCTTTCCCCACTCGTGTAGGTCCATTCCCTGTCCATCTTGTATATTCATACTTTCTAATTCAACGTGCAACATGGTGAGAAAGGCAGTGGTCAGTGGGGCTCGCCCTACTGTTTAACGCTGTACGATGATGATGCTGGTGATGCATGAGTTTTGTCCAGGATTTGAAATCTTGCACCGCCCTCGATCACTCTCCTATCTGGCCGCATCTCCTCGCTGAAATATTGTACTAGTATCATGTATGAAAAGAGAAGTGAAGAAAAAACATTCTGATAAACATTTCGACTCAGTTCTTTGCTAGCGCAAGGCGGGTGTCTTCCATCGTTCAAATTCGAGTACGTACCGGGGTTTCGCCGGAACTGACTACACGGCAACCTGATGGGTTCTCGAGGTGTAAGAAAATAAATGGCGTTCACAACTATTGTATGCTATGACCAATCACGTAATGCGCGAATGGCCTACGATTAACGCAAATATGCAACGCATCGATGAAGTACCCACTAGCAAACGATCGTTTGAGTGAAGCGCTCGAACACTTCACGCGCAGACGGTACGGTCGTCCACTCACGCGACTGATGTAAGCGCAACTATCCCCGTAATTTCAACGTGCATGTTCTTTCATTTACAGATGTGTAATTGTTCTAGCATATGTATAGGATACTACGAAGCAGTAATAAATAAGCAGTGACAAGGGTGCACACAAAATGCGCGAATTTTTTAAGTAGTTCATGGGTTCGAGACCTGAGCGGCAAACGTTGCCGGCCAGCTGAAAAGATTATTGGACAACAAGAGGTGCAAAGACGTTCTCAAAAAATGGAATAATCCACTGGTTAACAAACGGAACTACAAAATTGGTCCTAGTAACGAATTAAAGAATGAGTGTTATCAATTGCTGGAGCATCGTAAGTGATAAATATTGCCTCGCACTACAAGTCTCCCAAAACGTCCACAACAGAACAGATTGCGGACGTGCAATTAAGTCTAACGAAGCGGGTTCAGTGATAAAAAACGGCACATTTACCCTGTAGAAGCAAATGATAACAAGACCTGCAAAGAACACATGACCATAAGAGGTTGGATCAGGTCAAGTCACAGGACCTGCGACTTTGGCCCAACTAATAACTCCAAGTTCTTGCATCAACGAGCTTCAGATGAATCCCGCTGCGCTGCGCTGGAGCGAACGGTCCTAGCTTATTGATACAATGCACGAGACGCTCTCGAGGCGGCAGAAATACATTGCGGGCCGGGATTAAAAGGTTCGTATACGTATACTCCCAGGCCCACTATCTGCTCCACCCTCTGGATTTTGGTGGCCGGGCATTTCTGTATCCCTCGACCCACCTTGCGTGGTGGCTGCTAACAGATACTTGCGCTTTCCTGCATTCAGAGGTAGGTGATACTTGTTCGTTCACTCATGAATTTTCAGTCAAACTGTGGCCTTAACCGTCTCAATATCAACGAGTTCAGTTCAAATCAGCTTGCACATGACTTTGTGCAGTTAGAGCCAACCGTGTGTCCAGACAGTCGTGTTGTCGCCGCGCTTCCATATCTCCCAACACTCCGTGATGGTTTTCTTTTCTAAAAAACAAGAATTTTGTGCAGTATCAGCCTTGGCAGAGAAAAGTGGAAACAATGAATAAATTTTATCCGACCCTGAAACCAGCTACCGCAAATCGACGTGTCAAGATATTATCATCGGTTGTATCTTGTATAATCTAGATTATACAAGATACAACTTAATGATGGATTATAGCTATAATCCATCATTGTTTCTGCATTCCCACTTCAGAGACTACACTCCCGTTATTACTCAAGTAAAGCGCCCATTACCACTCTTTGATCCTGCTATTCGAAACCCCTAATGTCACTGTCATATTCACAACGATTTACTTGACCAATAAGATGGATCCTTCTATTGTCCGGTCCAAGTGCTTTTGATGATCCGAACACACCAGATGCACCTTCTCGATGGAATCACTGGTTCCGCACTCTGAACATTTATCTGAAAGCCATATAAAACGCCAATTTTGATAAACTCAACACTCTCATACATTTAGTGCATTCATCCGTTTACGGTTACATCGTGGGATGTACCGAGTACGGGTCCGCCATCGATATATATATATATATATATATATATATATATATAGTATTGCTCGGTGAATGCAAAACCCAACGAGGTCTGTCACGTAACTAGACGTTGTTCTATGATAACTCAAAGAAACCTGCTCCATTTTCACTGATAACTTGCGTAACCACAAATGCTAACTGCGTACCGGCAGAAAACAAGACTGTGCCGTGTACTAGCAGCAACTGTTTACACTTAACTTCAGGGGATGAGATCGTCTGCGTTGTTGCGTCTAAGTCAGGCCACAGTAAAAACCTTGTCCCAAGGTTTACGTCACCCAGTTATCCTCCCCACCAAGGAAAAATCGTCCAATCTGTTTTCAGCATAAATATAACAGGTAAGTCACTTAAAACTCAGCAAGTAACTTGTACTTCAAAATAACCTCGGCAGATCAATTTCGCGTTTTTCGAAACTCGCGTTCCAGGATTTCAGGACTCCGCGCCAATTCAAATATCTCCAGGTCGA
>MSTRG.14650.1
GCAGAACGACAGCGATTGATGGTTTTTGTACTTGTATTGATTGCCCTGTATGAAGTACAGGAGAAGGGAGGCTGATCTAGCTAATCACCAGAGCTGATGAGCTGGGGCGCGCCTTGCCGTTTTGACGTAGTGTGACGAAGGTTCTTCTTCTTTTTTAAGGTGTTCTTATTTTCACACCGGTGGACTTAAACAAAGCGCGCCTAAGCTCTAAGCTCGCAATTGTATTTTATTGAATTCGGTGTCTGCGAAGCCGCTACATCAGTCCCCCTCCAGAAGGACGACCGAGTAGGAGAACTTCGACCTAAGAGAGCGTCGTGAGTTGAGCCAAAAACCAGCTGAATAGTTCCAGCTGGAAAAGGTTTGTGCTCAGCACCTCTAAGGTGATCTAAGGACCTCTGGGCCATATATAGCCGCAGAGAAGGTTACTCACGCGTGAACTGGTGGGGTATCCTCTCCCCGTGCTCTCTATCTAGAAACCTTAAGTGGGGACAGGGACGTGCCAAACCATGTACAAGGCACGTAGGCAACAACAACAACAACAAAAAATGGTAATGTTCATATAGTGACACATGTCCATTGTTAGTGGTGTGCCAGATCCTTCCTAGGTAAACAACGACTGACCCTAGAAGAGATAAGAAAAACTGGATACAGTGTGCAATCAAAAGGGGAAATCTATGTAAGAACAATAAAGTCAACGAATCGTGCAGGGAAACGAACATGCCTACCAGACCTGGTGGAACGTAATGGGGGGTCGACCTGTGACTCACGCGTGCTGGAGCTAGATGTTGTTTGGGTCGGGCAAACGTCTGTGTTTTCACCATCGACGGGCAACGGCGTAGGCTGGGTTTCCGAGTCGGCGAACGCTGGCTTAAGGCGGTCGATGCTGACGGTTTCTTGCCGACCATTGAGATCGATGATGAACGTTTTTTCTAAACGCCGAATGACTTTGTGCGGGCCAGAATAAGCTGGAGTCAACGGGCGGCGGCTCGGCGTACGCAGAAAAACGTGCGTGCACGTATGTAGGTGACTGGGAATAAACGACGGCCGATC
>MSTRG.8016.1
GTTTGCGGCGACGGACAAAAGTTCCTGGCTGGATAGGTGCAGCTGTTTTACTGTATTTTGATATTTCTTTCGACGTTCAAGTCGATCTGAACTGGTTACTTCCGGAAACGTATGAGCACCATTCAACTTCGTCCGAATGGGACGTCCGAACATGAGTTCTGCGGGTGTCTGGTTGGTAGGTCAATGGTGCGCGTTTCGATAAGTGAATAGAGCTTCTAGCACGGC
>MSTRG.9549.1
GTCGTATCAACCTTGTACAAACAAAGGGGAAACTGGAAGAAGGTGAAGAAACCACCAATCTGGAAGACGGGGCAACAATTCAAGAGGACTGATTCGTAATGTGTTCATATTTGTATTTTTACATTAATGACAGTGTGCCACATATTTCAGATAAATCCTTACATTACTGAAGTTCGTCTTTTCGCCCTTGGCTGACTGTTACAAAATTTGGTGCCGCGACCCGGGATCGAAGATGCCGAAAAAGCTAGCTGAATCGGATAATCGAGAAGAGGGGACAGCTCGCTCGCCACCCAAGGACCAGCTTGGGAGTCCATCTGTCCAAGAACTTTCCCGTGCGTTGACGGAGTGCAGAATAATCAGAACTCAGCAGATTCCTACCCCGGGAGCGCCTGAGAAATTTCACCTGAATGGAAACTATAATCGATGGGAGAGCCAAGTGCGGCGATACCTCCGATGGTTCGCTGAAGAGAGACAAGAAGATATTGTCATGGGGCTGCTAGATGGAGAGGCTTATGACATCGTCAATGAAGCAGACGTTTTTACCAGTGGTGACCTGGATTCTGCTTTCAAACAGATTCGGAGACTCTTGGACGCCCCCGGGCACCCTTCACAATATCGGCAGGAGTTCCACGGGAGGGGGCAACGAGCGGATGAAGACGTACGATCCTTCGGTCGCGTGCTGAAATGGCTGAGTCAGCGGGCTTATCCCGACGAGACCAAGGAAGAGCGGGAACGCCGGGTGCTAGAACAGTTAATTGACGGCGTCTCGAACCCAGCCGTGAAGCGGACTCTGTTGCGAGGGAAGTTCGAGAATCTGGCACAGGCTTTGTCTGCAGGGGAAGCAGAGGAGCGCGTAGAACGGGCAGTCGCGGGGGTACCAGCTGGAGACGAGTGCTGCGTTTTACGTGAGTGGCAACCGAGGTCCCAACATCCAGGCCGTAATCACTCTAATTGGAGACGAAGCTGGTATCGAGGGAAGCACGCTGGAACACGTCGACTGTCTTATAACAAGACCCCAGGCTTCAGCGTCAACCGGTGGGGTGCGGGTCCCCACAACAGCTCTCCCGGTACTTCGTACTCACAGCCAGTCGAAAGCAGTCTACCCTTGTTCGGAACGAGGACACAAGCTCGGAAGCAAGTTGGTCGTATCAACCTTGTACAAACAAAGGGGAAACTGGAAGAAGGTGAAGAAACCACCAATCTGGAAGACGGGGCAACAATTCAAGAGGACTGATTCGTAATGTGTTCATATTTGTATTTTTACATTAATGACAGTGTGCCACATATTTCAGATAAATCCTTACATTACTGAAGTTCGTCTTTTCGCCCTTGGCTGACTGTTACAAAATTTGGTGCCGCGACCCGGGATCGAAGATGCCGAAAAAGCTAGCTGAATCGGATAATCGAGAAGAGGGGACAGCTCGCTCGCCACCCAAGGACCAGCTTGGGAGTCCATCTGTCCAAGAACTTTCCCGTGCGTTGACGGAGTGCAGAATAATCAGAACTCAGCAGATTCCTACCCCGGGAGCGCCTGAGAAATTTCACCTGAATGGAAACTATAATCGATGGGAGAGCCAAGTGCGGCGATACCTCCGATGGTTCGCTGAAGAGAGACAAGAAGATATTGTCATGGGGCTGCTAGATGGAGAGGCTTATGACATCGTCAATGAAGCAGACGTTTTTACCAGTGGTGACCTGGATTCTGCTTTCAAACAGATTCGGAGACTCTTGGACGCCCCCGGGCACCCTTCACAATATCGGCAGGAGTTCCACGGGAGGGGGCAACGAGCGGATGAAGACGTACGATCCTTCGGTCGCGTGCTGAAATGGCTGAGTCAGCGGGCTTATCCCGACGAGACCAAGGAAGAGCGGGAACGCCGGGTGCTAGAACAGTTAATTGACGGCGTCTCGAACCCAGCCGTGAAGCGGACTCTGTTGCGAGGGAAGTTCGAGAATCTGGCACAGGCTTTGTCTGCAGGGGAAGCAGAGGAGCGCGTAGAACGGGCAGTCGCGGGGGTACCAGCTGGAGACGAGTGCTGCGTTTTACGTGAGTGGCAACCGAGGTCCCAACATCCAGGCCGTAATCACTCTAATTGGAGACGAAGCTGGTATCGAGGGAAGCACGCTGGAACACGTCGACTGTCTTATAACAAGACCCCAGGCTTCAGCGTCAACCGGTGGGGTGCGGGTCCCCACAACAGCTCTCCCGGTACTTCGTACTCACAGCCAGTCGAAAGCAGTCTACCCTTGTTCGGAACGAGGACACAAGCTCGGAAGCAAGTTGGTCGTATCAACCTTGTACAAACAAAGGGGAAACTGGAAGAAGGTGAAGAAACCACCAATCTGGAAGACGGGGCAACAATTCAAGAGGACTGATTCGTAATGTGTTCATATTTGTATTTTTACATTAATGACAGTGTGCCACATATTTCAGATAAATCCTTACATTACTGAAGTTCGTCTTTTCGCCCTTGGCTGACTGTTACACT
>MSTRG.1186.1
CCAGGTTAGAAGCGGAGTATTAGATACGCGAAACAGGCGATGAAACTGAACACTTAATCTCACCCAGTTTGGTGGTTGGGACGTTTTACATACTTACCGGGATAGGATTCCCTGGCGCGCAACGCTTACTGAGGCTGGTAGTGGTTAGATGATTTAGGGTTGTCAGTCTATGGCATGGAAGAGCGGTATAAACCAACCAGTGGACTTTTCCATACAAGGCGTGGCAGGTTTTCTGGACAGGATTCAAGAGATATACCAACTCAGGGGTCAGATACATT
>MSTRG.7185.1
CCACATTCGCAACTTGGCCTCAAGCGCACGTCATGGTCAAGCGAAAGTGGCCCGTGCGGTTCAGATGAGTGTGGAAGGACGTAAAATGTCTCTGTGATTAATTTCGTGCATTGGCTGACTCACTGACTAAGCACACATATACATCCGCTTTGTACAGTACAGTTTTACCATATCTCATACTGCGCACAAGAGTAAACGACCACTGCTTGAGCAACAGTGTGAGTGAGCGATGAGAGCGGAAGAACCATCTGCATCATCCCTGCCGTTGATGATAGGTGGCGGATCAACATCCAGTCCTTTCTGGAAGTGGGTGCTTCAACTGTATTGTACAGTATCGATCTTCACAATGTGATTGGCTATCTATCTATCCCCTATTTGTTTATGTGGCTAATTCTCCTCCTCCATCCATACCAGTTCGGGTCAAAGTGAATCAAATTCAACATTTTATTATTTCATCACGTCCTTTCTGCACGATCCGTTGTTGTTGTTGTTGTTGATGATGATGTCCTACTACAAATGCGCATTTTCTTTGCACGT
>MSTRG.14927.1
ATCTCTAGTTTATTCATCAACAAAGGAACAGTTTGATAGATTTAAGATGGCCATAGCTGGTCGATGTATTGCTGCGAAGCACTATCTCGATCGGGCTTGGTTACCGTTTGAGAATATGTGGGCAGGTTACGCCGTTAAATCCGTCGTCAATCTGGGCGTGTTGACTACTAATCGGGTTGAGATAGAAAATAGGTATTTGAAACTGGGATTATCTAAGAGATCGTCGTTGGTTGATGTGTTCGCTCGTATTATAAAGCGGACGGAAAATTTGGGCGAGGGCAGGCGCCGTCGACTGGGGAAGCTGTTGGCGGGTTTTTTTCAGGCTAGTGAGGGA
>MSTRG.17971.1
GGTTGCATACCAACGAAAATACATGATTGAGAATTCTCACTGAAGTAAGTCCAAGGCAACGAGTGATAAAGACAAAATGGAGGAAAACGAAGTGAGCGTTTATTGGAAATATATCATTGGTACATGGAAAAGTAAACGACTGACAAAAGAATGGAATGATTCATGTACACAAAGTGTTCTATCAAGATGGCATCAATCGATCGTTCACAGATATGTAAAAGAACATGTCCAAATCACCCAATCAAAATTACCACGATCGACAACGAACCATACATCGACCTCGCACACACACACGGAAACATACGCGACCACGACCACGACCACGACCATAAGCTCGAGCCGGACTGATCACTGATTCATTCCCCATCACACCAACATCCACATCCGAATGCCTCAAATCTGTCACATTCTCAATCACTTTCGAATTCTCATTCGAAATGTCACGCGAATCCAAATCGATCAAATCATCGAAACGTCCAACTTGAACTCGCACAATCTTGTCTGAGTCAGCCACATTGGTCTCGCTCACCAGTCTTCTCTTCGTTTGATTCTCAGATTGGGAGTTTGAATGGGTTGATATTTCGGGGATGGGTTGTTCGACAATCGTGAAGCCATCGTTTCCAATCAGGATTGTGAATAGGAGAGAGATGGTGAGAACTGTGTTGGTGAGCATTTTAGTTTGCCTCGTTTGTGCTTTCGAATTCACCCACATTTGAAACTGTCTGATCTGGTTCGTTTTGTGATTCAATTTATACAAATCTGTTCGAATCAGATGTGCTTCAGATTGGTTGATATAATTTAGGTGAGAGAATTTGTGTTTTGATTTTGATATAATTATGGACGAGTGTTTGTGTGTGATTTGTTATGATAGCGTTTTAATCGTATTAGTCGGAATAGTGTTTGCATGAACAATGTGTTATCAGTCGGTCTGTATGTGGT
>MSTRG.7416.1
CGTCATCATAAATATTCTGAAAACTCGCGTCCCCACCAAAAGAGTCACAGCTTTTGCGTGAAGAGTACACGGTGCTGATGTAGTCAAACTGGAGATAGTACAGCGGGTTAGTACCTGTTTCGACGCTGGACGTACCCTAACTTTAAAAGGACCACTGATATCTACTTAGTTACTTGCCACTGCCTACCGGCATTTTTGCATTAACTTAATCT
>MSTRG.5047.1
TCACAGACGATTTATACAAACGTGTGAAACCCACGGAAGGTCCAACTCCACGACTCTACGGACTTCCTAAGGTTCACAAACTGCAGGTGCCACTACGACCAATCGTCGCGTCCACTACAGCCCCTAACTACCAACTAACCAAATACCTTTTCAGCCTCCTGCGTCCGACTCTGACAGAGGACAGCTACGACACAAAAAGCTCCATTGCTTTTCTGAAACAAATAAGAAACTTCAGAATGAAAACAGATGGACCAATGGTTTCGTGTGATGTGAC
>MSTRG.16942.1
GCAGACCTCAGCCGCCCAGTCGATGTGCGGGAGATTGAAGTCAACCACTATGGGGGTCTTTTGTGCGTCCTTAACTAGTTCAGTCAAAGTCCGCAGCAAAATAAAGTCCTGTTCGTGGTTAGTGCTTGGTGCCCTGTGGACACAGACGACGTTAACCCTTCTGCCTGGAAGGATGATCGTAACGACTCATAGCTGGATATTGCGAG
>MSTRG.9402.1
AGAAATCGCTTTCTGTTCACTTTTACTGATGGATTTTCACGATTCCTATTCGCATATTCTTGTTCTGACATGTCTACTTCGATGGTCATTAGACGCTTAACTAACTTGTTCTCTATTTTCGGAATGCCCGGTTTCATACACTTCGACCGTGGATCTTTGTTTATGTCCAAGGAACCTCAAACATCCCTCAACAGCCGAGGTATCGCAACCAGCCACACAACGGCCTATAATCTGAAGTTTAACGGCCAT
>MSTRG.18775.1
GATAGCGTTGTCACTTTCCGCTGAATCAGAATGACTGCTTAATGTGCGTTTGTACAGTTAGACCGTGTATTCCGTGCGTTGGCTATTAGGGCGTTCTCTCCTTTTTCCATCCCTGTGGGTCTACACACTGTCCACCTTTGGTATTCATTCTTCCTATTTATACGTGCAACATGATGAGAAAGGCAATGGTCAGTGGGTTTTGTCCTGTTGTTTAACGTTGCACAGTGATGATGCTGATGATGTGTATCAAAAAAATCTATTTTTCATTATAAAGTCCCTGTACTTGAATGGCCGAAGCCGAATTCAGACTTACGGTGAT
>MSTRG.10264.1
CTGACGTTCGCCGTGCTTCGTCCCGGACGGCATTGACCAATCAGAGTGTATCACGTGTTGCGCGACCTTGCACGACGTGGTCCGATTGTACCGTTGTCTGACATTTCCGATTACATGCACGACTGACTCACGCACTGGCAGACTCGGCTGCGTTTTCACGTGCTTGCCTGTACTTGTGCCTGCCGTACGTTTGTACCGAATATACGTTTACCTCTACAAGCGTGCCCTTCTCCTGCCTACTGAATTCGGAACACAACATTTGGCGTCGCGGGCATCGGCCAATTTTAATGGATTTATAAATACAGTTGACATGGAAATTAAGGGTGATTTACCGTTTTCGGCGATTCAGCGAAATCATTTGTCGGATCTACGCAAGCATGCTCTTGCACTGTGGCCACAAGTCTATCTGCAGATATGGATTCAGACTGTCCCGGAAGGACAGGAATTCCACCGACAAGAAGACTGGAGGCAGGATGGTCACAAATGTCAACTCCACTTGGTGTGGCATACTCAACGAACGGAGTTCAGTCCCATCCTAAGTCTTCTCGCTGTAGAAGCACCATCATAACAAACCTATACGTATCTCCGTTTTACACAAAGAACACTGTTTCACCTTTCTGTGACTCTTTGTTACCCGTTCTTGTTTTTTTGTTAGATGACAGTTTGCATATCATAGTAAATGATTTCAATCTTGCTTCATCTCAACCCCTCGCTGCGTTTGATCAAATTGGTCTTTATGTTTCTCTAACTAGAGACAATTTTGTTTGAGACATGATTATTACCAATCATCTTGAATTATTCTCCCTTAAGTTATATGCATCTGTCTTAAATAGTGACTATCGTCTGCTTCTGTTGAGGCCCAAGATATATTTCCGGTAAACCAGCCAAATCAAAATCCGTCTCCGAATTTTTCTCGCGAAAACATTCTTCTACAGAAATCCCTTTCTAATGCATCGTTCTGGTTTTCCTTCGAATCGTCGCTAAGTAGCAATGCCAGACTTTTCGTAGAGACGATCAATTTAATTTACGATGTGTGCTGCTTCTTAGAAACCATCTTTCTCTGTAACCTTAGTGCCGTTTCTCTGATGTTGAAATCTTTAAGAAAAAGGAAAGAATATTTCTACAAAGCCCGGGACAATTCGAAAGATATATTTCTCCTTTAATAAAACAAATCAAACACATTGACTCATGTTATGCTAGTCGACTCCTATGTCATCACAACAGTAACGGACTATGACAAGTCATTCGGCTTCTGTGTGGAAAGCAAGCGAAACAGGTGAAAATTGCTGCCTACGTTGACAGTATTAACTGTGCATTCATCCACCTACCAAATGACTCTCCGATTTCATTCATTCAAGCAGACGGTGTGCCCATAACTCCGTTCTCTACAGAAAAAGTACTTAAACTTCTTCGTACTACCAATATAACATCAGGTATGGTCTTCATGGCCTATGGTCATCAATTTTGAGACAAGGAGCTATTGCTTCGATCAATATATTTACTTCTCTTAGGCAAATCTTTTGTGCTTGTTTTTTATTCCCGACTGGTGGAGACCAGTCGCCATTGTTCCTATACCCAAACCTTGTAATTCTGCTGTCATAGTTGAAAGCTTTCGTCCCATTACTTGATCTTTATCTGGTCTTACACTTACAGAAGGGGGCCATTCTCAAACGTTTGAGTTCTTCTATAAGCTCTCCAGACGACCGCTCACAATTTTCCTATAAACTGAACAGATCCACTGGGGATGCTAGCGCTTTCTTAGTTCATCATAGAACTAAATCCTTGGATGCACTATTCATCCGCTTTTGGTTCTATTCAGCTATCTCTCCTTCGTCGTAAACTGGAAGATTTTGGCTGTCCCACATCTTTACTAGCTTGGTTGTCTCATCATTTTATTACCAAAACCCAGTGAACACGACTAGGTTTTGAAACATCCAAACCTTTTGTGAGTGATTCAGGAGTACATCAATGAGCTGTCCATTTCCCTTATTTGTTTCTCACGTGTATTAGTGACCTTTTACCTAGTTCTGTACATCTATATGAATATGCCGATGACGTGGCTCTTTGTCAGGCAGTTTCTGTAACCCGGGATCTCGAAAACTTTTCCAGCAATTTATCTCATGTTTATGATTTCTCTGTTCCGTCTGGTTTAACTTCAAATTTGTCCAAATGCTTCGAATGCGTATTTAAACTTGCTCGATCGGTT
>MSTRG.17424.1
TGAACTTCTATCGTCGTTCTATTGCCCCTCGTGCTTCGATTCTCTCACTTTTGACCAATTTCCTCAAATCCAACTCGAAGGTTGTTCACTCCCGAAGCCGAAGCGGCATTGAGTACCTCTAGACAGGCTCCCTTTGACGCTTGTGTGCTACACCGTCTCAGTTCATACTCCAACGTCTAGCTTACAGATGCGTCCACTACGGTTATCGGCGCAGTTCTCCATCAGAATATTCATGATGAACTTCAACCGTTATCCTTTTTTCCCAGAAACTCCGGCCGAAACAAACTCGTTGTAACACTTTCT
>MSTRG.12623.1
GTACCATCCCCCATCTGCGCCAACTTTGCCCCCGAGAAACCCTCAAAAATTTCGGCAGCGCCAGCAATCTGTTATGAGAAGCAGTGGACCGTTTCCACGTGGGTGATCTTCCGTGTTCTTTCAACGACCCAAATGCTGCTATTCTATACACGACCGAAATGACAGCCACTCTAAAGGCAGGAAGGCTCATCCCCAAAACATGGGCTTCAAACAGCCCTGAGGTTCTCAGCTTT
>MSTRG.11380.1
GGTAACAACTAGTGTTTTCACCTATCGGCCAAAGTGAGTCAACCACAATGTTAGCCATTGGATCTTAAACGACCGCTGAAGGTTCTAAGATGACAGGAAAGCCTGTAGTATGCTAGCTGCAGCGTTGTCATCACTTGTGAAACAACGTGTGGTCTGCTGTGCGGTCCTCGCCTGCTGGATACCTCATACTATTGTTGCTACACAGTTAAATTTGCATATATGCGCTTCCCTAATTTACGGTTTTCAGTAAATTCTCGAGCGATAAAGTAAGTTCAGTCCGAAATGTTTCTCTTGATTGGCCTTCGACTTTTGCCCGGTCACGACAGCTCTCCAACTTATAATCCTTCGACTTTCCCAAACGGTTGCTTGCCGTAATATTTGACTATTTCACGGAAAGTATGCATTGCATCAAGTTAGACATGCACTCTTTGAAACCCTTGATCAACAATTCGGCAATGCTCCTATCTGCTCTTTCCCTATACACACTCCTCACTTACATTTGTAATCTATCTGTCCGCCATTTATCCTACTTATGTCATAGATTACACACAATATTGTTCTGTGTAAAGCCATCACCAGTTCTTCTGAGTTCAATTCATTCCGAGGAAATCTGTCAAACTTTGATCACCTTTGCATTCATTCCGGTCCCATTTTGAATTCATCCAAATGTTCGGTGTAACTCTTGACTCACTCATGATCAACTATCCTCATAGACCATGTAACCATTACTAATAGCCCTATAGATTGGACTCTTATCAACATCCTGGAATTACCATAAGTAGGTACCCCGATTATCTCCATATGCTGTTTTATTTTGGGAAAGCGCGTTGTTTGCCCCTTCAAATTCGTGAGCTTAGGTAAGTCCAGACCTGAAAACCAAGCCTGTCCGCCTACGTCTATCGTTATTCTCGCCCAAGCTTAATTTTTTTGTTCTATAATATTATCTGAACTTTCGAAATAAAACTTCGAAATTATACAGCAC
>MSTRG.12286.1
GCCGTACATTGCCAGAAATGACGCTAAATAACACTGAAGGCAAATGCATCAACACATACATATATTTGTCAGTGAAACAGCATAATAACGCTGAAGTCCATGCGAAGATTTTCCCACTTTATTATCCGTTACCACAGGTTATCCTTCCTCCGAACCGTAGCCGGCTGGAAATTGACTCTCCACTTCTCGAGAACCTTCCAGTTGCGCCTTCTTATTTCTGAATAGTACATGTTATTGGCCATGAATCTAAACTTACCTTTTTATGGACTGCTGTTTCGCCCACACCCACCAGTTCACTTTCACGAAATTGGCCTCATGTCCCCTTGATTCAAAGCTCATTCCGTTTCTCAAACTCCGGTAAATCCGTCATTCAGGGTCTTCATGGATCGCTATCCACTTCGCATGCATCGATTTTCCCCCCTCTTCTTCTTGTTAAAAATTTACTCCATCTGCAGAACCTTAGTTGGCCTCCGGTTTCCTTGGCTTGCATCATTCTTGTTCATAATGCCTCCTTAGCACTGCGTTAACGATTTCTTCGACATCTCCACCGCGCACCACTGCCTAGCCCGGATTCGAAACTGGTTCAAAACTGCCGCGCAAACCATTATCAAAATGATCCATTCAAACTGTTGCTGTCTATGTTTTTCCATTTCTGATACTCTCGACTTTCATACTTAGAATTTTGTGAATATTTCACCATATTGAGTAACATGTTAC
>MSTRG.14118.1
GAAAGACTTGTGTGATAATGATCGACTGGATCGTCCAATCGATTCTTAAAGGTTGTCAAACTTAATCTTAGCCAAAAGGTCAAAGATAGTACACTAATCCCCATTTCGTCCTAAAGTTTTGGCTATCCTAGCAATACTGACAGCTTTTGCTCCTCAGTAGAAACTAGTAGCAGTTTTGTTCCGGGATCGGTTTGAACAAGGCAGTGAAAAGATTTGGACGGATTATGTCAAGTGAACTCACTTGTTTTATGCAACTTATTTGAGAACCAAAAACATAAATGAATCTGCGATTTGGTACGAACATTATTCTTTAAACAATGCCACAACTTAGATCCCGTGAGGCTGAACTGAGCAAAAGTGTGAAGCCTGCGGAAAGTAC
>MSTRG.18882.1
CGCAAACTTAGTCTCACTAGCTGCACGCACGATACGGACAGAACACGGTTACGGACAGTAGAACAAATTCCAATCGAATAACCGTATTTATCAATAACTCGTGGTTCTAAATAATACAATAAGCATAAATATACAGCCAAAAAGACTTATAGCCAGGTGAGAAACCAAGAACAATGGGCAGTATTTTTCCGAAAATCGGGACAGCGCAGTAAAAATAAAAACGGTCCACTTAGCAAAAGCTGAACGAAAC
>MSTRG.3558.1
GGCGACGAACGTTTGCAACATGACTGCGACTTTGAGCATATGACTAATACATGAGACGTGACACCCTCTACTAACATATCTTCGTGGATGTGTTGCCAGCGGTCCAATACACTCACTAAAACAAGTTATACTTGACTGTCACTACCGGATTCAGTTTTGACTAATTCTAACCTTGAATGAAATGAAACGGTTTCAATGGTTGTTTCCAAGTAGAACCCAGGGACAAACAGTC
>MSTRG.16521.1
GGCCGCTCAAATGAGGTTTTCGTCACTCGTCTGCTCTAATTAGCATATAGTGCATCGTTTCCTTCGGAAACTTTGTATGCCACATCGTGCCGTGCGTTTGGTCATTCTGACCAGGTATGGTTTCGTTAGAAAATGCAAAAGTGGAAATAGGCGGAAAATTAAGGGACGACTTACACTGTTGTCGAGCCGTATATTAAGAAAAAAACTCGGCACATTTCACCCTTTTTGTCACACAGTCTACAGATGCATGCGATTTGTTGTGAAGGTCAG
>MSTRG.16210.1
TGACATTCAGAATAGATATACGCTGTGTCTCCGAAACATGCATACAAGACCCCACTCCTGTGATCACTCATCACACCTCAGACGTAACCTCAGTCTCTCGCTTCACTCTTCGCGTGTCGGGTGATTCGATGTCTAGAGCTGGCGTTGGGATTGCTTTGAGCATGAAAGCTGAACGTGCATTGGTAGACCGGCCGGTAGTAGTAGTCGTTTGTGTGTAGTTCGTTTGAACGGTTCTGGTTGTGTTAAAAACAACAAACTGAAGCATTGATGCTTGTTCGTCGTGTCTGTTTATGTGCCGACTGACTGCAGTTCCTCTAGGACCAAGAACGAATTCTACCAGGATTTGTCTGAGTTGCCTCAAAGTGTGCGTTCAACAGACGTGATGATTATTGCT
>MSTRG.18915.1
ATTGAATTGGTTAGAAGGAAAAAGACGACCCCAGGAGTGTGTATTTTTAATGAACATTTTATTTCAACATATTGGTTTGAATGCATTGTAATGCTTTTTAATACCAAGTTACACATCGTTCTACCTCATGCGCCGTTAGGTGTGTAAAACAATTATTTGTTATTTGAAGGATAAAAGTGAGAAAGGGAAAACGTGATTTTGATTAGCGAAGTATATCACGTGGCATAAACCGCTCAGAACAAAACAGTTTCTTTCGCATTCAAGGCTTCGCCTATCGCACCTTTCGGATCAGTTTCCCCTTCACTTATTCTTCTTCTTAGGTTGCTGCTCCGTCTACCTAACTGCAACAGTTTGCCCCACAAGAGTGGGCGTAACTGTCATAAAACCAACCGGCGCTCTTAATCTATACCACCTCAACGGCTGGTTACGGTTAGCACTTCATGGGCCTGACTATTGGGGATTAAAAAGTACTTTATCACGAATATAACCAAAACTAAATTACAGCACACAACTCAGCTGATGCACCAGCAAAGCTAGCGCACCACAGCGCGATAAGAATGGAACCGGTCC
>MSTRG.11332.1
TGGGAAAGCTTCTAGGAATTGGGACATTATACGTACATGAATCCGCAGAACTTGTGAAACTACTGACAAGGCGTATTCCGTACGCAGACAGAGGACGATTTGAAGACGAGTTTGACATTTTCCTATCAAAGAACACAACAGAAGTTTCGATTCTTTTCTGCAAGGATATGCCCGTGATGAACTTGAAGCAAAAAGGAACAACTTGATATTCTGTCAAATATT
>MSTRG.1080.1
ACAGAATGTATTGATGGGCACACTGATGAGGCCCAATTCATCAAGCCAATCGGATCCAAAAAAGTTCATGTCAGCTGGAGCATTGTAACGTGTTGATTGATTTCCCCATTAAAGTGACAGAACAGTGGAGCTGACCGGAGAGTTTGAGTACGCTATTACAAGCCCTAGTTGCAGTCAACGAGGTTGGTTGGATATCCAGGCGTCCAGTAGAGTTCCAAGTCTTTTGAGATAATGGAAATGTCTGATGCCGTGTCCAACTAACCGACCAGATGGT
>MSTRG.10550.1
CTCGTCGTGTTGTGACTTTCTGAATTTCTGCTGAGTCTCTGCGCCTTCTTCATGTACACCAGTCCATCCCGGCTGGTAGTGAGCATAATGCAGCACGGCTCACAACGAGACATGAACTCAACTCAATTCGGCGTAGGTATCGCGAAATCTGGTCTCAAACAGCATCAGAGATGTCACATGCTGCTGTTGGGGGAAATTCGCGCGAGCTGTTACATCTCATCCGAGTCACCGGTAGGAAGATATTAGGTTTGAGCGAAACGACCTGTGAAGCTGACGGTTCGCCCACCCACAGTCTGCAGCGACGTCTTGTACGCTGGGCGAAGCACTTAGAAGTACATTTTAGCTGAC
>MSTRG.8910.5
TAGCTATCATTGCACAAAATGAGACGACACCGCCGTAAGCAAGTGTCACTTCCTGGGTGCTCGAGAACTACCATCTGGCGACGTCAAAAGGCTTCATTCAGAGCCGCTTATGCCACAATGGAATCTTTGAAGGCCTCGGATATTGACAATTGGTTAAACGCTGTAAATGATGATTTGGTGAGGATGTCATCATCCGGGGCAATAAATGCGGACTGCGATGGTCATCCGCCACCGGTCAACTCAAAGGCATATAAAGTGAAGGTCCATAAAGCCGCCGATGACTATGAACAGGCTGTGAAGTTGCAGCGAATACTAGAGGATACTTCCGACTTACCATCCACGGATGCGATGTAACAAACGAATACTGAAAATCCTTCTAAATGTTCAACGTGCTTTGTGAATTTGACTATATTTAACATTATCTTGGAAAGCTCGCTCATAC
>MSTRG.7405.10
TGGCCATTGGCGGTTTCAGTTTCACTTCGGGGACAATGTCGCGCGTCTACGTTGGTCATCTTCCTCCTCGCTGCAACGAGCGGGATATTGAGAGGTTTTTCAAGGGATTCGGACGACTGCGAGACATTGTTCTTAAGAACGGCTATGGATTTGTCGAGTTTGAAAACAAAAAGGACGCGGAGGATGCTGTTTACGAACGTCACGGTCGTGAATTGCACGGGGAGCGCATCATAGTGGAGCATGCTCGATTGCCTCCAGGATCTCGCGGAGGTAGTCGACGATCAGGTGGTCGTGATCGGAGGTATGCTCCCCCAACGAGGACCGAATACAGAGTTGTGGTTGAAAATCTCTCATCGCGTGTCAGCTGGCAGGTGAGCCCCGTTTCCATTGGTTGCGATGTGGCCGTACTCGAGACTAATCGTTTGTCATCCCGAATCCAGTCACCAAGCGTTCGTTGGTTTCGGTTGGCGTAGCACGCGTAGGAGTGGTCGCTTGCCATGTCGTGGTGGTCCCCCCTGAGTCATTTTGGTCGCGCCGTTCAACGGTCGTTCGGCTCAGGTGCTGGTCGGTATCGGGTTCGGTTTTGTCGCCAGTTCAAAATAACGCGAGGATTTGAAAGACCTGATGCGCAAGGCCGGCGACGTCACGTATGCTGACGCTCATAAATCTGCGAGAAACGACGGTATTGTGGAGTTCGCTGCGTATGAAGATATGAAAGAAGCGATTGAGAAGTTCGATGGCTATGAACTTTACGGTCGCCGCTTGAAGGTTTATGAAGATCGCCCGAACAAGCGCTCCCGTTCCGTATCGCGCCGCTCGCGCTCTGCCAGTCGTGAAAGAAAGTCGGCTCGTTCTAGGAGCCGTGATTCATACAGACGACAGAAATCTCGCTCTCCACGTCGTCGTCGTGAGAGGTCTGGTTCAAGTGAGCGAAACCGCTCTCCTTCGCGCGATCGTCGCGACTCTCATAAACGATTCCGTGAAGGGTCGATTGATGGTCGCTCTCGAAGTCCCTCGCACCGCACGGGGTCACACCACTCGAGAGACCGGTCGGCATCTCACCACACGGAGCCCCATTCGATAGGCGCTGATTCACGCTCACCAAGCCGAAACGGACGAGAAGCAAGCATGAAGGATCCGGTGTCAAGACATTCTCGTTCTCGATCGGTGACCCATTCGCGCTCTAGAAGCAGATCGAGATCCGCTGGGTCAGCAACCCCGGAGCGCTCCCGTTCACGGTCAGCGTCTCATTCCAGGTCGCGGTCCAGATCGCAGCACAGCGGTTCTGGTTCGGAGCGGCATCGGTCTGATCACGAAATGGAAAACAATCGACGTAGCGATTCCGAACAAGATGGGAATGGGAGAGATTCCGACTAGTTGCATTTGAACTATCTTAACATCGTTTGTCTATGCGTATTACAACTTTTCATCAGCTGTGTGATGTTTTGGTGCGTTGAGTTTCTCTGGAATTATGATTGACTATCATCATTATTA
>MSTRG.6964.1
CTTCACGGACGTAATTTTCCCCAGTTCAACGTCGACACCTGCGAATAACACCTTATATAAAGTCACAGAAAAAATATACTCCGCGACACCAGCGGTCAAGTCTGTTGTTGACGCTTGCTTATTCATTGTCGATGAGTACGGAAGTTGTGAATGATGTTCACCCGAAACCTCATCACTAGATGACACATTTACCGTAGGCTCGGGATATAATGAAATTCACATTATGCTGCAAATATTTAAGTACCCGTGGACGTCATCTTCGGACATCGATATCGATGGGCCCACATGGACGTTTTGCCACACTCAGTAAACGGTAGAGTACTCAACGCCCACTTACGCCGACGGTAACTTTGCCACTTGCTTGGACGGTCCATGTGAGTTAGCTATCCATTGTAAAC
>MSTRG.15476.1
GTAGGCTTTGTGTATTAATCCAGTGAAATAGTCCTGGGCATAAATTGTGTGACATTGTGATTCTGACTTCCCTTCCAAAATGTATTCGGTCGTTGTTGAGTCACATTTTACGAATGTACCTCTTCTTAAGAAAGTAGGTTATCTGTGGTTTTGTTACTTCGCACAACTTTTTATTACTTATTCATATTGAATACCGTGGAAGCCTGGTTATTTTATGCGCAGAAAACGTTCAATTTAATTGAAAGAGAAAGCCTACGGTGAGG
>MSTRG.11851.1
CCATCACGATTGCTACATCATTTCCCGTCTCTCTTCGTTCCATGGAACCTCGCCATATGGTATGCTTCGCTGGTCCCACAATATCCGGAGAATTTCGGCACCAACGTTTGCATTCTGGTTCGGCCAAATCGTTGTCGTTCCCTGCCATTGATGAACCTACGGATTTGGCTCCTGGATATCATGTTAGTTAACGGTTACCCGACGCTGGACGTTATTGGTGTGACATACCTAGATGACGATTCACACAACCCATGTCATTCGCACCGAATCTGGTTTACGCTGGACCATCATTCTATCGTTCCTGCATACCACATGTTCTGCCCGTCAGCATCCTACAGTACAGTTACATTTACGTATTTTGCACGTATTCGCGTGCACTAATACCGTTTGTATGCCTTCACCTCCCTGACATTTTTTCGAAAGCTTCCCACGCTTTCTAGCAGGGGCTGATGTAGTGACCTCCATCGTTCTGATAAAAAAGACCATTTTCCGGACATCATCTCGGATTTACTTTCTCCACGATTTTCCCTGACCTTTGTTCTCGACTGCATTGCTTTTCTTCGGTTGCATACATTTTACTGAACACGC
>MSTRG.4981.1
GCTGTTTCATGAGTGAAAATTTGTAACGTGCCACATAGGCATCTATACGGGGTCCCCAATGTTTGTCAAATGTTTCCAGCGCATCCTTCAACGATGTTTTCATGCTCAAACCCAATGCGTCCAAAAGCCTTCGTCCTTCGTCCCCCAGATGTAGTCGAAGAAGTTTCAGCTTATGTTCTTCTGAAAGCTTAATGCCAATATTAAAGACGAACGAAATCTCCACAAAATCAATGAAAGTAGACTTCCACAAATTCCAC
>MSTRG.5767.1
ACTTACTCCGAATTTTTATTTGTGCTATCATCGCCTGTATACTGGGTGTAATATACTTAATACTCTCCTTTTGAATTATGTGTTGGGCTACTAGCAACAGTATTCCTCCTCTTATTCTCCTGTTTTCACGGTTGGCTTTGTGCACACTCAATCCCTCCGGACACGCTGGGCTTAATCTGTCGCTCTCTTGCAGCCATGTTTCGGTGATAGCTATGCAGTCCAGTCCTTTCGACTCGAACGCGAGTTCCCCCATTTATTGCCGATACTGCAAGCATTACATTGCATCACGGCTATTCCTTCTTTTTCCTTGTTCCTGGGCACGATGCATTTATTTCGCACTCGGACTCTGCGCCCGAGTGCCCCGTACGTTTTTCTGCTTTATTCGGGCTTCTGATTTGCGATTTTCTAATAGCCTTACTTACCACTTCGTTCTATGGGATATTTTCCAGCACCTGATCACTTTT
>MSTRG.6219.1
AATAGTTCACACCCAGACTACACGCACAAGACCAGATAGGAATAGCAGGAATGTATTCTGTCTTATTTGGTTGACACAAACTCGTATACATACATGAAGAGATAGAAAGCTGTTGTCATATAACGTACAAATCAACCAGTAACTAACCTTGCTGATTGCTTGGGTAATGGGAATGAAGCTATCACATGCTGGGTCGTGTATGGAAGCATTTGAATCACTACAACGAAATTGACAATAAATGACTAATTTTAAATTCATTTATAATCAGATCAGGGGTGTGAAAGCTTGT
>MSTRG.9009.1
ACCGCGAGTGCTCTACCAGCTGAGCTATGAGGACACCTTGAAGGGTTTGACACTTTTCGAGTATGGATTACTGCGTACCCGCCTAAATTACAGCAGCACATGGCATCCACCACAGGGAGATAGCTTATGATTTGACTGCCTACAGCAGGATTTCCCTTTGTACTAAGGGGCTGCACCTGTTCAGTGCTTTGGGCATGTTTGATTATATATTAATGTCTGGCAGATTTGTCAAACTTTCCAAATGATCTAAG
>MSTRG.984.1
GTGAAACGGACGTCGGGAACGGTAAACGTACTGGGAGGAGAAAAAGTGTGGCGGTGGACTTTGTTTCTCTGACATTGTAAACACTGTTTAGTCCATAATGCAATGTCAGAATTCATATTGGGCCAAACAAATCTGGCAGAAATGAGTTTGCGAGATGCACGGATACCAGGATGGGAACGAGAATGAAAATGATCGAAAACGATCTTCCTGTAGCAGGTTGGAACGAGAGGACGAGGGTTACCTGTAGACCAGTCACATAGGACTGTGCCATCGGCTAAAGGTAGGGAAGAATCCTTGAGCTGGAGTGTGGAGGATGTGCGCAGTTCGAGCAAGGATGGATCATCATGCTGGAGATTTGCCAGTTCCGTAAGATCGAATTTAGTCTGCACCGTGTTGATGTCAGGTCTGGATAATGCATCAGCCACAACATTATCAACTCCATGCACGTAGCGGATGTTTGTTGTGAACTGGGAAATATAATCCAAATAGCGGATATCTCTGGGTGAATGTCGGTCAGGCTTGGCATGAAGTGCGTGTGTCAGGGGTTTGTGGTCAGTGTGCACACGAAATTGTCGTCCTTCCAAAAGGTGGCGGAAATGACGGATAGACAAGTAAATGGCTAGGAGTTCGCGAGAAAATGTGCTGTATTTTGTCTGTGCCGCCTGGAGTTTTTGCGAGAAGAACGCTAAGG
>MSTRG.17553.7
ATCACGGTAGAATCAAGGACCGTGGTCGTCTGCACATCTCGGTCATACTTTGGAATTTTGGATTTGAAGGCTTGCACAGGCGCCACGACATCAACTTGCAGTGATTCTTCACTTTGTATGACAGAATCGAATGCTGCCGGTGTGGTAGCCCATTGTACTTCACTGTCGGTCATTTGAACTTTTGGTTTATATTCGGCGGCAGTTTGAGTACTTCCGACATGACTGATGATTCCTGATTGAGCTTCGACATCGTATCGCGAGGGTGCCATTTCTGCTTGGATGTGAGCGTCAGTTGATTGAGGTAATAGTGCAACTTGTAGCTTCTTGTTGATAGTCGCTGTGGTGATAGTTTGTGCATGGATAACTGTTTGATCTTCTGTTTGTGGTGCAGGTTTTGGCTGTTCGGCGGTTTGAGTCGTGCCGATTTGACTGATGACACCGGATTGTGTTTCAACGTCGAATTTGGTAGGTAAGATTACAGCTTGTATTCCTCTGTTATCTTTGGGTATCTCGGGTTTGAAGGCTTGCACAGGCGCCACGACATCAACTTGTAGTGATTCTTCACTTTGTATGACAGAATCGAATGCTGCCGGTGTGGTAGCCCATTGTACTTCACTGTCGGTCATTTGAACTTTTGGTTTATATTCGGCGGCAGTTTGAGTACTTCCGACATGACTGATGATTCCTGATTGAGCTTCGACGTCGTATCGCGAGGGTGCCATTTCTGCTTGGATGTGAGCGTCAGTTGATTGAGGTAATAGTGCAACTTGTAGCTTCTTGTTGATAGTCGCTGTGGTGATAGTTTGTGCATGGATAACTGTTTGATCTTCTGTTTGTGGTGCAGGTTTTGGCTGTTCGGCGGTTTGAGTCGTGCCGATTTGACTGATGACACCGGATTGTGTTTCAACGTCGAATTTGGTAGGTAAGATTACAGCTTGTATTCCTCTGTTATCTTTGGGTATCTCGGGTTTGAAGGCTTGCACAGGCGCCACGACATCAACTTGCAGTGATTCTTCACTTTGTATGACAGAATCGAATGCTGCCGGTGTGGTAGCCCATTGTACTTCACTGTCGGTCATTTGAACTTTTGGTTTATATTCGGCGGCAGTTTGAGTACTTCCGACATGACTGATGATTCCTGATTGAGCTTCGACATCGTATCGTGAGGGTGCCATTTCTGCTTGGATGTGAGCGTCAGTTGATTGAGGTAATAGTGCAACTTGTAGCTTCTTGTTGATAGTCGCTGTGGTGATAGTTTGTGCATGGATAACTGTTTGATCTTCTGTTTGTGGTGCAGGTTTTGGCTGTTCGGCGGTTTGAGTCGTGCCGATTTGACTGATGACACCGGATTGTGTTTCAACGTCGAATTTGGTAGGTAAGATTACAGCTTGTATTCCTCTGTTATCTTTGGGTATCTCGGGTTTGAAGGCTTGCACAGGCGCCACGACATCAACTTGCAGTGATTCTTCACTTTGTATGACAGAATCGAATGCTGCCGGTGTGGTAGCCCATTGTACTTCACTGTCGGTCATTTGAACTTTTGGTTTATATTCGGCGGCAGTTTGAGTACTTCCGACATGACTGATGATTCCTGATTGAGCTTCGACATCGTATCGCGAGGGTGCCATTTCTGCTTGGATGTGAGCGTCAGTTGATTGAGGTAATAGTGCAACTTGTAGCTTCTTGTTGATAGTCGCTGTGGTGATAGTTTGTGCATGGATAACTGTTTGATCTTCTGTTTGTGGTGCAGGTTTTGGCTGTTCGGCGGTTTGAGTCGTGCCGATTTGACTGATGACACCGGATTGTGTTTCAACGTCGAATTTGGTAGGTAAGATTACAGCTTGTATTCCTCTGTTATCTTTGGGTATCTCGGGTTTGAAGGCTTGCACAGGCGCCACGACATCAACTTGTAGTGATTCTTCACTTTGTATGACAGAATCGAATGCTGCCGGTGTGGTAGCCCATTGTACTTCACTGTCGGTCATTTGAACTTTTGGTTTATATTCGGCGGCAGTTTGAGTACTTCCGACATGACTGATGATTCCTGATTGAGCTTCGACATCGTATCGCGAGGGTGCCATTTCTGCTTGGATGTGAGCGTCAGTTGATTGAGGTAATAGTGCAACTTGTAGCTTCTTGTTGATAGTCGCTGTGGTGATAGTTTGTGCATGGATAACTGTTTGATCTTCTGTTTGTGGTGCAGGTTTTGGCTGTTCGGCGGTTTGAGTCGTGCCGATTTGACTGATGACACCGGATTGTGTTTCAACGTCGAATTTGGTAGGTAAGATTACAGCTTGTATTCCTCTGTTATCTTTGGGTATCTCGGGTTTGAAGGCTTGCACAGGCGCCACGACATCAACTTGTAGTGATTCTTCACTTTGTATGACAGAATCGAATGCTGCCGGTGTGGTAGCCCATTGTACTTCACTGTCGGTCATTTGAACTTTTGGTTTATATTCGGCGGCAGTTTGAGTACTTCCGACATGACTGATGATTCCTGATTGAGCTTCGACGTCGTATCGCGAGGGTGCCATTTCTGCTTGGATGTGAGCGTCAGTTGATTGAGGTAATAGTGCAACTTGTAGCTTCTTGTTGATAGTCGCTGTGGTGATAGTTTGTGCATGGATAACTGTTTGATCTTCTGTTTGTGGTGCAGGTTTTGGCTGTTCGGCGGTTTGAGTCGTGCCGATTTGACTGATGACACCGGATTGTGTTTCAACGTCGAATTTGGTAGGTAAGATTACAGCTTGTATTCCTCTGTTATCTTTGGGTATCTCGGGTTTGAAGGCTTGCACAGGCGCCACGACATCAACTTGTAGTGATTCTTCACTTTGTATGACAGAATCGAATGCTGCCGGTGTGGTAGCCCATTGTACTTCACTGTCGGTCATTTGAACTTTTGGTTTATATTCGGCGGCAGTTTGAGTACTTCCGACATGACTGATGATTCCTGATTGAGCTTCGACGTCGTATCGCGAGGGTGCCATTTCTGCTTGGATGTGAGCGTCAGTTGATTGAGGTAATAGTGCAACTTGTAGCTTCTTGTTGATAGTCGCTGTGGTGATAGTTTGTGCATGGATAACTGTTTGATCTTCTGTTTGTGGTGCAGGTTTTGGCTGTTCGGCGGTTTGAGTCGTGCCGATTTGACTGATGACACCGGATTGTGTTTCAACGTCGAATTTGGTAGGTAAGATTACAGCTTGTATTCCTCTGTTATCTTTGGGTATCTCGGGTTTGAAGGCTTGCACAGGCGCCACGACATCAACTTGTAGTGATTCTTCACTTTGTATGACAGAATCGAATGCTGCCGGTGTGGTAGCCCATTGTACTTCACTGTCGGTCATTTGAACTTTTGGTTTATATTCGGCGGCAGTTTGAGTACTTCCGACATGACTGATGATTCCTGATTGAGCTTCGACATCATACTTCGCTGGTACGAGATGGGCTTGTACAGCGAAGTCATCTTTTGGCGTTTCAGGTTTTAGTGCTCGAACTGGTGCGACTACGTCGATTTGTATTTGTTCTTCACTTTGTATGGTTGTATCAATTGGTATAGATTTAGTTTCTTCCACGGTTTGAGTACTTCCTATTTGACTGACAATGCCGGATTGTGCTTCGACATCGTATTGCGTTTTTGTGAATTCTGCTTGTGAACCGAATTCGTATTTTGCGACCGTGGGTTTTACTTCTTGTACGGTTTGAGTACTTCCTACTTGACTGACGATACCTGATTGTGCTTCGACGTCGTATCGTTTTGCTACAAATTCTGTTTGTAACCCGAATTCATATTTTGCGACGGTTGGTTTGACGTCTTCTACAGTTTGAGTACTTGTTGCTTGACTGACACTGCCGCATTGAGCTTCGACATCGTATTTTGTTGGTACGAGATAGGCTTGTACAGCGAAGTTATCTTTTGGTGTTTCAGGTTTCAGTGCTCGAACTGGTGCGACTACGTCGATTTGTATTTGTTCTTCACTTTGTATGGTTGTATCAATTGGTATAGATTTAGTTTCTTCCACTGTTTGAGTACTTCCTATTTGACTGACAATGCCGGATTGTGCTTCGACGTCGTATCGTTTTTGTACAAATTCAACCTGTGATGCTACTTCATACTTTTTGGTTGATGGTTTATATTCTGTTTCGGTTTGTGTGTTTGCGTCAGCAATTTGTGGTACCAGTGACACTTGTAGCTTCTTGTTTATTGCGGGTGATGGTTCTTGTTGTTTGTGTAGTACTAGTGAATCTTCGACTGGTGTGATAGTTTTGTAGTCGCCGGTGGTTTGTGTGCAGCCAATCTGACTGATTATACCGGATTGAGCTTCGACATCGCATTTGGTAGCCACTACTTCAGCCTGTGATGCTACTTCACACTTCTTGATTGTTGGTTTATATTCTGTTTCGGTTTGTGTGTTTGCGTCAGCAATTTGTGGTACCAGTGACACTTGTAGCTTCTTGTTTATTGCGGGTGATGGTTCTTGTTGTTTGTGTAGTACTAGTGAATCTTCGACTGGTGTGATAGTTTTGTAATCGCCGGTGGTTTGTGTGCAGCCAATCTGACTGACACTGCCGCATTGAGCTTCGACATCGTATTTTGTTGGTACGAGATAGGCTTGTACAGCGAAGTCATCTTTTGGCGTTTCAGGTTTTAGTGCTCGAACCGGTGCGACTACGTCGATTTGTATTTGTTCTTCACTTTGTATGGTTGTATCAATTGGTATAGATTTAGTTTCTTCCACTGTTTGAGTACTTCCTATTTGACTGACAATGCCGGATTGTGCTTCGACATCGTATTGCTTTTTTGTGAATTCTGCTTGTGAACCGAATTCGTATTTTGCGACCGTGGGTTTTGCTTCTTGTACGGTTTGAGTACTTCCTACTTGACTGACGATACCTGATTGTGCTTCGACGTCGTATCGTTTTGCTACAAATTCTGTTTGTAACCCGAATTCATATTTTGCGACGGTTGGTTTGACGTCTTCTACAGTTTGAGTACTTGTTGCTTGACTGACACTGCCGCATTGAGCTTCGACATCGTATTTTGTTGGTACGAGATAGGCTTGTACAGCGAAGTTATCTTTTGGTGTTTCAGGTTTCAGTGCTCGAACTGGTGCGACTACGTCGATTTGTATTTGTTCTTCACTTTGTATGGTTGTATCAATTGGTATAGATTTAGTTTCTTCCACTGTTTGAGTACTTCCTATTTGACTGACAATGCCGGATTGTGCTTCGACGTCGTATCGTTTTTGTACAAATTCAACCTGTGATGCTACTTCATACTTTTTGGTTGATGGTTTATATTCTGTTTCGGTTTGTGTGTTTGCGTCAGCAATTTGTGGTACCAGTGACACTTGTAGCTTCTTGTTTATTGCGGGTGATGGTTCTTGTTGTTTGTGTAGTACTAGTGAATCTTCGACTGGTGTGATAGTTTTGTAATCGCCGGTGGTTTGTGTGCAGCCAGTCTGACTGATTATACCGGATTGAGCTTCGACATCGCATTTGGTAGCCACTACTTCAGCCTGTGATGCTACTTCACACTTCTTGATTGTTGGTTTATATTCTGTTTCGGTTTGTGTGTTTGCGTCAGCAATTTGTGGTACCAGTGACACTTGTAGCTTCTTGTTTATTGCGGGTGATGGTTCTTGTTGTTTGTGTAGTACTAGTGAATCTTCGACTGGTGTGATAGTTTTGTAATCGCCGGTGGTTTGTGTGCAGCCAATCTGACTGATTATACCGGATTGAGCTTCGACATCGTATTTTGTTGGTACGAGATAGGCTTGTGCAGCGAAGTCATCCTTTGGCGTTTCAGGTTTTAGTGCTCGAACTGGTGCGACTACGTCGATTTGTATTTGTTCTTCACTTTGTATAGTTGTATCAATTGGTATAGATTTAGTTTCTTCCACTGTTTGAGTACTTCCTATTTGACTGACAATGCCGGATTGTGCTTCGACGTCGTATCGTTTTTGTACAAATTCAACCTGTGATGCTACTTCATACTTTTTGGTTGATGGTTTATATTCTGTTTCGGTTTGTGTGTTTGCGTCAGCAATTTGTGGTACCAGTGACACTTGTAGCTTCTTGTTTATTGCGGGTGATGGTTCTTGTTGTTTGTGTAGTACTAGTGAATCTTCGACTGGTGAGATAGTTTTGTAATCGCCGGTGGTTTGTGTGCAGCCAATCTGACTGATTATACCGGATTGAGCTTCGACATCGTATTTTGTTGGTACGAGATAGGCTTGTGCAGCGAAGTCATCCTTTGGCGTTTCAGGTTTTAGTGCTCGAACTGGTGCGACTACGTCGATTTGTATTTGTTCTTCACTTTGTATAGTTGTATCAATTGGTATAGATTTAGTTTCTTCCACTGTTTGAGTACTTCCTATTTGACTGACAATGCCGGATTGTGCTTCGACGTCGTATCGTTTTTGTACAAATTCAACCTGTGATGCTACTTCATACTTTTTGGTTGATGGTTTATATTCTGTTTCGGTTTGTGTGTTTGCGTCAGCAATTTGTGGTACCAGTGACACTTGTAGCTTCTTGTTTATTGCGGGTGATGGTTCTTGTTGTTTGTGTAGTACTAGTGAATCTTCGACTGGTGTGATAGTTTTGTAATCGCCGGTGGTTTGTGTGCAGCCAATCTGACTGATTATACCGGATTGAGCTTCGACATCGTATTGCGTTTTTGTGAATTCTGCTTGTGAACCGAATTCGTATTTTGCGACCGTGGGTTTTGCTTCTTGTACGGTTTGAGTACTTCCTACTTGACTGACGATACCTGATTGTGCTTCGACGTCGTATCGTTTTTGTACAAGTTCAACCTGTGATGCTACTTCATACTTTTTGGTTGATGGTTTATATTCTGTTTCGGTTTGTGTGTTTGCGTCAGCAATTTGTGGTACCAGTGGCACTTGTAGCTTCTTGTTTATTGCGGGTGATGGTTCTTGTTGTTTGTGTAGTACTTGTGAATCTTCGACTGGTGTGATAGTTTTGTAATCGCCGGTGGTTTGTGTGCAGCCAATCTGACTGATTATACCGGATTGAGCTTCGACATCGTATTTTGTTGGTACGAGATAGGCTTGTACAGCGAAGTCATCTTTTGGCGTTTCAGGTTTTAGTGCTCGAACCGGTGCGACTACGTCGATTTGTATTTGTTCTTCACTTTGTATGGTTGTATCAATTGGTATAGATTTAGTTTCTTCCACTGTTTGAGTACTTCCTATTTGACTGACAATGCCGGATTGTGCTTCGACATCGTATTGCGTTTTTGTGAATTCTGCTTGTGAACCGAATTCGTATTTTGCGACCGTGGGTTTTGCTTCTTGTACGGTTTGAGTACTTCCTACTTGACTGACGATACCTGATTGTGCTTCGACGTCGTATCGTTTTGCTACGAATTCTGTTTGTAACCCGAATTCATATTTTGCGACGGTTGGTTTGACGTCTTCTACAGTTTGAGTACTTGTTGCTTGACTGACACTGCCGCATTGAGCTTCGACATCGTATTTTGTTGGTACGAGATAGGCTTGTACAGCGAAGTTATCTTTTGGTGTTTCAGGTTTCAGTGCTCGAACTGGTGCGACTACGTCGATTTGTATTTGTTCTTCACTTTGTATGGTTGTATCAATTGGTATAGATTTAGTTTCTTCCACTGTTTGAGTACTTCCTATTTGACTGACAATGCCGGATTGTGCTTCGACATCGTATTGCGTTTTTGTGAATTCTGCTTGTGAACCAAATTCATATTTTTCGACGGGGGTTTTTACGTTGATTTCCTCTCCTATTTTCGTTTGTGATGACCCATCGGTGCTGACTACGCCTGACTGCGCTGCGACATCGAATCTTGGTAGGTTCAGTCTTACTTGTGTACCTTGCGACATATTCTGCCTTTGTGAAATCGCTTCCACTATATCAGGCATTAAACTCACCTGG
>MSTRG.15711.1
CGAACATATGATGCAAATCCAGTGGGAAAAAGCTCTGTTACAAAAAAATCCAGCTACATTTGCACCCATTGCTTTGCTTCTCTGTTTCTGCTCCTCGTCCTCCTCCAAGTAAGAGTATTATTACATCACGCCATTTATTCATCTCATCCGACTGTACTCAATTCAGCTGCACTGCACCGCATTACACCGGAACTGTGAATTCACT
>MSTRG.4699.1
ACACAAATACAGCAGATGATAATATCCTGACATTCATCCCGGCCGTAATCGTTCGGAGTTTTGACAACAATAGGGATCGTGTTCAGTGTGACAGCGTCTGTGTATAACTACACTTCTCTGTTTCGTAGGTTGTAGGAATGTACTCTTTATTGTTGCGCTAAAACGCTCGAATGATCGGAAGTGGTTGAAGTTGGTTTCTCGACAGTAGTATCGCGTCCATTCATTAATTCGTTTATTTCGCTAGCGGTCTCTGGGTCCTCTAGAATAGCGTGGTGATCCTTGGAAGACGGTAAATCATGTGCTTCTTTCTCGTATGGCTCCCATCCGTGACTCGGTCCCTCTGGGTGCTAGCCGGCGAAGGGTCACTGTTTCTTCTTTGTTATCTGCATACACAATGTGGGCGTACTGTTAATTGCACATAACTAACTCCACTTCTTCTACCAAGGGATCGTATTTTGAAGATCTATCGTGTCGTTTCAGAAAGACATGGCCCAGGACAGTCAACCAGGATGGTAGTGACGTTCCGGTTGTTGAACGGCGAGCGTATCGAAACAGTGGATCGTGAAGGGTGTTATTGGTCGCGGTGCACAGGACTGATCGCAGCGAATGGAGGGAGTCCAACAGTACCGATTCTCGATGTGTAGTTGGAAGACCCTGGTTTTTAAGATGAGGCATGTGGTTTTAGGCAAGGTTCCGTTGAGGCGTTCAACTTGTCCATTAGATTACGGGTTATAAGCAGTTGTGTGGCTTGTCGTGTAAAAAATTCGTGGATTCTGTAAACATAAATGTTGCGCCGCGATCGGAGTGGATGAATGCTGGAATACCGAAAATGGAAAACAGTTGAAAGAGACAGTTTATAACAGT
>MSTRG.602.1
TCTCTTTCTGTTCAAATCGGACCAACTGCCTCGATGGACCGTCATGAATGTACACCACTCTGTGTACGTAGGTGTATTACATTTGTTGACGATGGACAAGTGAGTATGTGTGCCTACTTTTCGCGCACAGTACGAGACAAACAAACGCTGGGAAACATTGCTTCTGCGGTTAACGCACAAACTCTTCCGTTCCTGTTGCCCATTTTTTACTCGGCT
>MSTRG.12102.9
TAAAGCAGAGGTGGTTTTTGGCTGCTCTCTATGTTTTATTGGCTGTGAGGTTGATTTTATTTGGGTTTCGTTTTTTAGATTACCTTTTGCATCATGATTTGTTGATTTTTGGTTTGGATTGATTGTTTCCGAAGAGTACTGATTTTTGTTTTGCTTGCTTAGGGTTGTTTTGGAGGTTGATTTTATTTGGGTTTCGTTTTTTAGATTACCTTTTGCATCATGATTTGTTGATTTTTGGTTTGGATTGATTGTTTCCGAAGAGTACTGATTTTTGTTTTGCTTGCTTAGGGTTGTTTTGGAGGTGAGTAACTTTTTGTAGAGCTTAATTGAGGTTGTGATAGGTGATTCGGAGTACTTGATATCTGATTTTGAGTAGATTTTGTTGGTATATTGCGGCTTAGTTATGATATTAGGTCGTTGGTAAGATCAGGATTTTGTGCTTTTTGTAATAGGGATTAGAATTCTCCTGATTTTAGGTGTGTGTTATTATTCGTTTGTGGCTCTGTCTAGGATTTATATGAATCTACTCTTAGCTAATTGGGTTTGATAATGATAGAATAAGTAGGTGTTTTGATTAGCTTTATTTTTTCTTGGTCTTCCTCGGTCTGTTTATTAAAAACATTTCTATTCGGATTTATGAATAGTAGTGCCTGCCCAGTGCTTTGTAAATGGCCGCAGTATTTTGACTGTGCTAAGGTAGCATAATTAGTTGCCTCATAATTGGAGGATTGTTTGAAAGGTTTGACTTGAGGATTTGACTAGATTAGGGCTTGGGCTGAAATTGGAGTTGAGGTGCAGATCCCTCGGATTTTTAATAAGACGGAAAGACCCCGAGATCTTTATATTGTGTTATTTGTTTGGGGTAAAATGCTATGTTTTATGTTATTTTTGATCCTAATGGATAAAAGGTTTAAGTTACCTCGGGGATAACTAGGTAAAAAATAAGGAGAGGTCGGATCGATTTATTTTATTGCTATCTCGATGTTGACTTGGGGAAAAGTAGAGGGGTGTAGGAGTTTCTTTACTGGGTCTGTTCGACCGTAGTTTCCCTCATGAGTTGAGTTAAGACCGGCGTGAGCCAGGTCGGTTCTTATCTATTGGTGGTGTGGATTAGTACGAAAGGATTGTTTGTGCTCTAGGTTAGGAGCGTGACGCTTTGTGCGTATTACTTTGCAAAGGTAT
>MSTRG.15057.1
CCAATTAGACGAAATATGTTTATCTCCGAAATAGTACAGCTATTTTCCGTCGCCTGTTTTGTGTTCATTAATCGTCGTCCATTTACCTTACACATGATTTGATCGAATACTGAAACTATCCTAACGCCGAGGTTGGTTGCCTCATGTACAACGCTGAACCGCACTAGAACTAACCCCAACAAGACTAGACTTTTAAACTGAAATCTGCGTCAGATACCGTCCCTTCCTTCGCATCCTAAATTACGAGCGATACAATTTGCGCGAGCAACAAAAATACGTTTGTTCGGGGATAAGTGAAATTTTATATTTAAAAATGTACATGATAGTTCGGTCCGCAAAATTGTTCATTGTGACACTGACTCCAGATAATCCGGCTGGTCTTCGCTTGATGGTTCTTGAAAAAGGAAACAGCTAATTTTGATCATTAGTCGGGGTAAAAATGCGCAAAACTCATCTCACGGATGAAGTACAGAATTATCTTGAAATACCTTGTTATATGTTTAGTTTAGTGTGC
>MSTRG.5225.23
ACTGTGCAAGCCCCGGTCGTCGAGAAAATTGAGCCGGCACCCAAAGAAGAGGCTAAACCGGAAGCACGAGCTAAGCCAACGGCTGTTCGTGTTCCAAAGCAATGGAATCCGTCACCGGCTGATGTCGCTGAGGACAAACCTGTGTACACAACGGAGAAGGAGGCTGTAGAGTTAAACCCTGTGCCACGTCCGCGCGGGCGCGGTGGTCCGCGAGCGTTTCGTGGTGGTCGTGGTTTTGGCCCTAGAGCGGAACCAGCGGAGTGGTCTCAAGAACCTCAAGGCGATCTCAACGTGGATGGCACTACGGACGTTCCGTATGAGCCCCGTGGACGTGGGCGAGGTCGAGGATTCAGCAGGGGTCGGGGGCGAGGATCGGCATACACGGACTATCGTGAGTATGATCGTGGGGGTATGAGACCACGTGGACGCGGCGGCTATTTTGGTGCGCCCCGCATAGCTCCGGATGAGGAAACTAACACCCCGATTGCTGAGGGTGGTGATAGCGCACAGCCAGAGGTCGATATGGCAGACGCTCCTGTAGAGGATGTAGTTAACGGCACAGCTACAGAGAATGCCGAACCCGTCGAAGAAGAGCCAAAAAGCTACACTCTGGAGGAATACAAGGCGATGAAATCAAACGCAAAGCCCGCTGTTGTGTTGAGCACAAAAGGAGCTCGGAAACCTAACGACGGGAAAGATGTGTTTGCGAATATGGTGGCACATCGCAAGCTGAACGAAGAATCGGATGAGGAAGTCGAAGAAGTTGAGAAGGAACCTGAGGAACCGCAAGCGTTCGATATCGATGTGTCATTTACTGATCGACTCGGCGAACGCGGAAGAGGGTTCCGTGGATTCAATAATCGTGGTTTTGACAACGGTCGCGGCTCAAATTTCCGTGGCAGACCACGCGGCGGCCGAGGAGCTTTTAGAGGTGAAGGTCGTGGAAGAGGGTCAATTCGTGGGATGCCAGTGGAGCATCACGCGCCGCCACCGGCAATCTACAGTGATCAAGATTTTCCATCACTTAAGTAAACAGTTTCCCAGTGACGTTGAGTGGTTCGTCGATCAGTTTCATTGCCTGGCCCCGATAGGCTGCCACTTCAAGGCTGTTAGTTTAGCCTTATTGTATACGCGTCAACCCAGAACCCTAAATCACCGGCTATGTAGTCCGATGTGCACTGATACATGCGTCTGTATATCAGATTTGTAATTACGCAGACCTGTTTCGGTGTCGGGTTACTTAGCGTTGTACATGAATAAACCGTTTGCCGAGGTATTTATTTATTCTTTCGACGATC
>MSTRG.2011.1
GTGGAGCAAGAGATAAGTTGACGTTACCTCACCCTGCCTTCTTTTCAAGTAAGCACTTCTAGGGTTTCACATCCAAGTGCAACTCCAAAGAAGCAGGATTGCTCCACACACGCCGGAGGCCTGTTGTGCATTTCACTCGACTCTTTTGAAGAGGTTTGTCGGATAGATGGGATACGACAAAGAGCGGTGGTTTTATTTGATGGCAGCATTTTCCACATTGCAATTCTGTCCACAGACTTATGCGGTGTTTTTATAATCGATAATGCTTGTCAAGTGAAAATTC
>MSTRG.6703.1
CATCTGTCTGTCACGCCTACTCAGTCGTTTGTTCGTTCTGCGTCTTTCTCTGTTAGTCTAATCGCCGACTGGCTCGTGGAATATGATTTTTTTTATTGTGTTTGCGAGGCCCCACATTCACTCATCGGTCCGTGTGTCTATCTCTTTCTCACAAATTGTCATTCAGTCATTCATTCAGTCAGCCAGTCAGTCAATGAGGACGTAGAACAAATGGTAGTCGTATGTGGATAATTAGTGTCAATCAGTGAATTCACAGTTCCGGTGTAATGCGGTGCAGTGCAGCTGAGTTGAGTACAGTCGGATGAGATGAATAAATGTCGTGATGTAATAATACTCTTACTTGGAGGAGGACGAGGAGCAGAAACAGAGAAGCAAAGCAATGGGTGCAAACGTAGCTGGATTGTTTTGTAACAGAGCGTTTTTGTACTGGATTTGGATCATATGTTCGGTGAACTTGAGTCTGTGTGAGAATACAGACGAGATGTACGAGAGGGACTGTCAGTTGGTCTTGCTGAGTGACACGGTGGATTTTGTTCGATTTTGACAATGTTTTGATCTATATGGTTACCTGGATTTTGAAACGGTTCGGTCTGGTCCGAATGTGAATGTTGTCGTTTGGTCGGGCTCGGACTGCTGTTTCGTGCTGGGTTTGCCAATGTGGCACGAATTTGGACGTGGGGTTTGTGAGGAGCGAAATGGGACCATTTGAGGCATCATGTTACGAACGGGTCATGAATTGTACACATTTTCCTTATCCGTGTTTACATCTGTCTGTCACGCCTACTCAGTCGTTTGTTCGTTCTGCGTCTTTCTCTGTTAGTCTAATCGCCGACTGGCTCGTGGAATATGATTTTTTTTATTGTGTTTGCGAGGCCCCACATTCACTCATCGGTCCGTGTGTCTATCTCTTTCTCACAAATTGTCATTCAGTCAGTCAGTCAGTCAATGAGGACGTAGAACAAATGGTAGTCGTATGTGGATAATTAGTGTCAATCAGTGAATTCACAGTTCCGGTGTAATGCGGTGCAGTGCAGCTGAGTTGAGTACAGTCGGATGAGATGAATAAATGTCGTGATGTAATAATACTCTTACTTGGAGGAGGACGAGGAGCAGAAACAGAGAAGCAAAGCAATGGGTGCAAACGTAGCTGGATTGTTTTGTAACAGAGCTTTTTTGTACTGGATTTGGATCATATGTTCGGTGAACTTGAGTCTGTGTGAGAATACAGACGAGATGTACGAGAGGACTGTCAGTTGGTCTTGCTGAGTGACACGGTGGATTTTGTTCGATTTTGACAATGTTTTGATCTATATGGTTACCTGGATTTGGAAACGGTTCGGTCTGGTCCGAATGTGAATGTTGTCGTTTGGTCGTGCTCGGATTGCTGTTTCGTGCTGGGTTTGCCAATGTGGCACGAATTTGGACGTGGGGTTTGTGAGGAGCGAAATGGGACCATTTGAAGCATCATGTTATGAACGGGTCATGAATTGTACACATTTTCCTTATCCGTGTTTACATCTGTCTGTCACGCCTACTCGGTCGTTTGTTCGTTCTGCGTCTTTCTCTGTTAGTCTAATCGCCGACTGGCTCGTGGAATATGATTTTTTTTTATTGTGTTTGCGAGGCCCCACATTCACTCATCGGTCGACTAGTTGGTAAATACATGAACAAATCACGCCCCATGAGATGCGGAGAGATGAGATCATGCGATTATTGGATCGGTTTATTTTTGGTCCATATTATTGCCTAAGTAGATAGCAGAAACGGAAGCGACAATTGTATTTGAAATGCCGATGCTAGTTGTTGTGAAGCGAAGTTGTTTTGTCCAATGTGTGCAGCAGGTGAGTGACTCGGCGTTGTCTATAGTGTATTGTTGAACTTTTTGGTTCTACCACCCTGTATCTTGTCTCTATCTAACTATATTTATTTCTTCCTTTCCTTCTTTCCTTCCGTGTGTCTATCTCTTTCTCACAAACTGTCAGTCAGTCAGTCAGTCAGTCAATGAGGTTAGTCGGTCAGTGATTGAGTGAGGAACAAGCACACTCGTTGGATATTGCCCGTTTCTTTGATCTCCGTTTAGAGGGTTGAATGGGAATGTGGTTGTGGATGCGTGAGTCTGCACTACTGAATGTGATTGTAATTGGCATAGTAATTTTGATGTACTTTTAATGTGCTATTGATCGAATACCACTGTTACTTGTAGTTTTGCAATTGTTTTATTCAATTCTGTCAGCTGGGTTGGCTCGGTGGGTTGGTGGTTGGGTTTATTGGTTAGTTGGTTAGTTGGTTGGCGGAGGAGGGTTCGGAGGTAGGAGTGAGGAAGTTTGCGGTTCGGCTATTGCGTTCATTGTATTTGTTTCTAGATCGAGTGTATGGGTTTCAGTGTGTGATCAGTTTGTTCTTATCTTGCTGATGGCGCAACGTGGTGTGACTCATAGTTGATGTGAGTAACGAAAATCTGATGAGCGTGTGGAGCATATAGGATTTTCTAATGCATATGTACATTCATATGTACATACATTCGTATGTGATAACTGTGTGTTGGTCCATGTAGGTACTTCTGTAGTTGTGTTCGGGTTGATGGTAATGAAGGGGCGGTATAGTATACGTGGATCACTGATGGTCGTGTTGTCGTTGTTTGTGGTGGTGTTAATTACGAATCGTAATTAGTGTTTGTCCTTTTGTCTTCTGTTTAGTTACTTATTAGTAGTGAGTACATGCATCGTGAACCCCGGACATTCGTAATGTATTTTCCCTGTTTCTAAGGTATCACATCAGCTTATACTTAAGTTTCATGGTGCTTATTACATGAACAGTTCACGTATTTGTTCGTAACCTTGTTTTCCCGAAGGTCTACACTTCTACTGTTATATAATCTTTCTGAGTGTTTCATTTGTACTGCCGTGCGGAGGCTCGAACTCCCAGTCTTAGCGTTCTGTCAGTGCACTCCACTATTGGCCGTCATACGTCAACAGCATTAACAGTTCTATTGCCGGATTCGCCCATTCATGTTGGCACGTACTCTTGTTTACTCCACAGACTTAGCTTATTTGTACTTATTT
>MSTRG.4093.1
CGGAAATCGGTGCTAGACAAGAAAAATCGATTTTCTGCATAAAACTTGAGGAGCTTATCCCCGTTATCTGTACGCTGAGTGGGTAGAGCACAACGCCCACCTAAAGAAGTTTCTGACGCACTTAGTTTGCCAATTTGTGCATTGAAGTCACCAGTTAGCATTAGTATGTCAGAACCTTTGCTCCTGCGAACGAGAGTGCCGAGTTCATCATAGAACTGATCTTTCTGCAAGTTTGAGCTGCAGTCTGTAGGACAAGCCCCACTGACCACTGCCTTTCTCACCATGTTGCACGCTGCATTAGAAAGTATGAATATACAAGATGGACAGGGACTGGACCTACATGGGTGCGAGAAGAAAAGAATGCCCTAGTAGCCAACACACGGAACACAGTCTAACTGTACAAACGCACTTCGATCAGTCATTCTGATTCGATAGAAAGTCTCACAGCACATAAACGACTGATAACCGGGATCCAGTCTAAAAGGGCAGCCTCAGCCTTGCTAGTCAAGACTATTCCTACACCACGTTGACCCACAGCTCTGGCTACTTCGTCTCCTAAGGTGCGCAGGAAATACCTCGATGAGATAACGGGAGCAGTTAGTTGAATTACACTGGTCGAGTCCTGGATACGCATTTCACTTAAGCAGCAGACATTAGTCTTCAGAGAATCTAATGTGAGCGCTAGTGTATTTGCCATACGTAACACATGCCCCAACCAAGGAAGTCTACTAAGCCGGATACGCGGTGACAAAAAGTTCTCCGAATTAATACCCAATACTCGCTTTCTGACCT
>MSTRG.16151.1
AATATCTTGAAGAATAGATCATGTAGTTCAGCACCGCAGGTAAGAACCCTTTCTACGTATCCCTTACGTAACAATGAGTTCTTGGTGTCTGTCCCTTTGCCGAAGCTTGCTCTTCGGTCAAACTTCTTCATTAACAAGTACGCTCCATTGTGGAATAAGCTACCACAACGAATTCGGGCGTTATCACCGACATCGGTGGCTTTCAAACAGGAAATAAGCATAGCCCTAACGGTGG
>MSTRG.14223.1
GCAAGTGAATCTGTACTCCGTGGCGTAAAGAATTCCCCAGGCAGTCGTAATGTCGTGCCGTAGACAAGTTCTGCGGCGGAACATTGGATATCTGCCTTTATGCAAGTCCTGATACCAAGCAGAACTAGCGGTAACGTTTCGTACCAGTCGGGGCTCTCGTGTGCTCTAAGAGCCGCTTTGAGTTGGCGATGAAAACGTTCGACTAAACCGTTCGATGCCGGATGGTACGCGGTCGTGCGAATGCGTTCCGTACCCAGCATGTGAGTTAATGAAGAGAATAGATCGGACTCAAATTGTTGTCCTCGATCGGTAGTGATTGTGGAAGGACAACCATATGAAGCTATCCATCGTTCTATCAGATGTCGAGCCACTGATTCGGCCGTAACGACAGAGATGGGAATAGCCTCGGGCCACCTCGTAAATCTATCGATGCACGTTAGTAAATAGGTATACCCGTGTGATGGGGTCAATGGACCCACAATGTCTACGTGGATATGATCGAAGCGAGCATCAGGCGTAGCAAAAGTACCGATAGGCGAAGCTACGTGCCTATGCACTTTAGATCGTTGACATTGTAGACAC
>MSTRG.10378.1
CAATAATGTAAAAGGATTTTAGGATGGAAATGAATTCCTGTGGTAGACCTTTCAGCAATAGGCAGTGTCAGAGAACTGTGCGGTCGACTGAGTCGAAGGCCGCTTTAAGATCGAGAGAAACGGAGATAGTGGGCCTACGGAAGGTGTGTTCTAAAATTTGTGGGAGAGTGAAGATGTGATCAATACAACCTGGACCATGTCTAAACCCAGCTTGATTCTCGTGCGAGTACTGTTGGCGAGCATTAGATAAGCGGTGGAGAATAATACCAGCGAGCAGTTTGGATGTGATGCTAACCAGACTTATTCCCCTGTGGTTTTCACAGGAGGACCTGTAGCCTTTCTTATAAGTCGGTACGATCACCGATTCACACCAACTCATTGGAACTTGTTCCTTCTCCCATATCAAACCGAGGAGTTTCGTCAACTCCAGTGAGAG
>MSTRG.2227.1
CAAATTACGTTTCGCGATGTCTACTTTTACCCCCAAGTTGGCTTTCCTAATAAATGCCTTTACTTTGCCCATTTCGAGGGCATGGAATAGAGCGGCCTATTACGAGGTATTTCAAGGTATTTCGATGATAAACAAATTGAAATAAAACGTCCAATCAAGCAGTGCACGTTACTCCGATTTGTTTTCCTTCGTTTCAATTCATTTTTCATCCGTGTAAAGTGGCCACTAAACAACGCGACCGGAAACCGTTCAAAAACTGACGTTACGAACGGGCTGTGCTACTAGGGGTACAAATGATGGAGTTGTTACGTAATAATCTGGACACACGATCCGCTCCAGCCCTGCATATCCCTTTGCAAGTTGAACTGAAATGGACTGAACCCCAAGTCATAACACTCCTCTTCGTTGTAGTTGCCCAGTATATTTTCAAAGCCGGAATAACATACAAGGGAATTTATACAAAATCGTGCAGTTTCACAAGTTATGACATATCCGAAAAGTCGTCTTCACACTCTCGGATGTATAGGACATTGTTACAACGAATCAGCACTTCACCCAGGCAGCCCATGTGGCAATTATCGATGTATTCTTCAGTACTATGTAACTGCAGGTTCATGTAACGATCAACGGAGACCAGATATCCTTTGTATTCCATTCCCCACTTCAACTTCACGATTACTTGCTTCCCTGTGATGCTACTCAGAAACGGTTTCGGGTTAATCGCTGCAACGTCCATCGCCAAACACGACCTTGGGCAGGGATTCTGGCGCCACAAGGTCACTTGATACCAATTTCAACGACAACTTGT
>MSTRG.11143.1
GTTCAAAGCCAGTGACGGAAGGGTGCTATATCATGTAGTGTAGATGTTCAACAAACCGTTGAGAACCAGTCCGGATAGCCTTGTGGTCAAGGTTTTCGATTCACAATCGTTCACCCCGGGTTCGAGTCCCCGTGGGGGCTCGGTGGATGTGCACTGTTGATGGTTCCCAACAAGAGCCAAACAGCGGATTTTAGTGGTAGGTTGAGCGTTGAAGCTGCATGATGGACCATGTTATACAAATCTAATCTCCTACTACTCAACTGCATGTACATAATTGTAGAGCTCCTAAGAAAAATTATCCTCGG
>MSTRG.16692.1
AAACACAATACAAGGCTAGTGAGCAGTGATTGGAAGTTGGAGTTATTGGATAGCCAGAAATTTTGATACCCTGTCCAAGAAAGATTATTCACAATGTGTGGCAGTGGGACGGGACACCCAATGTATTGAAGTATAGACGTCACACCGTAATTATCACCTTGCACGAACGAATGAATGGTTGTTGGCTTCAATTTTCAAACTTGTTCTCGACTGTACTGAGGAGACAATATTGAAGGGAATTAAATTTGATCCAAACGAGAGCCACAGAATCCTGGAGGTGACTTCTCAGTGACAAGATGAATTTGGTTTGGATAAATCTTTTGAGTGCCTGTTATTACCAG
>MSTRG.5514.1
CATAATACTCCCACTGACAACACGGCCGATATTCACGACGGTTCATCATCAAACAGTGTCGGGAATAATCCTGTCTGGTAACTCACATTTTTTTCAAGCTTCGTCAGCTTTTGAATCTCGGCTCCGTCAAAATGCGTACACTCATGCAGCCTCGTCAGCAGGCGTGCCTAGCCCTCACATTAGATTCTCTGAAGATTGATGTCTGCTGCGTAAGTGAGACGCGTATACAGGATTCGAGCAGTGTAATTCAACGAACTGCTCCTAGTATCTCATCGAGGTATTTTCTGTGCACTTCAGGAGACGAAGTAGCTCGAGCCGCGGGTCAACGTGGTGTAGGAATAGTCTCGACTGACAAGGCTGAGGATGCTCTCTTAGACTGGATCCCAGTGAACTGTGGTTTATGCGCTGTGAGACTCCAAGGGTCAGTCAGCGTTCGAAAGGATAGTTGTGTTAGGCGCAGCTTGTTTGTGATCTCGGCGTATGCCCCAACGGACTGCAGCTCTAACACGCAGAAAGATGACTTCTATGATGAACTCGCCATCCTCGTTCGCAGCAACAAAGGTTCTGACATTGTAGCGCTAGCTGGTGATTTTAATGAACAAGTTGGCAAACTTAGGACAGCAGAAGCTCG
>MSTRG.8199.1
CACCCTGCTCCCGTTCGGGCTGATCCGAATAACCACTGAGAAGCTCTGACAAGAGTGAAACTCGAGTCTGGAGCTTCCGAGTGCAGGGTCGGTGGGATGACCTGAGGTTTGAGTGAAAAGTACAGCCCAAAGGACAGCCAGCCAAGCAAAGTATCATCAATCCCACACACTATTTGCAAGTAATGGTGAGATTCATACAAACAGATAATAACTGTCCATGATCTCTCCACCAAGGCGTTG
>MSTRG.1285.1
CATTCGATGTAATCGTGCGCTAGATCTTAAGGTCGTCTGCGTAGATGAGACACGGTGATTGAAAAACCGGTGGTAGGTCATTGATATAGGCCAGGAAGAGGAGCGGAACCAGAACCGATCCTTGTGTAACACCACTAGTTGCCACTTGCCAAGTTGACAGTGACTGTGATTCTCGTACTGCAAAGCTTCTACCTTTTAAAAAGTCCTCTATCTACAGAATTAAGGGATCTACTACACCAAGAGCCTTAGGCTTACCTAATAGACGGTCATGCGGGACTTTGTCAAAAGCTTTGCTAAAATCCACGAAGATTACGTCCGCAGGGTGTCCTTCGGCCTTGGATATCGTCCAGCGTTCTCGTGCGATTACCAAGTTTGTCAGGCACGACCTACTTTTCCAAAAACCATGTTGTTGTCGGCAAAGTAGGTCGTATACCCCAATATGTTTCCGGATTCGCGTTGCCAGCAGGCGCTCCATAACCTTTCCTGCCACCGGTGTTAGACTGACAGGTCGGTAGTTGACAACCTCAGCCTTCGCCCCACCTTTGTATGGTAGCATGACGACCGCTTTCTTCCATTCTTGGGGGAGCTTCCCCGCTGCCAAAGACGCGTTGAACAGTCGTGTGACCGGTTGAGTTAACACATCGGCCAGCTCCTTTACCACTAAAGGATGAACACCATCAGGTCCCGGGGATTGGTT
>MSTRG.7402.1
ACTCAAGCCGCTCAGTCACCCGCATCGAGCGAGTTACCACTTGAACCACCCCCAATTATGCCTAGTGAGGACTCGGCAGCTAGTCCATCAGATTCTCCAACCGTACCCTCAACGCGAAGTAGCCGTCGCGGTCGTCAATTACGAAATCCCGTCCGCTTCGCCGATTTCGTGACGATTTTTACAACCGACTGTTAGCAATAGGTTGGGAGGTTCGCCATGGATTTACCAACCAACAGGCCCGTGAAATTACAATCGGTAGTTATGGTTTCATCTTCTTCTGGTCTCCTAGCGACTACAACAACACCGAACATCGTTCGCGTGTTGTTATTACGGTCCAACATCCGCCGGCGCCCTCAGGCCCTATTTTGTTCCAGTTTACCTTGCCCTCTCTCAGACGGATCTACACAGTTACATTGGCTTCATCCGTAGCCTCGCTGACTCCCGTGCACGTTCAATGAGCCAACCACTCATTGGATAACGGGACGATTCGTCAGCCTGGTACTGGAGACGACAACTGGACACCCTCTTGGATGGACCTGACGCAGGATCTTCCGGCTCGCATGCGTATGAGACCCGTGGGCGCTAAAACACAGTTGGACCTACACACATCGGACCTCGAGAGTGCAGGCACCGTTAAACTCATCAGCAGTCGTTCGACGTCACCGACA
>MSTRG.11249.1
GATTACGTAAACGACTGATTGTGATGAGCATTTCAGTTTACTTAAGATGCAACCGCTTGTTTAATTTCAGCAGGTACTGGTCACGTGAAACGTACTACGCTCTAAAGGTCAGTTTGGTTGGATTCATGTTTCTATGAGCTGGACCCGATTAAATTAATTCGGCATATCACCAACGGACGATTAACCAGGCAATACACCAGGGCCCGGATCAACTGTTGAACTTCGGTATCCACGTTGTTCAGGAATGTTTTGATTGTATCATCGCATCGATCATTGAAACAAATGAACCAGAGACCGATTAGTACATTAGACATCACATAGTACACGTTTTAGT
>MSTRG.6796.1
CAATCGCCTGACTTTTTAGGAACCACATGAAGTGATGAAGCCCAGGGACTATTTGATGCACGAATAATACCCAATTCAAGCATGTGCTCGAACCAGCCCGCGCGATTTTAAGCTTGTTGGGTGCAAGCCGACGTACCCTAGCAAAAACTGGAGGGCCCGATGTGCTAATGTGGTGACCTGCCGAGCTGGTTACGGCAGGCAGTACGGACGGTGGGTGCAACACTTTTGGGTATGCATTTAATACGTCACCGAACAAGTGCGAACCGGTCGTTTCCAGTAGAACAGCACTGATCGGGTTAGAACCAGTCGAAATATCATCCACAGGTAGATTCGTGACACGATCCACAAGAAGTTCGCGGCGAGAATCAACCAAGGGGTCGAAGTGATACAGGAAATCAATACCACGTATGGCGTTTTGGACGTCTGCAATCAAAGAAATCTAACGGAAAGTGCGACGAAGACCAAAATCTAATGTCTTCAAAATCTGTCCGTAAGTCTGTATGGAAGTACCACTAGCGGCACGTGAGTTGGAGAAGGAGTGTCTATTCAAAGTTTGACCTGAAGGCGGGAGCACACTAACTTCAGCACCCGTGTCTACCAAGTAGCGTGCCCCAGAATTATGATCGGTCATGCAGAACAGGCGACCGCCCTGGCCAACAGCGTCCGTCGCCGCTACGCACTGGTGTCCTCGTTCCCCTGGCTGGCTGGGGCCATGGCACAAGGCGGAGTGCAATAACACGCCTTTAAACGATACCGCTG
>MSTRG.13752.1
CGGACAACTCTGACCCCGAGGCCTAAAGTGAAGGATTATATGAGATCGTAATAAGTCAGACAGAGTAACGTCTCTGGTGACAACGATGTGTTGTTTACAACCACAGCTAACCAGAAGCCTATTCTACTCTAACAATAGGGATAATGTAGGAAAAAGATAGCTTTTTATTAATTGCTATGTCTTTTTTTCAAGGATGGGTTTAAATTCGGCCAGAGATTTTTCCTGAGACTTCCACTGACAAACTCTGGGCGAAGAAGTATCAGTCGTTGCTCGCGGTTTAAGGGTACTTGGTCCGTG
>MSTRG.17190.1
AGCAAATAAAAGCAGTCCAGCCCATTCTCCATGACTGTCAACAACACACTTCACGTGTTTATCTAGCCACTTCCTATTTTCAACGCTCCTGACCACGACCCCCTACTGGCCACCGTTACTCCGGTGATTCTTTTTTTTCTTGCTGTCAGATTTTACCGTATCCGGTTAGGTCCTTTTTTATCAGCTCCCTCCAGGTATAAGAGCATGTATAATGCCAGAAAATACATAGTAGCATTTATAATATTGTCTTCAAGGTACCAGTCTCATCCATGCTTCAATTATTTACTCTTTGATACCCTATTTAAACACCTGAGATTCCACACCTCGTTCTGATGAGCGAACCGCCGCAATCCATGTGGTCTTCC
>MSTRG.17428.1
GTTTGTAAAACGCATCGTTGGATCTGTCTTTATTGCCGTTCAAAGTTAAACGAATTTCTTCGGTGTTTCACGGATGGAATCACCTTTAAATCTCTGTCGACTAAGAACATCAGTAAATCTGCCTTGGCAACCTTAACGTTTGAAAGGTGTGTAAAGATAAATACATTGGCTTCGGGGAGTATTCGAGAACAGAAACAGTTCT
>MSTRG.3864.2
TTGATGTCGCCATTCTCGGCGGTATTTCAGAGGCCATGAACCATTTGAACTGCACTTGGTTACCATTGGAAGCAATATGGGTGGGTTTTAGTGTAATGAATATGGCAATATTCGGTACGTTTACTATCAAAAGGGTAGAGGTTGAGAATTGTCGCATAAAGGAAGGGCCACCTGCCAGATCGTCTCTAGTCGATTTCTTCGCTAGAATTTTGAAACGAACGGATGATTCACACAAAACCAGGAGTCGTAAACCAAATAAGCGGTTAGTTAGTTCCTTCCGATCACCCGTTGGAATGGATAAATACTCAGGGTATTTGACAAGATTTGGCATTATTGCGCATGTAGCACTTAAGAAACATGCGTGTTTGCATCAGGTTAGCAGCATTGTTCCCAAAGGTGGTAGACAGTTGCTCACATGCCGTAGTTCATGTAAGGTGACCGTTAGAATGGGTCTTTACCCTAGTTTCACTTGTTGCTTTTTTATCCAGTGTCCGATTTCATGCAGCCACATTTTGCGTGTGACCGACAAAATAGGGTATGGATTCCATAGGCTACCAGTAGGTCGACGGGCTTATGACGTGCGAATACAGTTGTCGGTTAGACTGCTAACGAGGTTGTTAGCGGAAATTGAGGAAATCTCCCCCTAGTGCAAACCTAGTCATAAGTTATCTGTCAAAGAAGACGTCGGAAAGGATATATCGGTAGCTTTAGGGAGCTTGGGTAACAATAAATGGTTGTTATGTTTGTTAGCTGGGGAACTTAGCCGCCGTCATAGGTTCTGGACGAGGTTTTGGCGTAAGCTGCTTTGACAAGGCTACTAATACAGCAGTAGACTTGGGAGACCATCACACTGTTAATAGGTACCCGGGGAAATAAAGTAGCAGATGAAGTGCGCTCACGGTTCAGCAGATACCGAGCACGTCACAGGTACCTGTCTTTCCTACCTCTTCAAAGGGTTAATTGGCAGTAGTGCTCAGAAACACGGATAAACAAAACATTCAGCTGGTAGAGCATCTAATGCAGCCAGTTCATTTGCGAGGTTTTCATACTACAACCTCCGCACGATGACGGATACAGGGGAATAGGCGTCGTCCGGAGAGCCTGCATTCACCGATCGTGGAAAACGAGTGCAACGTCTGTCATCTTCAGGAGATGGAATTGGATTCGGAGCAAGAAACCCAGTGGGTGCAGTGCTGCCGTTGCTCGCGTTGGAAGCACTACCAATGTGCAAACTTGGAAACGAGGAGAACTATGATTGCGTCTACTGTCTGGCTGCTATCTTTGATGAAAGATAAATAACAACTGTTTCCATTTCCACTCAACGGAGGGAACACTGCAAAAACACCACAACATCTCGGGTGCCGGACGCGGCTAGATTCACGGGCATTCCAGAACGGAAATGTTTATCAAAGGATCATTTTGTACAACTGTACCTCAGCTGTAGTTGTCGATTCACTATCCAGTTTTGAAGCCTAAGCCCTCAGAAGGAACACAGCTGAGGTTTGTTTATTCAATCGGATGGAAGAGAAAGCCTCCCTAATATGATGCATACGAC
>MSTRG.4060.1
GCTACCTTGGATGAAGCGAACCGGTTGAAACTGGCAGACGAAAGTGCATATATGAAAGTCCGATATATGTACAGAATTAGAGGCACGCTGAAGAATTGTTTCATTTTTATACGGCTGATGATGGTGCAGCGTTCTCGGCTGGACACAACTGGACCGTGTTGAGCCATCTGGGCTGAGGAACGCAAGCGCACAAACGTAAACATTCAGATGCGTAGAATCTGGGATTACATCGTTACAAGTCGTAATATCGCACCTGGTTATCTGTCGAGAGTAGCAAACTGTGTAAGAGAGGGTAGTAGAACAATCCAACTTTCGTGTTACTTGCTGAACAGGACATACGCCCGGTGGTGGGTCATAGCGCGAGCGAGATCACATTGCAAACAACCGCCAGATGGCACTTCCGAAAGTGATCTGGGTAGCGTGGAAACGGGAGGACTGGAACCTAAGGGCACAGAAGTTCAGCAAGGGTGTTCATCAGATGGAAGCGGAGGCAAAACGAAGACGGTAGCAAAT
>MSTRG.6316.1
AACATTCCTGAAGGAGACGTATTCAAGCAATAGAGCTTTACAATGTATGAGAGGAGTTGTGATGAAAAATTAGACGATAAAAAAATTGTGGCATAATACATAAAGACCAAGAAAATCGGTCGAGGATAGCAATTTTGGGGTACAGTGACCGTATTTCGGTTGAACCAGTTGTAAAATGAAACGGACAACACATTGCACTGTGGGTGTCAAATTGATGGTGAAAGAAGTGACCGGATAGAGCATATGGACTATGGGTGAATTGTTTTGCTTTCAGAAAAAAGAATGTAATGCATCAGCAAGAAACTGGTAACTGGCAAAAACAATCGACGTGTGGTGCGTAGCTACGATAGTGACAGAAACGTGGCTTGCAAGAGGGATGACCGGTTGAATGACAGGTAAGTATTTACATACTGATAATTCTCAGCAGAGACTTCACGTGGTGAAAAAAATGTATCAAGTATCGGAAGTGTCCGAGACGATCTATCGGAATGGAGCATGGGAAAGGAAATACAAAGAACAACCGATGAATTGGTTTGCAAAGTTCGGCAGCCGGATATGGGCGGAGTGTGTGTGATAAACCAAATGGACTACACATCTGGACCGTGGTTGCCAAAGTGATGGTGAAGGGAGTGACCGGATAAAACATATGGACTTCGAGTGGATTGTTTTGCTTTCAGAAAGAAGGAATGTAATGCATCAGCATGAACTAGGAATTATCGAAAATATCGTTGCATGGTGCTCAACTACAACAACAGGCTGGACACAGCTGGCAAAAACGATGGAGTGATGGGCAGAAGACTATCAGTTTATGTTTGACACAAAAGGTGGACCACTTTGTGGCGACAGAACAGAACTCTGCGGCACAAGAGCTTATCAGATGTGCAAAAGTGGGACACGATACCTTGCAAGATGAGGACATTGCAATGCATCGTCCCTAAGTGGGCAAACAGCGGAGCTGGCAGAGAAAGCAAGCAAACACAGAGTCGTCGATTATTGGGAATCTCAAGAGATAAATT
>MSTRG.16786.1
CGTTTTGGTCAAGTTATCATCAGCAACATTTATATAGCACCACAATGCTCACAAACCTGAACTAATATTTTCTATGACCTATTTACTTTTTTCATTGTACCTAGGCTTTATAATAATCTTCACATTATAGTGGGTAACTTAAATCATGCAGTAACACTTCCTCTTTTATCTTTCATTCTTCTCAATGTGACATACTCCGACCCGTGGTAAGTCCCAGTTAGACAACATCCTGACCAACCACTCGGGACTTTTATGCCGGACAGGGCGTACCCCGTAGCACGCGACCACTGTATGTTAAATCCTAGGCCTAGAATGTACTCTGACAGGGGTCATTAGTTACACACACACATTCCAAAC
>MSTRG.15928.1
GTAGGATATGATAATATTGATTCTGAAAATGACTCCAATGATTAACACGACAATGTTTCGTCGGATGATGATGATGATGATGATGATGAAGATGATGATGAATACCAATCACAATATGACCATAATGATGTTGAGTCGGATGATACGGACGATGAAGATTAATTAGAGCTGAAGAAGATGGAGATTTATCGGATACGGAAGATGATGTTATTGACAATACTGAAGACGAC
>MSTRG.11043.1
GTTCTGATCGTTGTAGAATTGTCTCATAAAAATGCGCGTCATACTGGCCTTATTCCTACTGGGATTGGTTGTCATTGAAGCTAAGGTTTTGTCGCCCGAAAGCACAACAAAATCACCGGAACCGATGAAAGTGAAACATGCCGCACACGTGCTGGCCGGAGCATCGTCGAAGGGACAGCAGTATGGAGGAGATGACCAGCCTCCGAAATATCCGAAATACGGAAAATATGACTGTAATAAGCACTGGAATAAGTGGAAATGTGGAAAGAAGAGTCAAGATTGAGGCTATTGAATATTTGCGAAAGAACGGAGGAGTCTGAGGCCAGTGAATTTCTCTTGTGTATCTTCGTGTATGCGTATCAAAACTCAAATGAATATTCCCATTTCCTACAGTCTTGTGTTTGATTACGATTGGGGATGATTCGATGAATTTCAAGTGTGAGAC
>MSTRG.1055.1
GAGAAACGTAAAAACTGACTGGATCAGGAAAGTATCAGTCCAAAAAATGAGGAAGTGGGAGACAATCTGGAAAAATGGGCTCTTTCCATATCGAATATAGTGGAAGTACATTGAAGGCGTTACGAACGAGTTGACAAGTGAACAGTGGCAAACTAGATAAAAGGCGAGCCAACTAACTAGCTTGATTGCACCACTGTGACTTTTAAGCCTACAGTTATAC
>MSTRG.2325.1
AGAGTTTGCAACCATGTTTGAATGAAAATGCAATGGACGTGAATGATATCGATGGTGAGGCCAAATGTGCGGTATGCAAAGCAACAGCAGATGCTGCAAAATCGTTTGTGAATTCGGAAGGCATGATTGAGCTGGAGAGGGAGCAGATCAAAAAGATTTGTCAGAATGTACCGGTGTTCAAAAAAGTGTGCAGAGGTGCGCTTGAAAAGTTTCTGAAATTCATAATGAAGCGTTTTGGAAATTTCTCATCCGAATCCTTTTGT
>MSTRG.11970.1
TCTACTTTCATCCGCGGTGGTGCTCTGTTGGCTGGGTTTTGTTCCTATAATACCGTCTTGTGCTTGCGTGGCCACATCAGTGCCAACTTGGTCCGCATTGTGGCAGGCAGACTTAGGCAGCTTCTGGCGTTGGCGGCGCTTTGTTCCGGTTGGCTCCGTGACCGATGTTGAGGCCACCTCTGCATACGTAGCACAGTCAGGGATAGATACCTCGGCGGAATTTTCCCCTTCTGACGGCAATGATGACGGTGAGAGTGATGATGTTGGCGGAGAAAAAGAAGATTACGACGCCGCTGATTC
>MSTRG.17807.1
GGTCATCATCACCTTAGATGGTATCCAGTGTCATTATGTAACAACAGTAATTTACAAGACCATTGTCGAATAATTCCCGACATGATGTCCAGATGGGTTAGCACGTATGACTCAAGCATTCTTGCAATCTGAAAGGGGAACCCTGTTGTCTGCAGCACTTTGAGTGAGCAACTCTGTCGTTATATTCACTTCTGCAAGCCTGGATTCAAAGCAGGAGTCATAATTTGGGTTCTTTAGCAGCAAAATGCCCTTGCACTTGCTTAATTCTTT
>MSTRG.17945.3
GTATGAGTTATTATTTTCAACTGAGTGATGTTCGATTAATTCCAGAACCACATTTATGACGTTACCAATCTGAAAACACCATTCACCAAACATGAATACATGCACCCACTCATCGTTTGGAATAAAAGCTAAGAGTTCGACTCGAAGTCATTACCAGACCAAATAGAGCAGCATTTCACTTCGGACGGAACCACCTCGTTTACGTGGTATTTCAATCCACGAATCAGAATAAGCTTGAAGTTTATCTCTGATAACGCAGTGACCATTCGTGAATACGGGATTTGCAACATTCTATTTCCCATACTCGAGCATTTCATAGAGAGATATCACTCAATCAGTTCGTTCCAGTTCAGTTCAACAAAAATATTACCTCGGTATTTTGTGCTCTTGGTTCAGCTGCCATCTTTCAGCATCATCCAGTCGAGGCTCAACTGAATGAAAGCATGAAGTGGAAAACAACCGGAGAAACGTAAGAAGTGGAAATCACGAAAACAAGGAAAGCGTTCGAATGCAACTAAGCAGCTGGCCGCGAGGTCTCGTCATATCACCTGGTATTTCCAGCCATCCGTTTTCGGGTCACTTGAACCCCAAACCGGAATTCTAACACATCCTACGTGACCAAGTCGACTGGTCACGTTTTTCATACCTCTCTGCCATGTTATGGACTGGCCATCTCGACTTACTCCTCAACCACCACCTGCCTCATGAAACAGCGTAAGTCAATGAAGTTAATCGATGTGCATGTGTAACACATTGCAATCACCTTGATCTGTTTGGATTCGCTACTTGATCCAGAGACTATTCTCTGGTTCCCAAACTTTTTCGTTAAATCTCAGCACTGCTAACACGATTTTCTACCCTTATTCGAACAGTGCTACGAAGATAACAATGCTCGAATGCCGGCATTTTTGGCTATCCTTTTACTTCAACAGAATGGTTTCTGAGCCGGATAGAAGGGTGAAATCTAACCACCGCAGTGTGCACTAGAACTTTGACAGATCATCGAATTTACCGACGGCGCCACAAACGACTGAAAATTGAAAAAGCCAAACACCTTTTTTGTTTGTGTGATAAAACACTTCATCTGATGCTACTCTTCTCAAACGAGCATAGATCCATCTCATGAGTCGATTCATTTGAAAAATAATGTCAGAGGAATGGTGGAAGAGAAAACCGTGTCGAACATCATTTTCCCTAATATACTCGAGTAGAAGATCACCGTAAGCACAAATTTGACTTTGGCTTTGTGTATGCAAGCAGTGGAAAAATAAGGAGTTTATCTGGCACATCCCTCAGTGAGAGGCAGCTACTGAGAATTTTGCGGCCAGCGGATTCGAGTGCCACTCTCAAATGGGGAAACACACAGATTGTGGGATTGCTGAAAATGTGCCTGTGTTCTAATATTTGTGGATGGATAAATGTGTGATAAATTCAACCCCGACCAGATCTGAAACCAGCTTGACGAACTAGTCCAATGAACACTACGTCTTCACGAACTTGATTTTACCATTGTTCATGTCGCTTGTGCAGGCAATCTCATGGCTGATATTTACTTACTATCCGTATTGATAAAATGTCGTTTTTGAAGTTTTCGTTACACATGAGTACTGCCATCTTCCAGCATCATCCAGTCGATGCTCAAATGAATGAAAGCATGAAGTGGAAAACAACCGGAGAAAGGTAGGAAGTGTAAATCACAAATCAATGAAAGATTTCGAATGGAACTAAGCCGCTGACCGCGAGGTCTCGTCATA
>MSTRG.5656.1
GCCCCACTTACTGCTCGGAACTTTTCACTCGCTTCGAGGTGGCACCCTTCCGGAGAAGCACTAGTGTTCAGAATAACCGTTCGATTTGACATAACATCGTAAACAATCTTCCTTGAAACGACAAGTGGCTTAACCACGGAGCTCTGCGTCGCACAAAACTGGGTAAGTACATTCAGCACATTCCTCTTCTCTCTAATGGACAATCGCTTGTTTGTCATCACATCGAATGCCACCGAATCGCACTCCCGAAATCCGTGTGCGTTTATCA
>MSTRG.8819.7
CTAGACGGTTCCAGTTAGAACGTGTTTCTGGTTCAGCTTCAACTTCAAGCTCACTATGATTAGGTTCAGGCTGTTCGTTCGTATCTGATACTTGTTCTTGCTGAGATGTGTTGTGTGCATCGACATCAGCTGATTCCTCAGGTAATGTTCCAGGTTGGAGCTGTTCCTGATCTGTGCTCGTCGTCTGCGATTCGATTCGATCTTGCTCCCCTGCCGTTTGTTGTTGTTGTTGTTGTTGTTGTTCCTCTTCTTCTTGTTGCTGACCGTGTTGTGAATCATCATGTGATTCTTCTTGACCAGTCTCCGCTGTTTCTTGTGTCAGATCAGTTTGTTGATCATCGGGTACTTCTTCGCTTGAGGAGCTTATTATATTTGATAAATTTTCGTGGCTGCTCGATTCTGGAAGTGTTTCTGGTTCAGCTTCAACTTCAAGCTCACTATGATTAGGTTCAGGCTGTTCGTTCGTATCTGATACTAACTCAGATCTACTGGAATCAAGGTCATGTTCTTGCTGAGGTGTGTTGTGTGCATCGACATCAGCTGATTCCTCAGGTAATGTTCCAGGTTGGAGCTGTTCCTGATCTGTGCTCGTCGTCTGTGATTCGATTCGATCTTGCTCCCCTGCCGTTTGTTGTTGTTGTTGTTGTTGTTCCTCTTCTTCTTGTTGCTGACCGTGTTGTGAATCATCATGTGATTCTTCTTGACCAGTCTCCGCTGTTTCTTGTGTCAGATCAGTTTGTTGATCATCGGGTACTTCTTCGCTTGAGGAGCTTATTATATTTGATAAATTTTCGTGGCTGCTCGATTCTGGAAGTGTTTCTGGTTCAGCTTCAACTTCAAGCTCACTATGATTAGGTTCAGGTTGTTCGTTCGTATCTGATACTAACTCAGATCTACTGGAATCAAGGTCATGTTCTTGCTGAGGTGTGTTGTGTGCATCGACATCAGCTGATTCCTCAGGTAATGTTCCAGGTTGGAGCTGTTCCTGATCTGTGCTCGTCGTCTGTGATTCGATTCGATCTTGCTCCCCTGCCGTTTGTTGTTGTTGTTGTTGTTGTTGTTGTTGTTCCTCTTCTTCTTGTTGCTGACCGTGTTGTGAATCATCATGTGATTCTTCTTGACCAGTCTCCGCTGTTTCTTGTGTCAGATCAGTTTGTTGATCATCGGGTACTTCTTCGCTTGAGGAGCTTATTATATTTGATAAATTTTCGTGGCTGCTCGATTCTGGAAGTGTTTCTGGTTCAGCTTCAACTTCAAGCTCACCATG
>MSTRG.17928.1
ATCATCATCATCTCCTCAAAATACACATTTGTATGTACGTGTTGAAGCGGATTTTGATATGATGAGCCTTGTACTAAAAAACTACCGTTTTTTCCTATGCCCTGTTCCGCATGTGATTACCCTTAGGCATTCTCACTTTGTGTTGTAGATGAGGATACGGTAATTCCGATTGCATTTACTATCGAGTGATGTGAAAGCTGCATGAAACGCCCAGCACTGGAGAACACGTACTGATATTCTTGGACGATATTCCAAACAAGGACAAATGTAATTCAGATTTTGTGAACGTTGTAAATGAAGAAGACTTCGTACTAGCACGGCTTTGTGGCACTACGACACCATCGAACAATATAACAGCTGCAGGCAATGCGCTAAGAATAGATGTACAAGTGAGAACTAATCCGGCAAACAGCTTCTTCAAAGGATACATCTACCACGGTAAATACGAAGAGCTCAAGTTAAAT
>MSTRG.16615.1
GTGCTCACATCTTGTTGAGTCAAACCACTCAGTGGAGGTGATAAACGCCTTTCGGCCTGCCACAGGATCGGCTGTGCCACATTTTGTTGTGAACCTGATCAATGTCCCCCTGGAATTATTCTCAACATCAACTCATGTCACTCAGAATCCGCTACTCTAAAGGATCATTCACTTGGATTAGAGACACAATATGTTCTGTTTCACTATCCTCTACTCGTTTCTATGAAAGCTGGCAAATATCAAGTT
>MSTRG.5226.2
GATCGTCGAAAGAATAAATAAATACCTCGGCAAACGGTTTATTCATGTACAACGCTAAGTAACCCGACACCGAAACAGGTCTGCGTAATTACAAATCTGATATACAGACGCATGTATCAGTGCACATCGGACTACATAGCCGGTGATTTAGGGTTCTGGGTTGACGCGTATACAATAAGGCTAAACTAACAGCCTTGAAGTGGCAGCCTATCGGGGCCAGGCAATGAAACTGATCGACGAACCACTCAACGTCACTGGGAAACTGTTTACTTAAGTGATGGAAAATCTTGATCACTGTAGATTGCCGGTGGCGGCGCGTGATGCTCCACTGGCATCCCACGAATTGACCCTCTTCCACGACCTTCACCTCTAAAAGCTCCTCGGCCGCCGCGTGGTCTGCCACGGAAATTTGAGCCGCGACCGTTGTCAAAACCACGATTATTGAATCCACGGAACCCTCTTCCGCGTTCGCCGAGTCGATCAGTAAATGACACATCGATATCGAACGCTTGCGGTTCCTGAATAAACTATGGTTTAAGATCAAAAAAACGAGCACGCTTACCTCAGGTTCCTTCTCAACTTCTTCGACTTCCTCATCCGATTCTTCGTTCAGCTTGCGATGTGCCACCATATTCGCAAACACATCTTTCCCGTCGTTAGGTTTCCGAGCTCCTTTTGTGCTCAACACAACAGCGGGCTTTGCGTTTGATTTCATCGCCTTGTATTCCTCCAGAGTGTAGCTTTTTGGCTCTTCTTCGACGGGTTCGGCATTCTCTGTAGCTGTGCCGTTAACTACATCCTCTACAGGAGCGTCTGCCATATCGACCTCTGGCTGTGCGCTATCACCACCCTCAGCAATCGGGGTGTTAGTTTCCTCATCCGGAGCTATGCGGGGCGCACCAAAATAGCCGCCGCGTCCACGTGGTCTCATACCCCTGAAGCATAAAAAACTCAATTTAATTAAATTGTATAAATGTGACAGTATAATCCATCAGATAATGAAGTCCGCACCAGATAGGACAGGGATAACAATTCATCATAAATATCCAGTGACACTCACCCACGATCATACTCACGATAGTCCGTGTATGCCGATCCTCGCCCCCGACCCCTGCTGAATCCTCGACCTCGCCCACGTCCACGGGGCTCATACGGAACGTCCGTAGTGCCACTTGACCCAACAAGAAATTACGTAAAATAATGGAGAACTTACTCCACGTTGAGATCGCCTTGAGGTTCTTGAGACCACTCCGCTGGTTCCGCTCTAGGGCCAAAACCACGACCACCACGAAACGCTCGCGGACCACCGCGCCCGCGCGGACGTGGCACAGGGTTTAACTCTACAGCCTCCTTCTCCGTTGTGTACACAGGTTTGTCCTCAGCGACATCAGCCGGTGACGGATTCCATTGCTTTGGAACACGAACAGCCGTTGCTACACCGAATTAGTTTATTGTGGTGACTTACGCTTAGCTCGTGCTTCCGGTTTAGCCTCTTCTTTGGGTGCCGGCCCAATTTTCTCGACGACCGGGGCTTGCACAGTATGCTGTTTATCTTTCTTACTTTTCTCAGAACGCTTGCTCTTGATCTTTGAAAGTAGCAAGTCCGGATCCTCGTTGTTCAAAGAATCATCCATGAACAACGAGAACCTGCTCTTTACCTCCACAGAATACTCAAAAGCGTGGTCCATCCCCGCCGTAATTACAAAGCACAGTGTGAGCGCAACATACGCGCGGTCATCGCAACCTCACGGAAATGGGGCGTGCACAGTGCATTGGGTGCGAACAAAC
>MSTRG.3215.1
GTGGCACAACCGGGCTGGTTCAGTAATTTGTTCAAGGTAATACAGCAATCACCGCAGATTCTGGGAATCTTGCCATCTTCTTTTATAGGAGTCACAATCGGGGTGGCCTACGCTGAAGAATCCAGCTGTGTCAATGCTTTTTTAAGAACCACATAGTTCAATACCTTTCTCACAAGCTCACGAATTCCGAGAGGAATAATGAGGCGTTTCGTGAAAATAGGAGAACCGGTAACCTCGAGATGCACAGGATCCATCTTGATAAGACCAGAACCTTTGGAACAATCAATAATTAAACGCCGAATACTGGACTGTTGAGGATCGGACAGAAAATTCAATGAAACGCACATACGATCCATACAGTTCAAACGAACGATGGAAATGTCCATGTCAAATACAAGAAAAGGACACTTATAGTTACTGAATTGTTTGTCAATGGGAAACAACTCACGAGAACCGGGCACATGTAACGGGTGACCAGCCATGCTTTTAACTGAAATGGATGTGGGTTGGAGCTGTATAGGGGGATTAATTCTCTGTAAAACCTCCTGAGGAATAAATGAATCAAATCTGCCAGTGTTCAAAATGAATGAATGTCGAAAAGAATGATTTAAAATAAACGAACGGATAGTGTGACGAGAGTTATCAGAAATAACAACAGATAAGGCCAGAGGTTGAAAATCTGAAGGTGAATGACAAACTTCGGACGGACGGGCAGTAAAACATGTCTTGTTACTTCGACATACGGACTGAATATGGCCTACCTTACCACAATTGTGACACTTCGCATTACGAAATCCACGGGTCAATTGAGAATGTTTCTGACCATAAGAATTGCAAGTATTCCACTCCTTAATTGGTTGAACTGGTCGGCAGTGAGAATTTCGGCCTAAATGATTGCCTGGAGGAACGTACTTCACTTGTTTCGAGGGCGGATTAGAAGACGACTCCGAATTTTTCGCTCTGAACAAAATTTGAGTCTTGATTATTAACGGCCCCACGTACGCCTTGATGTTGCTCACAAAGAAGTTTGACGGACTGGAACGAGCATTCGTAGAGGAGAAG
>MSTRG.14640.1
GCGGAAACTGTATTTAATTGTAACCAAAAGTGAACACTTTATATAGGATGAGGCAACGGGTGCATGGACACCTATAGCGTCGTTATTGATTACGCAGCGTGGTGCGTGGATGTGATGGGTTAAGTCGAATCGCAATATGTCAGAAGCTCGATTGGTTGGCGGATTGGTGTGAATGATAGGCAGGTTGTCTGTCAGTGGTCGGTGTGAACAGTGACGTGATTGACTGATTGGTTCATGGGCACACGCGTCACGGCTGCACTGCTATGTCGGATATGCGGGCCTTGTCAGTGGTTGGTGTTCACAAAGCACCCTGTCCGTGGATTGGAAGAATGTGCACTGCAGCCTTGCAGATGACGTGTTGTCCCTAACACCCTGTAAGTCCACTTAGGACAGAGCAGACCTGTATGCTACGGGACGCGTCCCC
>MSTRG.8777.1
CGCAAATGTTTTCATGAACAAACTCTCCATTGATTACATTCATATAATTACTCACAGAGTGGGTCTGCAACTGCACCGCACTTACAATTTTGGAGTGCCCACACGTTATCATTCATAAAGCACATAGGTAAACACCCAGATCATACGTGTGACTTTCATCACATTTTTCAAAAGAGAACAGAGTGATGTGGCTTCGCACAGTCTTTATCTCGTGTGGATTTTG
>MSTRG.6575.1
CCGCTCAAGCACTCGCACACGCACTCGCACTCACACACACACTCACACTCGCATTCTCCTCCATCTTCCACTCCTCATTCTACTTCGACCTCTTCCTCTTCAGCTTCCCCTTCCTCTTCTCTTTCTTCTATTCTTCCATCCATCATACTGCGCACGCATACACTCAAACACCCATTGAAAATATATCTAACACACAACAACATCAGACTGAACGACCCAACGACAAACAGACACACAGACAGACAGACAGACAGAC
>MSTRG.8640.1
CTCGTGAATTCAAAAGGTTTGTACCTGAAAGTTTTATCGATCCGCTGATTCCATTTCCACAATTACGTTGGGTATTTAGTCCCATCATTTCGAAGGCAGACTGCTTCATCGTCCAGTCAGCCATTACAGCAGACTTACTGCCGCCTCGGATGGGCTACCGAACGCATTTTTGGATGGAAACTGCAGACTCTCCTGACTGCGTAGGAGGCTCTTGTGTTCATGGAGCTTGTCACTTTTGAACAGGTATATGACCCGAAAAATTCAAGGACTTCCACCTCATTATCACGCATGACTGATTGGGACCTTATGTGGTTCTGCATTACTCCACATCCCAGAGTCACGTCGCCCGTTATCCCTTATAACATAGTGGCTTTTGAGGCCATGGGGCATGCCCAATTTTTTTATTCGTTTTTATAACACGCTTGCATATGAATGCAATGGAAGGAGTATGCCAAATAGACACTGCACTATTAGAGATAACCGGAAACCAGGCCCTGAGATTCAATGTGGAGAACCACATGAGGTCCCAACAGGTCAGGTGTGGTAACCAGCCGGAAGACAGTAGATTACCG
>MSTRG.16490.1
AACTCTGAAACCAAAGCTTCGCTTCCATGCTTGAAAAAAGATGGGGAGAACACATCCACTCGAGCGGCGTTGTGCCTTTTCAAGTAACCTATCTCGCACATAATCTCCTCCTCTGATGGAGGAGAGATATGCACCTGCACCGTTTCGCTGGCAGGTATATTTGGAAGGTCAACCGTTTAAGTGGGCCAAATGAATTGTTCCCTAAAGTGCTCCGCCTAGCGCTCCAGACGACGTCCCTGAGAGTGAATCGATGAGCCATCGGATTCCTTGATTAACTCACTTACACCGGGGTTCCGTGGACCAGTACCTTTAATCAAACGGAAAAGGTTGCGACCATCTCCAATGGACGCAGCCTTTTCCATCTCTTTACATTTCGCAATTCACCACTGCTCACGGTCATTTCTCAGGCTCCTAGTCAGTTGACGTCTCAGGGATTTACGCACTACGTCGAGTGTGGCATCCGGAGGGACGGAATTGCGAGCGTCCAACAGAGCAACTGGTGTCGAAGATATCCATAGTTTCTGAGGGCGACTTGAACCAGAGTCCTAGGTGGCATTCGAAGCGGCATACAAGGTATGTTGCCAGCGTTCATTTGGGTCCTGAACATCTGGCTGCATCGATAACTGCGTAGACAGCTCCATCTGGAAACTGTGTCGCTGGTTATCGTCTAAAAGCAACTGCGCGGGATGCGGGGCATTTACGTTGGTGCGACCACGGATAAGAAGTAAACAGAAGCGAGCACGTATAAGGCGTGATCTAAGTCCACAGGCGCAGACCAAAATGAACGATAGTCTTCAGTTGATCCACACCAGCGGTGACCAATCACAATATGGACAATCTGAGTCCAACGTTTTGAAGACGAAGAAGGACGCCATGTGAG
>MSTRG.4536.1
AAGAAGCGAAATTAGCTGAAGAAACAGAAGTTAACCATGTTATCGAAGTCATTTCTGATGAACCTGCAGAAGAAAACTTTGTGTTGGTGCTCTGTGAGGTGGAAGTAGATATCGACAGTGCTGCCGTAGCTGTTTCCGTCGAACAAATGGAAGTAAATCTTGGAGTGGTGATTCGCCGAGATGAGAGTTATGATCCTAGCACTACAGAGATCTACATTCCCCAGGTGGAAACAACAATGCAGACGGAAGTTGTCCAGCCTCTGACTCCACCGTCAATTAAACTTACCAGCCAAAAAAGGGTTGCTTACACAAATAGCAACTTTCCGAGCATCAGCTACGTTTCTGAGCTTGTGTCTACTTTGATGAATTGCCCAGAACTGGTTCGTAATGTTGTTCTTTGTGATCACCTTTATGATGACAAAACGTCACTTATGGTCCCTTACATCAAACAGACACGCCAAGAAATTTGCTTGGGAGAAGATAAAGATCTGAAATACGGGAGCGCTTTGCTCATAGAGGTTGAATGTGGTCTCCGTGTCAAGCCGATACCCACCACTTTAGTGTTTCAGAATTCACGCG
>MSTRG.4854.1
AATTTAGAATTAGTGTTAGAATGGATCAAGGATGCGGGGTTATAATTGAACCCATCCAAGTGTCGGTTTTTCCGGAGAAAAGTCAGCTTCTTGGGTCATATAGTTTCACACCATGGAATAAAAACTGATGCTAGCAAAAAGGATCAGGTCCTGAATTGGCCAAAATCCCGTTCCGTTCTCGAAGTACGAAACTTCTTGGGCCTTGCCTCATAT
>MSTRG.12513.1
GGACATTTGGGCATATTCCTTTGTCACAGTTTGTCCGAGAGCACGGTCTGCTACGGTCTAAGTGAGGTCATGTGCAAAGGTTTATTGCTACCTTACGGTGAAAAGTGGGTGTTTTATCCCATATTGCACACATGGGCGATATAATGGTAATTCTATGAAGGTATTCTGTTTATATTCCATTTCAGATGTTTGTCGTTGTGGAGTTCTTAGTTGATAATTCCGTTGCTATTGTTAATGAAAAGTGGATGGTTGGCCACAGAAAGGTTAGGTGGCCTCGTTGCCCTACCGCCAGAGTCCAGAAGCTCGTTCGTGAGGGCCAGTCACCACCACCTATCACTTCCGTTTACGATGTCAAGGTGCATAAAATGTTCGGTAAGTTCCTGATCAGTGTTCGTAACTTGCAGATGCATTCGACGATGCTATGCGTTGTCAAAGACTTCTCGAAGAATTGTCGGAACTACCATCTTCCGACGCTACAGCTGCGATGGATTTCTGTGCTAAAAGGAAAAGGTATGTGAACTTACGTTGACAGAATACCTTCTTCAGGAAACCGAAACACTTCTCAGATACCAGTTCCGACGAGGAACCCAAGCGACGGAAAACAGTACCAGTTGACATTGATCTCTCGCCACCTCCGGTTCTCGAAGATATGTCCACCGCAACATCTCCGAAACGGAGTCAACCGGAGATAACTGCTAATGTCAGCTGTCTTTGGGGTCCAGTAGTCACCACGTACGTTTTTATCTATTTTTATAACGTGTTCAGATCCCAAGTCACCACTCACTCTATTATACCAGCAACATCAACCCCCATTCGAGACACTGGGAGGCACTTAGTACAGAAAACGGAAACAATAACAAAGGTGAAAAACACAACAGATAAAGTTTCGGAACACGTTACTTATGGAAAAACTTTGGTTGGTATGTCTAACTTCGGATGTTACGTTCATTGATTACAGCTATGGTTAATGATCTAACCAATCGGGTTGCGGAACTGCAAAAAACAATGGAGGACGTTAAGTCCAAACTGTGCACGTTGGAACACGTTTCCGGTGCATCCGTACAGGTCATGCATTGCTCTATTCCTGTGCGAAACGCATGGGAGTTCAAAAGGTTGAATGAAAAATTAGAAGAAGAAACTTTCTACGAACAAATGCTGAATTTCCTTATTGCAACGGGAACGCGCACAGTTGGGGAGTGTGTACGTCAGATAATGCGTACACTGATCGCCGATTGTTTTTTGCATAAATTAAACTGGCGCGGTGTCCACGGTCGTCAGTCATTTGCCAATACAAAAGTCTGTAGAATTACTGTCGGTGAGTATGCCGTTCCGTGTTATCCTATTCTTCATTCGTAGACGCAGTAACTAGACACAATTTTCCCGGAGTTACAACAATTTTTATACACGAAAAGATCCAACGTTGGATTCAAAGGTGCAGACCGACTGAGGTTTCTAGCACCGAATCGCCATTTCAGGACGTGGCTGTCCAAACCGACAGTGTTGAGGTACTGGAAAGTTCACGAAAATGGACCATGGATGGATGTTGATTGCTCGCTGACCAGCCCAGTGCACACAGATTTATAAATAGCTAAATATATAATTATC
>MSTRG.4150.1
GTGTAATAGAAACTTCGGGAAGGTCGCACGAGTATGGCGAATTGAAGTAATGAATTTTCTCTTCCGTTTCAGTTGGTCGTATCAACCTTGTACAAACAAAGGGGAAACTGGAAGAAGGTGAAGAAACCACCAATCTGGAAGACGGGGCAACAATTCAAGAGGACTGATTCGTAATGTGTTCATATTTGTATTTTTACATTAATGACAGTGTGCCACATATTTCAGATAAATCCTTACATTACTGAAGTTCGTCTTTTCGCCCTTGGCTGACTGTTACAAAATTTGGTGCCGCGACCCGGGATCGAAGATGCCGAAAAAGCTAGCTGAATCGGATAATCGAGAAGAGGGGACAGCTCGCTCGCCACCCAAGGACCAGCTTGGGAGTCCATCTGTCCAAGAACTTTCCCGTGCGTTGACGGAGTGCAGAATAATCAGAACTCAGCAGATTCCTACCCCGGGAGCGCCTGAGAAATTTCACCTGAATGGAAACTATAATCGATGGGAGAGCCAAGTGCGGCGATACCTCCGATGGTTCGCTGAAGAGAGACAAGAAGATATTGTCATGGGGCTGCTAGATGGAGAGGCTTATGACATCGTCAATGAAGCAGACGTTTTTACCAGTGGTGACCTGGATTCTGCTTTCAAACAGATTCGGAGACTCTTGGACGCCCCCGGGCACCCTTCACAATATCGGCAGGAGTTCCACGGGAGGGGGCAACGAGCGGATGAAGACGTACGATCCTTCGGTCGCGTGCTGAAATGGCTGAGTCAGCGGGCTTATCCCGACGAGACCAAGGAAGAGCGGGAACGCCGGGTGCTAGAACAGTTAATTGACGGCGTCTCGAACCCAGCCGTGAAGCGGACTCTGTTGCGAGGGAAGTTCGAGAATCTGGCACAGGCTTTGTCTGCAGGGGAAGCAGAGGAGCGCGTAGAACGGGCAGTCGCGGGGGTACCAGCTGGAGACGAGTGCTGCGTTTTACGTGAGTGGCAACCGAGGTCCCAACATCCAGGCCGTAATCACTCTAATTGGAGACGAAGCTGGTATCGAGGGAAGCACGCTGGAACACGTCGACTGTCTTATAACAAGACCCCAGGCTTCAGCGTCAACCGGTGGGGTGCGGGTCCCCACAACAGCTCTCCCGGTACTTCGTACTCACAGCCAGTCGAAAGCAGTCTACCCTTGTTCGGAACTAGGACACAAGCTCGGAAGCAAGGTAGGTCCATCGTTCCTGCTGTTTCAATATGTTCCGCTTGCACTGAATCTCTATCTGTTCGAGTGAAGGTTAATGGAACCGTTATGTGTGGGCTGGTTGATACGGGGGCCACGTGTAGTTTAATCAGGGCACAACTGATGGCAATAGTCGGAGGCGTTGAGCCAGCCTCGTGCAGTATAGCCTTAACGGCGGTGAACGGGGAGAAGTTAGACGTCAGAGGGATCATCACGCCGAAGTTGGAACTGGGCGGCGTCGTTAAGAAGCAGCCCCTAATAGTAGTCGGGGGAATCCCCTACGACGTGATCATTGGAAAAGACGTTCTAGTGAATTTCGGGTGCGTAATCGACATTCCACAGAAGAGGCTATACCTGAGGAACGGAAACAGTGAAGCCCTCGGCCGGAACGGGAGCAACACACACAGTTGTGCAACGATACCGGCAACGAAAGACCACGCAACACGGTTCGCCGCGCTCCTAGATGATAATGACACAGCCAAAAGTAATAAACCGTTGTTGAATCTTCTTGGGAAATTCTCCGATACGTTCTTATGGGGAGACGAGAGATTAGGCCGGACGGATTTAGTTAAACACCGAATTGACACGGGAGACGCAAAACCCATGAAAATAGCCCCCAGACGGATTCCAATTCATTATCAAGCGGAGGTACAGCATATAATCGAGGAAATGCTGAAGAACGACGTTATTCAACCATCCCACTCCCCTTGGTCGTCTCCAGTGGTGTTAGTTAAAAAGAAAGACGGAAAACTTCGTCTGTGCGTAGACTACAGAAAACTCAATGCCATCACCAAAAGGGATTCATTCCCACTACCTGTCATGGAAGACTTGTTCGACGCCTTAGGAGGCAGCCGGTACTTCAGCACCCTAGACTTGGCGTCTGGGTATTGGCAGGTTGAACTTGCAGCAGAAGACCGGGAGAAGTCAGCGTTCGCGATTCCATCCGGGCTTTATGAGTTTCAGACTATGCCTTTTGGGCTAACCAACGCACCTGCTACGTTCCAGCGCTTGATGAATCACATTTTGGAAGGGCTGATTCCTTCGAGATGCATTGTATACATCGATGATATACTGATTCATGGGAGAACGAAAGAGGAACACTTAGAAAACATCGAACTAGTTCTGGGAAGAATTAGAGACGCGGGACTTAAGCTAAAGGCATCCAAGTGCAAATTTCTGTCCAAGGAAGTGAATTTCTTGGGCCACATTGTTTCGGGCCAAGGAATAAGAACTGACCCAGAAAAAGTCGAACAAGTCTTAAATTGGCCAACGCCTAACAACGTGACGGAATTAAGGAGTTTTCTGGGATTGGCTTCGTATTACCGTCGCTTCATCAGAGGTTTTGCAGAACGGGCGGCACCATTGAATGCTCTCCTGCGCAAAGACGACAGCTTTAGTTGGGACGAGCGATGTGAGCAGTCCTTCGAGGACTTACGTTCGGCTCTTTGCGCGGCACCCGTGCTAGCACTGCCCGATCTGACAGAAGGAGCCAGTGAATTTATCCTAGATACAGATGCGAGTGACGGGGCCATTGGAGGTGTATTATCACAGATCGGGCGAGATGGGTTAGAACACGTCATCGCCTATGGCAGTAAAACGTTATGTAAACGAGAGAAAAACTACTGTACGACACGAAAAGAGATGCTAGCCCTGATCACATTTGTAAAAAAATTTAGACAGTATTTAATCGGCCGACGATTTCGAATTCGTACAGACCATCAGGCCCTTCTGTGGCTACAAAACTTTAAAGACCCCCAGGGACAGACAGCCCGGTGGCAGGAGCAGTTGCAGGAGTTTGATTTCGTGATTGAACACCGTGCAGGTAGCCGACATTCGAATGCGGACGCATTATCGAGGAGGCCAATCCGAAACCACGGAGACTGCCCGTCCTGCCCCGTCGGTTATGTGGCACAGATCAGTCTACAGGAGGATACGACGGAACAGTGGGGCTCGATCCAGTCCAGCGATAGCGACACAAGCCTCATCTACGCAAAATTGAAGGCAGGAAGTGAGAAGCCTAGTCAACGTGAGATGGCGGGGAGTGGTTTGTGGACCAAGCATCTCTGGAGCCTCTGGGATCACTTGAGCATTGTGGATAACGTTTTAGTCTTCCAGTTTGGTCCCAATTATCCAACGAAAGTCGTCGTCCCTCGGTCAATGGTACAAAAGGTCCTTACGACATTACACACTGAGCTGGGCCATGCGGGTGTCAACAAGCTAGAACATGCGACAAGGACTCGGTTTTGGTGGCCTTACCAACGAAGAGATGTATTGGATTTCTGTAGGACGTGCGAACGTTGTGGCCGCTTTAAAAATCCCAGAACGGCACCGTGTGCTCCGTTACAACCCATAGCAGCGGGGTTTCCCAATGAAATAGTCGGTATGGATTTAATCGGACCCCTACCACTTACGAAACATGGAAATAAATACTTACTGGTGCTCGTCGACTATTTTACTAAATGGTGCGAAGCAATACCGTTGAACTTCGGAGATGCCAAAACCGTTGCAGATGCGATCCTTAAGCACTGGATTTGTCAGTGGGGTGCACCGAGCCAACTACACTCGGATAAGGGTACGAATTTCGAAAGCTGTCTCATGCAGGAGCTGTGTAGATCTCTGGGTATCGACAAAACGCGCACTACCTCCTACCACCCACAAGGGAATGGATTAGTTGAGCGTACTAATCGGACACTGATCAACCTCCTCAAGGCCTTCGTCGAGCACGGTACTGATTGGGACACGAAAATACACTTCTGTTTGTTAGCGTATCGCGGTTCAGTGCATGCGTCAACAAACCAGACCCCAAGCTTCCTTTGGACAGGGAGAGAAATTCGACTTCCATCAGATTTGCGATTACCCACAATTGGCAATCAAAACACTACGGTAGTGGAATACGTCAACAAACTGCGGGACACAATAAGAAGCGGTGAAGACCTTGCTCGAGCCCACCTTCAGACAGCACAGAGGCGGCAGAAAGAGTATTATGACAAAAAGACGTTTGGCGCCCCATTACAAGCCGGCGATCTCGTGTGGCTTCATACGTCAGTAACCACCGGGGGGAACCCAACTAAATTTGCCGGGGGCTGGAAGGGACCCTTTCGTGTTGAAAGGGTTGTGTCAGATGCAACCTGTGTCATTCGGAACGCGTCGCCGAATAGTAGTAACCCATCGTTCGTTGTTCACTTCAATAAGCTGAAGCCCTTCGAACAGGTAGCTCAGGGAATCAGCCCAACCAGTGGGATTTCGCCGACCGAAGACCAAGGCGCAGTGCCACCAGTACAGTTAGAGCTAGAGGTGCCGATCGAAGGGGGAAGAGCTGTGGCCCCGGGGACGGAGCCTTCTGGAGGGGAGAGCTGTGTAATAGAAACTTCGGGAAGGTCGCACGAGTATGGCGAATTGAAGTAATGAATTTTCTCTTCCGTTTCAGTTGGTCGTATCAACCTTGTACAAACAAAGGGGAAACTGGAAGAAGGTGAAGAAACCACCAATCTGGAAGACGGGGCAACAATTCAAGAGGACTGATTCGTAATGTGTTCATATTTGTATTTTTACATTAATGACAGTGTGCCACATATTTCAGATAAATCCTTACATTACTGAAGTTCGTCTTTTCGCCCTTGGCTGACTGTTACA
>MSTRG.15264.1
CTTTAATACTGACATCAAGCTTTCAGAAGAACATAGGCTGAAACTTCTTCGACTACATCTTGGGGATGAAGGACGGAGGCTTTATTCTGCCTTGGGTCTGCGCATGAAAACATCGTTGAAGGATGCGTTGGAAAGATTAGACAAACATTGGGGACCCCGTATAAATGCCTATGTGACACGTCACAAATGTTCACTGATGAAGCAGCAATCCGGAGAGAAAATTGATGATTTCATGTCTCGGCTTCTCTGTGCTGTACGCTGTTGTGACTACAACTCCGTTCCAGCAAAGAAAGTTGAGAAAGTGCTTCTTGTTCAACAACTAGTTTCGGGCGTTGGTGATAAGAGCATTCGCGAAGCCATACTCGCGGAAAATCTCCTCAAACCCAATTGGGATATTGCATATAACATTGCACTATTAGAAGTGATATTCATGAACAGGGGAAAGTATTCCACACCGATGCAGTCAATACGGATACTACTCGTATCAGAACTGTTGCACCGAATACAAATTGTGTCTCCAAGCAGCGTATTTACTACTATGGATGCGGAAGTACCCAACACAAAGCTGATTGCACACTGACGCACAACCTTTGACAGCCTTTCTAACTCAGGATGGATTCGTTCAACACAAATCATTTCCTTTTAGGCTGGCGAGTGAACCGACAGCCTGGAAAAGTTTTTGACACTTTCTTTCGCAGATCTGAGAGGTTGTTTAGGTTGCATGGATGATAATCGCGTGTTTGGCAAATCTCCCGAAGAATGAGTCTAACCTAAATGCCAAATTGCTTCAGTTGGATGAAATAAATTTGCGTTTGAATTTACAAAAATGCCAGTTCGCTGTGCCAGAAACTGAGTTTCTCGGTCGGGTTTGTTTCATCGGCTGGAGTGAAGTCTATTGAGGAGAATGCACGTGCTATCCTGGAATGCCAGAAGCCGATAACAGTTGAATAAGCAAAACACATTTCAGGCATGTGCGCCTACTATCTACGACATTTTAAAAATTTTCCAACCATTTCAGAACCATTACGTAAATTGCCACGAAATGGACGGGAATTTGTTTGGAATACTGAACAAGTGTATGCTTATAATTCCATTCGTCAACTGGTTGCTTCAACTCCCACGGTAGCTATTTTTGGTGAGTGCTGCCCTACCTACGTTTTGTGGCATCAGTTTGGGAAGGAAGTGGACCAGAGGCGATAAAACGATTCTCTAGGATTGTTTGCTCGCAAACAATCTCGTTTTATTAGCCTAATGGAATGAATACATACGATGCTGATCTTTGTATTCAGTCATCGCACACAAAGTGTTGATCCGACTGGTCCAGGCAACCAAGCCTTCTGATG
>MSTRG.11363.1
TCATCGTACAGCGTCAAACAGAATGTCAAGCCCCACTGACCACTGCCTTTCTCACCATCTTGCACTTTGAATTAGAAAGTATGAATATACAAAATGGACAGGGAGTGGACCGACACGGGTGGGAAAAGGAAAGAACACCCCAATAGCCAACACACGGAATACACAGTATAACTGTACAAACGCACACTGATCAATCATTCTGATTCGACAGAAAGTGACAACACGATCGCCACTGTCCACGGTTCGCCGCCATGTCCTCCAGTGTCTCCAGCCAACTGGTAGACGGATCTTTTGGACCCCAACCACGAAGACGTGATGCACCTACTTTTCCTAAATTTGCTGTACATTTTCTCATTCCCCACTGTCACGTCATCTGTTGACCTCCACTAGCTTTCTCCCACTTTTGAGGAGGAACTGAGAATAGGACAAGGTATGGTAGACGTGTGTTTACCATATGTAACACATGCCCCAACCAACGAAGTCTACTAAGCTGGATACGCTGTGTTAGAATATGTTCTGAGCTGAGACCCAATACTCGATTTCTGACGTCAGCATTACTCACTCGGTCATTCCACCCAAT
>MSTRG.12236.1
GTAATGGTTGAGGCGGGAATTTCGAATCGGTTTCGAAATCGCTGGAGGGCGGTGTGGATAGCTGGACAGTCGTGGAATTGCTGATATAAGCAACAAATGGACGGTCACTAACAAGTAACCGGGCGTAAGAGATGCAAAAGAACATTGTTAGAAGTATAGCAAGCGTGGGGCTTTCAAAGTGCAGTCAGAGATGCCAGCGGGATATTGGACACTGATCCAGCATTGGGTAACTAATTGTGGAGGAAGCATGTGAAACAAAGGCAAGTGATTCAAAGGTGATAATAAAACGGACCTTTTGTGCAGGTGATTACAGTGTCAAATGGAACGTCAAATGAAGGCGAAAAGCTTCGCAGGGACTTCAGTGAACTTTTGAAGAGCATGAATGGTGTATGGACATATAACGGACTATTAAAGAAAAGAAAAGCCGTCAATGAAACGGATTAGTGGAGACAAACGTCAATGGTTCGGCTAGGCAGGAGTTGGAAGAGTGTAAAATGTTTTTTTTGTATTTGATAGAAAATTGGTAATCAAATTATGGTTGGCTGCGGATGGCTGGTATTCTGTTCCGTTGAGACCTTGGTTGCAGGCATAATGTTGTGGGAAGCAGGTAAAAAAGGGCTGGTTTGACGAAATTGACAGCTGCAAAGGCTGGGTTCCGGCCATTGATTTCGTACTCTGCGATGCGGTGAGACTTTCATGAGGTTTTGTTAATCCATGTACGGTGCCCCATGTAACGTCAGCAAGCGAGAGTATAGGTTTAAACCGTTGATCAAATCGTCGAGTCCTTACGGTAATCCGGAATAAACGTCGATTTAGCCGATGGATACCCAAGTAACCAATGCAATCTGGAAGAGATCAGGAATGCGGCAGTCTGGAGAGTGTTCCAGCTGTGGGTTATGATTATCGTTTTTATGGAAGCAAGAAAATGAACATTTTGATATCCGAACAGTTAGTTATCGTTCGGCTAGTGGACAGGTCTATTAGGGATCCCTAGATGGAGACTGGTAGCTTTCTAGGGTATTTGGGGCAATATCAGGTAGGCAGTGGATGAGGAGAGGGTGTCCGTTTGGGAACCAGGAATAAAACAATAGTAGATGGTATGGTCTGGACGAAGAATGAGAAAATAAGAAGAAAACAGTCTGGTCAGTTCACCAGCTGTGGTAAAGGACGGCAAACAGTAAAAAGGGGGGAAAACAGTGTTAAAATGAGGATTTTTTATGTGGGGGCAAACGTGCTGGTATTCGGCAGGGGCATACGGATTCCGGTTGGAATGGGGTCTTAACTTACCATGAGCATGTGCGTAGAGAAGTGGAGCCTAGTTACTAAGGAATGGTAATCCGTGTGGCAAGTACGAGAAAGGCACAAAAAAAGCAGGATGGGACGGCTGAGTTCTAGCCTGAGCCAGGAATTAACTGAGAGCGAGCACTCATCGCTAAAGGACGGAACGGTAGTAAAATGGCACAATCTAGTTAGG
>MSTRG.15065.1
GAACAAATGAAGCACCACGTGTTTGATTGGTAACAGAATTTTGACTTCATATTATTTTCAGTAATATCATTTTAAAGCATGTGGCCTGTGATGATCGAGGATATGACAAGCCCAGCATATTTATTAGGAACTTCTAAGACCATGAATAAGTAAGGAATTAGGGATGCGTAGGTCGAACGCGATCTGACCAGCTAAACCCTGTCAATAGAAGTTGTATGCGGTTCAGTTTCCAAAATGACCTCAATGGACAGGAATTACAACAATTAAATGTGCTCAGAAGAGTTTGTAGCTTGCGATCTATGTCTTATTGGACTACATGCTGTAAATTAAACGGGTGATGAAGTTATGAAGTATTTAACTCTTTCATCAGATGCCCTTCCTTATGGATTACTTCTGGTTGAGATACTGCCAACTACTCGGATCTCTTAAAACATTACTGAATAAAACCGCATCCCCATCCCTACTGTCGCCCACATGTACCGGTGCCGAT
>MSTRG.2079.10
CAAGCTTCAGTTTGAAAATTCCTCGTTTCTCGTTTCAGATTCCTAAAGGTGATGAGTCGCTTTTTACAATTGAACACATGCAAAATGAACCCTCCACCAAATGTGATGCCTGTGAGCTGTGCACTAGAATATTTGATGAGCTGAAGGAGCTGCTCGATTTGACCAATTTAGAGACGCGTCTTAAGGAACTTGCAGAGGGATTATGTGATATGACCGGTCCTTTTAGGGAGATGTGCATGATATGTTCCATTGAGGTCATTGGCCAAATCGTTGATTTCGTCAAGGATTACAACTCAACCGAACTATGCACGGAAATGGAGCTGTGTTAGAGCCGAATAAGGCCGCACCATCCTTCCGTTCAACAATAATCAACAATGAAAACGTCTTGATCAAACAATGAAATCTGATTGAATAATAAATGCAATGAATACATCAAAACAGGTTTTGTTCACGTTTCCATTGGGGGTGATTCTGGTCAATACTACG
>MSTRG.9240.1
CTCCGTTTTCCGTCCTCAACATCACTATTCCAATAGGTTCCCGTCAAGTCCCAATCCACGTCGACTTCACGAACGGAATGAATCCAGCTGAATACATTCTCGGGTGACTCATCAGCTAAAGAAAGCCAATTAGCGTGACCAAAGAAGTATTTACTCCTCGTCACATCAAAGTACCGATAACCTATGAACATTCAACCGACAAT
>MSTRG.16607.1
GCCGAGGTATCGCAACCAGTCGCAAGACGGCCTGCGATCCGCAGTGTGACGGCCAACTAAAGCGCCTCAGTGATACCCTCTCAAAATCTATTACACTCGCGCTTAAGTCCCACCAAATGCACATTACACAATGGGAAGCCGTACCTCCAGACGCACTTCGTTCTATCCGTTTCTTTCTCTGTACGGTCACTATTGCCACGCCTCACGAACGTCTCTTTCAGTACAAACAGGAAGC
>MSTRG.16307.1
TTTGAAAACAGTCAATCTTGTATTTGTGACCTTGAAAGGGCTAGTTCATTGTTTCCGTTTCCCGTCCGCCACAATAAGGTACAGCAGATGCTCAAAAATCGTTCGATTCTAGGCGGGGTAACTCCTTAGGTCATACCTTTTGCTTGTTCACATTGTTTTCTTTCAGTATACGATTTGCACAATACCGATGAATCGCTGACCAGGAGTCCAAGCAACTACGTGCAGTCAGCCTTCGCACCAAAGGAATAACGGATTTAGCATTTATACAGGCTTCAGAGGCTAAACTATCCAATAAATAATGAACACATAAGGAGGGATGGATAGAAAAGCTGTTCACCGTTTGACATCTACTCTTAGGATTTAAAGGTTCTAACTAGACTGTAGGATTTTTCTCTCAGGTGAAATGTTCTAGCGTTGAACGCAACTAGATGAAGTGAAGCCCTTGTATTGTGCAAATATTTCCGTTTTAACTCTTCCTGCAGAGCAAATTGTGGGCAGACATACCAGGAATACACAAGACATTCTTTTTCTCTGTGAAGCTGGAAAAAAAGATTTATTTGTGAAGGGTAGGCAATGAAAAGAGTGGATTCCGACAATCGTACATCAGCCTTTTTGGAAACACAACCAACAGATCAGGCTTTTGCTAGCGTTAATTCAACCATGTCTTTTATTTTGTCCGGTCAAAACTGAATGGTAATCGCATGACTCAGGGTGATCTGCGTTTCTGGTGTCGTTTTTGTCCGAGAAACTTTTGCTTTCCGACGATTAAGTAGACAGATTAGAGTCAGTCAGCCTTCGCCAGGCTAATGTGCTTGGCGGGTAATGGGAAAGTGGCATTCTTTCATAGCTGGCGCACATACTCAGTACGCATCACACACACACACACACACACACACACACACACACACACGATACAAAACCATGCTGACTCAGTTACGTTTGTTCCTGTTGATCAGATAGCTTAGAATTCCGTGGGCGTACAGATCAGGCATGGTCATTTTCGGTTGTCAAGGCAAGCTAAGGCTTACCTAACTACTACCCTCATCATAGGACGTGAATTCAGCAAGGCTACCGACGCTCAACGATGGATACCACAGATCCAAAGAGCCATAGGGGACAAGCCCAACAGGATGAATATCCAAAGCTGCTCGAAATAAAGTGACTGAAATGCATACCTGGACTACCGCTTGACTTAGTAGGTGGGCTGACAACCACTTAATTGAACACTTAGCTCAGCAAAGCATCTCAGTTTTTGTTTAGTCTCTAGGTTCATTGGAGGATTGCCTGGGCATCAGGATGTCAATGTTGTATGATGGGCTGCAACAACCAGCCCAGTAGAGGCTGACTTGGCTGTTTCAATGCATGTTGATCTACTCCAGCCCTAATGTTATCCCGCATCTGTGCCAGATACCCACATGCACCATGCATGAAGACCACTTTGGCGGAAGCTTGTGCAATCCTGGTAACGGAACCCGAGACTATCGTTGCTTTTGCGACGTCAAGACAGGTATTGGGGGGGGGGGGGGGGGGTCGATTCACGCTTGTCTAAACACTCAATTGAGCAAACGGGGTATGGTTGACGTGATCAGTGTCTGCAATTTTCCGTCCGTTCGTGTAAGTTATTGTTCAGCTAGCTTGAGGCCGTTTGTCGGTTAGTTGTTTCTATCTAGGATTAGAAGAATAGGCGATCTGGAAGCTTAATCCGTGCGCAATCCCAGGCGGTTATTGGTGGATTACGAGTGAAATATACCCATTCATGTTGTGGTGAAATACTCAAGATCAAATCATTCAGCTGGGTGGGAATACGAGAATGAACTGGAAAGAGTAGGGGTGGTATACAGAGTAAGATATGCTTAGCTGATCAGCACTGAACTGATGTAGTATTCGAATGTGAAATCGGAGGTTTCATGGCTAACTAATAATGGTTTATTTGTCTACCATTGTAACGTGAACGCATTCGATTCAATTGCTCGATAGTCAGGAAAACGATATAATGAATTGATGTCACCATCAAATTCAAACAGACAAGAATAGATGAAAACAGTTAAGATGCTTAGAAACAAATATGAATGATGTGAAGTAACCGAGAGGACACTGGAACTGTTTTTCCAGAGATTTGGAAATACTTTTGTCCAATTCAGCATCACATGTTCCTTCGTCGAAATGTTTATTCCATCATAATTTCAGTTTTCCACCAGGATGAATTAGTCAGGTGTGTTATTAAAAAAAATTCATTTGTAATGCGGTAAATTTTACTTCCTCTTTTTATTTCTTATCCATCAATATTATACCATTTTAACAGAAGGGTCTCGACCAATCATAGACAGCTGAAGAGGAAGTGACTGACATGGGCATCGGCGGCGATGGCGGCGGTAACGGCAACGGCAGCGGCGATGGTAGGATCCGAATGGGGGACTTCCGAGTTCCATGCTAGCCGATAATGACCACCGCACCAACACCGGTCGATAAAGAAGCATTGATATTTGATTGCAGATGGCGCCTATGAGGTACGGAGTGGCATTAACTAGCTGCTGGTTTGAAAATGAGCAACGGAAAGCCGTTCAAAAACACATGCTCATTGTTGCCGTCAATAACGCTGTTCGTTCCATTCCAAGGTTCGCAGAAGAACGGGTTTCTCGCTGAAGGACATGAATAATTGGTTTGTTAATGATCCGGTGACCACGTAACACAGCAACGACGATCACCATCCGACAATTCAGAATAAAGCCCGCGTCGAATTGCGAATTTGCACAACTTTTCAATGTAGCATTTTTATAATAAACTCAAGGATTTTCACTAACCGGTTTTTAATCAATGGCAACTTGGTAGTTTTGACCGAAAGGAT
>MSTRG.13664.1
AGTCTTTTCAGCGTACATGACGGTGTAGTTGTTGGTAACACTGTGTGGTTCGTAACTCCATATTCAATACAAGACTCTTAATAAGCGGCTTTATTTGTAGGGGATTTTGCACGATTATTTGTAATACCCCGAACCCACTTGAACTCTGTAATGGGGCCACCGGTCGGTCAAGACAACTGTTGGTCACTGATTATTTAACTTCATTCGGCTAAATGGAAAATCCATCGGAAGCCTGTTGGTTGATGTAAATTCGTTTTGTTATGAATTGATTAAGCTATCGACCCCCGGTGCTGGCTTAGGCTTTGTCATCGATTTTAGACAGGCAATGGAGTGACCACTGTCTAACGGAACTAGGCCGACTGTTGATGTTGT
>MSTRG.7575.1
TTCATATTTAGAGAGATCTTTTCTCGGCGCGTTTCCGTAGTTGCCAGTACTGTTTCCGGGACGGGAGCAGGTACTCGCCTATCCAGATGCAGACAATTGTGGTGTTTTGTGAGCGCCTGTTACGTCAAGACTTCGTTCAGTTATTGGAGCTGAAATGGTTTTGTATTGGAAACCTCACAATGGGCTTTAAACGTGCGAATGGCCTCCGCGCCTTACTGGTAACACAACACTGAGTAGAAGCACGACGCCATGCGAAACGTGAAACAAATGACACATCTGATGAAAGTGCAACAGAAG
>MSTRG.7855.1
ACCCTTAGAAGGATCGCGAAAATTGGTGGGTCAAGGTAGCGACAGAAATGGAAGTACCAGACGTTTCAGGTAACAAAAACTGCTCAAGTTTATTCGCGAATCCGGTGGACGGCAAACCCCAGCCGGTGAAACCATATGCGATAGAAATGGAGAGCTTATTCGTGGTAGACAGCCAAGGCTCGACCGTTTGGCCGAATACTTCAAGGAGCAGTCTAGCTGAATGCGTACCAATACAGTCACTCCGACGTCAACAACTGACTCCTTGGAGAGTATCACTTTAGTCGC
>MSTRG.13721.1
GTCAGTTCATCCACCATTTCACACTTGAAATCAGACGGCAAATCTCCGAGGATTTGTGGTGATTATCGTGTTACGCGTAACAGTACACCTCGTCAACAAACGTGTAACACAGAGGATCCTGAAGATTTGTTATCCCGATTCAATGGTTCGAGTGACTTCTCTCGTCTGCACCTTGAAGACGTTTATTAACAAATCCAACTTTGAATCTGACTGTCTACCAGTACAACTAATTACTGTCAATCGACAACAACCGATTTATGAGGTTCGCCGTTGTTTGGATCCAGTTTCGTTATCCTTAAAACGTGAATGGACGCCAGTTGCCAAAAGCTGATTTCCGGTATTCTACTCCAGGGGAAAGGATTTGGCCGTAACATCTGATGGCATATTGTGTCTAAATGATCGCACTGTTATTTTTTACGTATTCTACGTAGTTTGCATTCTGCTTACTTGAGAATTGAAAAGATGAAAGCTTT
>MSTRG.6195.1
AGAGAAGACATCTCACTGCACAGTATCTCACAACTCACGAACGTATCAGGATGTTAATGTTGTTGGGTGCAAGCACCGTAGCGTTTCTTGCTATCGTAGTCTCAGCCTCTGATGATGCACACCAAGCTTTCTGGCCTCCATCGAACATCGCTTCCCTCGTTGATCCAGCGGATGGCAGGATCAATCTTGCACTCAGACCTCGTGTTGTAAGCCCGCCACACACTGGTTATTCGGCCAATTATTATGAACTCCTAATCACCTCTTTGGCTTCTGATGTGAAAGTAAATAGGGAACATTCACAACTGAGAAGGATGGTGGATGCACAGCAATCTTTGCTGCAGCAACCCAACAGACCGCAATACAGTTTGTATCCACAAGTGTTAAATATGCGCCAAATTGTTCGTCAAGTTCAATCCGGTATACCACTAGAAGAAGAGCCAATCAATGATCCACCATTGATACCGATCCACACGCCCGACAGAGTGTGCCAACAATCCGCAAACAAATGGCCTGATTTGGTCATCTTGGTCGAATCTTGTCTTGATTGTGCAAGCGCGAGACAACATGCACGAGATACTTACATGCAATCCTCACTTTGGCTTGAAATGTACGTTCAGTTCGTGTTCTCTATTGCTATTTCCGACAATCGTCTCGGCGTGAAAGAAAGGAAAACGTTCGCTCATTTATATCCGGGTTTGGAAAAAGAACACAAGGAGCATGGTGACTTGTTAATTGGTGGTCCGTTTGATTCGAAAATGCTGCAAACGTGGAATCGCATACAGGCCTTCCGGTGGCTTTCAGTCTTCTGTCAAGAACGCGTCCCGTTATATTTATTTATCAATTCAAAATATTCAGTAGCTCCTAGAAATCTGATAACTTTTCTTCGTGGTATCCCACGAGATTTGCAATTAATTATTAATGCTGGACTTCGCCCGCAAACTTTAAAGGTTCCTCGCTCTGGTCTTGATCCGGTTGATCACGACGAGATTCCCTGGAATCGTTACCCAGAGCATTACAACGACACAGTATTTTTCGTGGGCGCCGAACTTCTAATCAAGGCCTCTATCACCATGGCTTTTACTAAGCCTTATCGTAATTCTGCCGCTTATTTGGGTTTTGTTTGGGCCAAGCTGGATTATCCCTCGCTACATTTGCCTGAAATCATAAAAGAGAAGGGCAATTACAGCGAAATTTCTGCTTCCTCGGTCGTCGGAACAGCCTACTTGGATCGATATATGGACTGGTCAAATGGTTTTTTATTTAGTCCATAATTTCAGTGGTCAGGAAACATACTTTAGAGGAAAACATTGATGACATAGCAATTTTATTCAGTGAATTTTTGTTTAGGCGAATTCGCCAACATCGACACTCTTGGAAAACAATTTCCTTTTGCAATACAATAAAACGACAATAAAATATGCTTTTGACATTTTCCAACGAAGTAAAACGATGCTTTTATTTGCTCTTTGAGCACAAACGAAAAGTTCAGTCACATGGTGTGGAATCTTTCAAAGGTGGTTTTAATACGTGACCAATCGAAATGTTTCGATTTGTATGACAGAGTTTGTAAACAAGAAATAACAAGCTATATTGTTTTCTGACTTTGAATTTTGACTATTCTCGCCATTCTGATCACAACTGCATGAATTCATCTGCTTATACGCGACTTATGTGGAAACTGAACCCTGTCTTGTTGTATTCCCTTCACAGAAAATCGGAATAAAA
>MSTRG.3261.1
AAATATGTCTGTCTGTCTTTCTATATATATATATATATATATATATATATATATATGTAATTATACATGTATGTATAATTGTGTATATGTTTTATACTATACATCATCTTTTTTGCCGATAGCGTCAGTACCCGGTATACGCATGTTTGATGTTTATGGATATTTGTTTGTAATCATCATATTCGTATTTCAAATGGAGATAAATGTGGTATAGTGTTTACCACTGTTCTGTGTTTAAAATGGACAGCTAACTCACATGGACCGTCCAAGCAAGTGGCAAAGATACCGTCGGCGTAAGCAGGCGTTGAGTGCTGTACCGTGCACTGAGTGCGGCGAGGCTTCCATGTGGGCCCATCGATACCGATGTCCGCAGATGACGTCAACAGGTACTTAAATATTTGCATCGTAATATAAATTTTACTAAATCCAGAGCCAACGGTAAATGTGTCATCCATTGATGAGGTTTCGGGTGGACATCCAGCACAACTTCCTCAATCATCAACACTGAATGTGCAAGGGACAACAACAGACTTGTCCACTGGTGTCGGTGAGTATATGTTATCTGTGATTTTATATAAATTGTTTCATATTGCCCATTTAATTACAAGTAGCGGCTCAAGCACCAGCGCCACGCAAATGAACTTGGCCCCTCACCTGCGCCAATTACTATGTAAGTTCACATGCAATGCCATTACCTAATGTTTAAGTAAACCAAG
>MSTRG.18243.1
AATGCCTCTCTTCCGCACCAGGTCTCACCACTCATACTTCGCTCACCACCTCTGCGATTTCAAACTGGAAAATCCAGTCCGATTCATCGCACTTAGCGTGACTCACTAACTGAACTCGACACCCAGTTATGACGTTACCATTTCTGCTCCCACCCTATCCCCAGCTAAGGTTTCTCTGTAATTTCATGCAGAACTTGGTCTTTACTCCTGCTCAATGACCACTCTAGGCGAT
>MSTRG.8168.1
ACCCCCCGCGTTAAATCACTGATCCTTGCATACCACAGCAAAAGCCTATTTTCTCCGCAATGAATAGCGAACTTTATTCTGCACTGAAATGTCGACTGGCGAGGTTATGCCCCATAAGTCATGAACCACGCGGTAATTGGCAAATAGCACAATGCATAGTGATCAGTTGAGCAATGAACGTTTGTTCATCGATGTTTCAGAACGGAGTACAGAGGCACGGTGCCATGCAGAGTATGAAACAAAAGAATAATTCAAAGGATATGGAGTAAATGCTTCTCAGGAGTTGAAACACAAACTTTCGCAATACAACTACCACTGATAACGACTCCGAGCGACACCCGACAGGGCTTTCGACCTTGCGTGCTGTGGATTACGCGGTCATGCAAGCATAAGGGACTAGCGGAAACAAGCCTTGATGTGAACGTTTTTGCCCGACATATGCCATGTCATAGCTTGGCCTCCATTGCTGCTTTTCCAGGCAAGTTCAAACTCGCTGAGCAGAACATGAAGTGGGAGTTCATGGAGAGGCATACGGAGTGTCCTAGCCAGCGAATTCATTGGGGTGATAATCACACCAGATAAAGACGTGGCACGTGGCACGTCCGGTTCCGAAAACGCATGTACAGACTTTTTTATTACACCTAAGGTGAATTACAGTACAAGGAGTAAACCCCATCAAAAAAGACATACTGTAGAAGTGGGTTGTGAAGGAACATTCACGTAGAAATCAGTACACTGTTCCTGCTTTTAAAAAGCGAGAGGTTGTAAGTGCGTGAGAAGACGGAAAGAGGAGAGTGTCGCACAGTTTAGCAGTTGGGGGAAAAAGATTGGAAGAATGAAGTACGACATCTAGTGGCAGAAACTTG
>MSTRG.3241.1
ATCGGCCACAACTGCAAGTCGGAGGAGCGATAAATGACCGTTCCATCACAGTGTATCTGTATGTCCAAGATGCATTCCGGTAGTTTCCGTGAGTTTATCAAACCTGAAAGTCCTTTGACAAGTCCCATGTGAAAATAATTTCCGTTCTGCAAACTCCGGACATTGCACTGCCTTGGTGTCCCGCACAGAGTCCTGGGGTCCTTCGGAATGTTTGGTAAATGTCTTCCAAGTATGCGCAGCACAGCAGCACGTTGAGACATGTTGAAGCGAAATTTAACGAAATCTTGGCGTAATTCGTTCAGTATTTCAAAAGTTTCATCGGCCTTTTCAATACCTGATATGAGGAATTCATATTATTCGTATACGTTAATATACCAGAAGCATCCTCAACGTC
>MSTRG.17772.1
AGAGAAAGGATGACTCACAGTATTTCCACAATGTCCAATGAGTTGCCATCAAATTGGCCACATAAAAATTGCTCCTTAAGTTTGTTCGACGTAGCTTTCAGTCTGGAGGTTGTACGCCGTCTGAATGGATCCTGATAATTCCACAGTTGGCTGCCGAGTCGCGGTAGGTGCACTAAAATGGCGTTTGGGATTGTATGACTTCTGTCAATATTGG
>MSTRG.6384.1
GTACTATTAGGATCTGTCATGGTTGTATGTGTTGTAGGCTGTTGTGATACTTCGTCGCCCGGTGTAGAGTAAGTCATTTTGTCCGAGAATAAACCTGTAGTCTGTGTGCAGCGAAGCGCGTTTTAGAAGGCAGCAACACTGGTCTAGATGAACCGGTGGCGAATCGTATAGTTCATTCGTCTGAGGGACTTTGTCGGGTAAACGG
>MSTRG.1194.1
GTCCGTGACGCTGGAAGTGTAAGCGGAAACGTCTAAAGTAAAGCAACAATCGTTCCAATGATATGAAGCTAGGAAATCGCGCAAGCCACCGCAGTTGACCGAACTGTAGCACAAAAATGTGTCTCGAGGTGGGTGGAAGATCGGGGGCGAGCTAAACTGATGGAGCAGAAAAAACACTGACACGATAAACCAAGTGGAAGAAGAGCGGAAATGATCACGAAGAAACAAAAGGGAGAATAAGATCAAGGGTGTGGGCACGATCTCCAGCTCGATCGGGAATACATGTTGGGTCAACAAGTTGGCACAGGTTGTTGACCATGACGAAATGTTCGGCTTCGCACTCCGGGGCCGAAATATCAGATTATTGAATCAACCAATCTCGATTGTGAACATTAAAATCTCCTAAGATGGTGATATGGCAGTTGGGATTCGTATTAAACAAGTGCTCAATGTTCGAAGATAGGAAATCGAAGGTGGATGAGTCGCCATTGTTGTGTGAACGCCAAACAGCACAAAAGTGGTGACTAAAAGAAGAAAGTCGGAGCTTCAGCTACATCAGCTGAGATTTACGATTGAAAGGTCCAAATTTTGTAGCCTGCACGTGATGACCGATTGGTGGACAAAGTCACAGACACCAGCTTTGGGTGAAAAAGAGTGAAAGGTTTAGTTGGGGAACTGAAGGTGGATGGTGTCTGATGAAGGGAAGATTCGGGTTTCATTTAAAAACAGAGCAAGAGAAGACTGGAGGAACTGGTGTACTGAATCAATGTTATTGTTCGATTTGTGAATATCAGTGAGAATGATGAGTTTGTACTTATTTTCCGAGTGCACAGAGCGAGAAAGGACTTGTGTGATTGTGTACTTTTATGATTCATATTGTGAGTAGGAAACCGGAAAACATTAACCT
>MSTRG.8237.1
CACCATTTACCCCTTCTTTGTCTGCCCTGTAATCAAGTTGATCAAATCGAAACTGAACGGAAAGAGTCGATCTGGTACAATTTACGGCGCAGGTTTTCAACATCATATCTTTCCATTCAAGATCCACCCACCCACAAATCAGCATACAGACAGCAAAGTCCCAGTTTGAAGTACGGTGGATATCAAGAACTCTACAACCGAATAAGAATAATATAAGATGACGTTGATGTAGACAGAATCGAG
>MSTRG.15261.1
CTGTACTTGTCTGCCGTACGTTCGTACTGAATACACGTTCACTCGTACACGTGCGCTTTCCTTCTGCTACCGAATTTGTGAACACAAGTTCCTTCTATAGAAACACCTTTGTGGTATTCAGTGTGTTTTGATAAACCACAAACACACTGAACTCTTCCTATCTTCGTTCTCTACGTGAAAATGATTAGCTCCACACAATGGGCGTAGATGCACACACCCATTTATGCAAATTACACACATCATCGTATGCCTGATATGGACAATACACGTGACGTTCTCACTCAGTCTTGATCGCACAGCCGATCGGGACTGGACATAGGCATTTCGAAATCAACGCATGTTTTCGTCTGTACGTTTGCATTCATATTGGAAGTGATATGATATGCAAAATACTACCGACGGGGATGGGATTCGAACCCACGCGGGGAAACCCCAATGGATTAGCAGTCCATCGCCTTAACCACTCGGCCACCCCGTCTACACATCTGAGATATACACAACATTACTCAAAATCAACATTATCACATCATATCACATCAACATCATGCCTAACGTGAACTGTCATGTCTACTCATTTACTTTCACCATCTGATTCAGAGCAATGCGGAATCATGACAAAACTAACAAACACACA
>MSTRG.6279.1
GACAGATTTGCGAGCATCTATCGTTTGTGAGATCGACTTGAACCAGAGTTCTGGGTGCCATTCAAATCGGCATACAAGGCTTCCTTGATTTGTTGCCAGCGTTTATTTGGGTCCTGAACATCTGGCTGCATCGATAACTGTGTAGACGAGTTCGTATGGGAACTGTGTCGCTGGTTATCGTGCAAAAGCAACTGCGTGGGACGGGTGGCATTTACGTTGGTAC
>MSTRG.11324.1
TCAACTACAAGCGCATTAAAAGGATACAGTAGAAGCATTATTTTTCTGTCAAGAAATTCAACCAGACAACTTTGCAAGTTATCCACTTGATAGCTGATCAATCTATAAAAGTCCCGTGTTTGTTAGATGAAATGTGAAAACTCAGTGATTTTCGGAGCGACAAAAAAGACCGAACAGTTGTACAATTGAACTAGGAATACAAAAATGCTTGCTAGAAGATAATATCATTCAGTCAAGAGTTCATCGAAGTTAACGGCAGCCGCTGCTTGCGTCTAGCGTTTGACGAGTCCGAAAACCAACACTTTTGAGTTTGCAATGTGTAAACTGAGAAAAAAGGGGTTTGTATGAAATCCCTTGACTCCTGAATTTGGTCATACCAGACATAGTTCTGGACGTACCATTCCAGAATGAAGTTCATGTCCAGTAGCATACGCGAAATCCTAAGATTTTACTTGCAAATGTATTGCGAAGTTGTAAAAAACGAAAACAGATGAGTGAATTACCAGCTCATCCATCAATGGTCGTCCGAATAGTTATACCAAAACGAGAGAGAAGACATTGGTGTGCGGCAAAGCATACCATCACTTGAAAGCATGCATGCTGATTTCACGGGGTTTAGACAAATGTTGAATTGCTCCAAATGGTAAAAGTTGGGGTTCACGGTGAGATCCGAACCCAAGCTAGAAAGCCGGTATTTTTGAGCCAAAAAATGAGCCCAAATGGAGCGAGGATAAG
>MSTRG.5405.1
CATGAGAGTGCTTGAGTGTACTTTTGATTCCTTATTACCTAAGCCCAAAAACCTTTCCAAATCTCCACGAATGAGAGGTGAATCAGGTCCCGTCTCTAGCAGTATACCGACAATGGAAGATCCGTTCGGGCCTTGATTAACCGCGGGCAAGAAACGTAGACAAACCCCAGAACCGCTCGGGAACAATTGGAGGGATGCATTAGGCACTGGAGTTCTAATCTCGTCATGTAACATGC
>MSTRG.7860.1
GCGAGACTTGGGGTCTGTGTACGGGAGACATTCGTCGTCTTGGGTTTTCGACCAACGATTTTTATGTAGTATCGCTAAGACTGGATAGAATAATCGAGAGAGCAGTTCTGAGGTCAGAAATCGAGTGTCGGGTATCACGACATATACAGCTTAGTAGATTTCGTTGGTTAGGACACGTGTTATGTATGGCAAACACACGTCTACCATATCGTCCTATTCTCCTTCTTCCTGG
>MSTRG.12919.1
AAACTTTCTACGCAGAAGTACTGGAGCAGCAAACCAATTTGATGACAATATATCGGTAAAATTTCGATGTTATTTTGCACTGGTAATTTGCACCAGGCCGTATAACTGTTAGGAGCGTGCAGTTTTATTTGCGCCTTTTTTCTTCGATGAGAAACAGGATTGCTTTTCATTTACCACTCATTACCGATTGTGTCAAATAGGAGTTGAAATCTGGTGAACCATTAACACACGTATTCTTTTTCATTCCTCTGTGCTTCTGTGTACGATAGTGCCCCAGACTTTCCATTTGATGAAACTTTTTCTGCCGTGAATTTCGTTTGTTTATTCCTTTAGTTTGGC
>MSTRG.12783.1
TAGTTTAATTATTATTTATTCTAACAAAAAGAAATACAGGCTATTTTGGACACCGTTGACGGGATCAGCTGAGGGACCTTCTCATCAGGCATCGTCAATCAAACATGAAGATAAAAATACCTTTAACGAAAATAATAATGTGAAAGGAAGCATTAAAAAAAGCAAACTCATAAACAACATCACGAAAGCATAAGTAAATAGTATAAGCGTGAAAAACAGAGAAGGACAGCAGATATCGC
>MSTRG.14015.1
CAGATGGTAGCTTCGCACCATTGGCCTTTCGACCAGGCACATATACCAAATGTCTGAGTAACTATGACGGCTGGAGTAACTATGACTCTATTACCTGGTGTACTCAACCCGGACAAAACTGGTGTAGAGCATTCATTGCAAATGTCCGCCGAGGGGAGTAGTGTACTAGTTCAGACTGTCCCGGCCGCCTTCTCGTGGCCCCGCCGGTGGAAGTGGAAACACCGAACTAAGTGTCGGGACGACCTTGGTCGGGCTAATTCCCCCTCCTTGGTTTATGTCCCTCATCAATTCCGTACCATAACAAAAGAATATTTTTATCCGAAAACCTGGAGTCCCCCGACTCCAGCAGTATTGATGCTAACCGACGGTTAGCGGATGGTGACGAGCATGGGATGAACACTCGTCAG
>MSTRG.10485.1
TCGTGTATACTGTGCTGCAGTGCGTTCAGTTTTGTTGTATGGTTGCGAAACTTGGAGTCTGCGTGCTGAAGATATTCGTCGTCTTGAGATTTTTGACCATCGATGTTTACGTAGTATCGCTAAGATTGGGTGGATTAGCCGAGTAGGGAATTCTGAGGTCAGAAATCGAGTATTGGGCACTAATTCGGAGAATGTTTTGTCACAGCGTATCCAAC
>MSTRG.3496.1
CGTGATTTCTGTTTTTTATAGAATGGTGGCCAAACAGCACTAAGTATGTGCAAAAGGAATATTTCCGTGTGGAGTCTTGCACTCAATTACCAATACGGATGACTCAAAGTGAGGTGCGTCGTCTTCTGACCGATCGAAACCCAGCATTATACGCTAAATAAGGGTGGTCAACTGTTGTAGTTTCAGAGAAATTTAAACTTACATCGTGATTTGTCTTGACTTATAATTTACATTCCGTGATCTACAAGGAGACTTACAGAATCTTGCAAACGTTATCCAGTATAAGAAATTCAAAAGATGCTTTCTGCGATGGTTTTTGGTTTTTGAAACTTATAAGGACAGTCTCAGTTCCAGTTCACTCAACCAGTAACGTCACACTTCTGTACTCTGGTTTCGGTTGCTAACCTCCGGGCAAAATAAATAGGAGCATGATGATCA
>MSTRG.14755.1
CACAGACTTGGTCAAAATTGGTCCTTTTGAAGGATCTCAAAATTTTAGTTTCTGAAGCCCAACTGTGCAAGAAACTGGACGTCTTGTCTATTTCCAGTGCAGTCCTGGAATCAACCCCAGTTATGTTAAGCAGTTTTTAGGGTCAGACGCAATTCACTCATTGTTTCCACCTTTCCCTGCCAGGGCTGATACTGCACAAAATTTCTGCCTTTCAGCAAAAGAAAATCACGCAGCGTTAGGAGCTACGGAAACGCGCCGACAACACAGCTATCTGGACACACGATTGGCTCTGACCACACCAAGTCCTGTGAAAACTGAACTGAACAGAATCAGGTGACCGACGCTGGTGCGTTACGGTGCGGTCGTCTCCCTCGATCAGTGTAGCTGTTTTTGAAATTTTTAGAACACACAGCTCGTCCCCCTCCATTTAAGTTTATCTTTATCTGTGCTGACTGGATCCTGAATAATGTCAATGCCCCTCACCATTGATATAACCGCTTGCTCAGATGAGGCAACTTTCCCCATGAGGCAGTGCGATTCCCCCTCCGTGGCCAATGCCTCACTCCTCAATCCGGACGAAACGGTCCCTCATAATGCGCTGGAAACGGATGCACTAAAATGTGCAGTCCAAAGTCAGGCTGCAGAGATAGCCGAGCTAAGGGCCACCGTCCGCACCCTTAAGGATGAGCTGACCAGCCTGAGGAGTTTGGTAATAAAATCCCTCCCGGTGTCCCAGGCAGCCGATCAGGTGCGTAGAGTTTCTGAGCAGAAAATTCTTGACGCCGCAAAGATTTTACAAGACACCGAGAATTGCTCCAAGCGAGTCATTTTTTGGGGCCGCTTCCTCAGTTCAGATCACCCTCATGACACCTACGCCCAAGTGTTTAATCGCCTTAAGCTCCCTTTCCCACTTGAAGGTCGGTCCACTTGGTTGGTAACCAAACGCACCAACCGGGTTCACGGTATTCTCATTGTAATGGGTTCCACAGATGCAGCCAAACGAATTGTTTCCTTGGCCGCAAAGCTCAAGGAGGAAATTAAAGGGCTCAAGGGCGTATCCATTGATAAGCCACTTCATCTGAGGCTCCGCAGTGAGAAGACTAAGCCAAAAATTCCACAAAAAGCCGATCCTAAGCTCAGAGTGCTGCCAGTTATCCAGGTAACTCGCCTTGAGGACCGGGCTGCATGCCCACCATCCCTCGCTTCCCTACTGACACCATTTCCCGTCGCCGAAAGTACTCCCAGTAGTAGGCCTAGTGCCACTAAACATCGGTCGCCTACGAAAAGCATCCCAGGCCCCATCATAGCCAACAAGACTGTTTCAACGGACAAGACTCACTCATCCTTGAACCCAGACATGAACCTGCAACCTGTTTCTGCTGAAAGAAACAGTGAGGAGGTTAAAGCACCAGATAATATATCTAGTGCTTTCATGAAAAATAAGCTCACCAACAAGAGAACTCAGAATAGGGCATCAAGCAGTGCGCAGAAGGGCAAACCACAAAAAGCAGCCCACCCTTTTCGGAGACCGTCCACCTGGATTGATACCCCCCAGGTTACTAGACATCAAAACCTACCGGTCCCCCCAGCAGTCTGCTTACCCTCTAGCCCCCGACTCTCCCAGGACCTCCTTTCCATCCTCAAATCCCCCTCTTTCCCCCTCCTCAAACCCAAAACCAGCTGCCTCTGGCGATTCTGCAACAACTCCTGAGCATGTGCTCAAGTGTTTTTACAGCAATTGCCTGAGTGTGTTGAATAAGATCCCGGAGCTTCGGCAGCTTGCAGTGGATAAGGAGCCTCAGATCATAGCCCTCACAGAAACCTGGCTCACCCCTGACATACTTGATGCCGAAATATCCATTCCGGGATACTTCAAAGTAAGGCGGGACTCCAGTAGAGGTCGTGCCGGCGGGGTCATCATATACTACGATAATTCGATCCCTCCTCCCACCTTACTGACAACCCTAATCTTTTCATGTATTGATTGTTTGTGGGCCGTGTTTAACCTCTCTAGGACAGATACCCTATTGCTTGGTGTAATCTACCGTCCTCCCGCATGCAATTCAACTGACAGCCTAGGTCTCATAGACTTATTAGGCTCCCTGAAAAGCTATACTGACTTCACCCATCTGTTAGTCGCTGGTGACTTCAACTCTCCCAGTACAAACTGGCAAAGAGCTGATGCCCCGAATATCACTTTCGGTAAACCCCTCCTTGATCTCGTACTGAAAAACTCATGGGTGCAGAACGTAAGAGATCCGACTAGATATCGCACAGGCCACGCCCCGTCCCTACTAGACCTGGTCATCACCATTGATCGGTTCCTAATAGATGTGGTGCATTACTTGCCGCCCCTCGGCAAAAGTGATCACATTCTCATTGGATTCGATTATATCGTGAAATGGCCTCCTCTTCCG
>MSTRG.236.1
TATATATATATATATAATGCATACATATGCTTCCGTCTACTCTTTTTACATCCTTCGGTATAGATTCTTGTGATCCAGTGTTTTTTCATCCGCCAGGTTCACCGTCCTCAAACCTGTCGTTTGTCTTCGCCAGGTTTTCTTATTCGGTTTCTTTTCTCACATTGATTCTCGCTATCTTCCTTGTAACCAACTACTTCACCTGTCCATCCCCATGTATAAGTCAATGCATGCAGTTTGTGTAGATTGTCTGCACGTGTTGCTGCTGCCGGACACCATCATGATACGAATGCAGGCATTTTATTCACGTATAGTTCCGCTTTCTTGTTCATTTGGGCTAACTAGAACCAACTTGTTCATTTGAGGCAACAGCATGGGGAAAAGATGTGCAGCACTGACAACTGGTTACAATGCCGAGTACGAGAAACATTCAGTTTGACGGACCAAGGCAAGGG
>MSTRG.4013.1
TTGGAGCGTGCCATTTTGCTGCACTGGAATGGAGTTCAACTGTGAACATCATCGTCTTCGACGCAAGATCGGGACATTGCACTTTTGGGACCATATCAAAAATGCCCAAGCAGTCACCTGAATCAACCGAGAAACACGTGTACGTGAAGGTGTGCTGTGGTGAGTAGATTCCTTCTTACCAGTGCCTACTCTATGTTTACTCGCATGATTCATTTTTGATTTGAATAGATTGAAC
>MSTRG.11509.1
[truncated: 7,347,962 more chars]
